# Supplementary material for: Synthesis and structure of 1,1′,1′′-[(2-bromo­eth­oxy)methane­tri­yl]tri­benzene and 1,1′,1′′-[(2-iodoeth­oxy)methane­tri­yl]tri­benzene
Source: Acta Crystallogr E Crystallogr Commun. 2025 Feb 14;81(Pt 3):214–8. doi: 10.1107/S2056989025001124 (PMC11891592; doi:10.1107/S2056989025001124)
Supplement: Supplementary file 1 [file e-81-00214-sup1.cif]

##############################################################################
#                                                                            #
# This CIF contains the data in a paper accepted for publication in          #
# Acta Crystallographica Section E. It conforms to the requirements of       #
# Notes for Authors for Acta Crystallographica Section E, and has been       #
# peer reviewed under the auspices of the IUCr Commission on Journals.       #
#                                                                            #
# Full details of the Crystallographic Information File format               #
# are given in the paper "The Crystallographic Information File (CIF):       #
# a New Standard Archive File for Crystallography" by S. R. Hall, F. H.      #
# Allen and I. D. Brown [Acta Cryst. (1991), A47, 655-685].                  #
#                                                                            #
# The current version of the core CIF dictionary is obtainable from          #
# ftp://ftp.iucr.org/pub/cif_core.dic.                                       #
#                                                                            #
# Software is freely available for graphical display of the structure(s)     #
# in this CIF. For information consult the CIF software page                 #
# http://www.iucr.org/resources/cif/software.                                #
#                                                                            #
# This file may be used for bona fide research purposes within the           #
# scientific community so long as proper attribution is given to the journal # 
# article from which it was obtained.                                        #
#                                                                            #
##############################################################################
data_1
_audit_creation_method     'SHELXL-2019/1'
_journal_date_recd_electronic     2024-12-16
_journal_date_accepted     2025-02-06
_journal_name_full     'Acta Crystallographica, Section E'
_journal_year     2025
_journal_volume     81
_journal_issue      1
_journal_page_first     0
_journal_page_last     0
_journal_paper_category     GO
_journal_paper_doi     10.1107/S2056989025001124
_journal_coeditor_code     YY2014
_publ_contact_author_name     'Marian Hebenbrock'
_publ_contact_author_address
;
Institut f\"ur Anorganische und Analytische Chemie
Corrensstr. 28/30
48149 M\"unster
Germany
;
_publ_contact_author_email     hebenbro@uni-muenster.de
_publ_contact_author_fax     ?
_publ_contact_author_phone     ?
_publ_section_title
;
Synthesis and structure of 1,1',1''-[(2-bromoethoxy)methanetriyl]tribenzene and
1,1',1''-[(2-iodoethoxy)methanetriyl]tribenzene
;
loop_
    _publ_author_name
    _publ_author_footnote
    _publ_author_address
    'Fischer, Julian' .
;
Institut f\"ur Anorganische und Analytische Chemie
Corrensstr. 28/30
48149 M\"unster
Germany
;
    'Hebenbrock, Marian' .
;
Institut f\"ur Anorganische und Analytische Chemie
Corrensstr. 28/30
48149 M\"unster
Germany
;
_publ_section_synopsis
;
Both compounds crystallized from a saturated solution in THF by slow vapour
diffusion of <i>n</i>-hexane in the monoclinic space group
<i>P</i>2~1~/<i>c</i>. While the two independent molecules in the asymmetric
unit of 1,1',1''-[(2-iodoethoxy)methanetriyl]tribenzene show no close contacts
to other molecules, in the structure of
1,1',1''-[(2-bromoethoxy)methanetriyl]tribenzene the molecules interact with
each other by C---H...\p contacts.
;
_chemical_name_systematic
;
1,1',1''-[(2-Bromoethoxy)methanetriyl]tribenzene
;
_chemical_name_common     ?
_chemical_formula_moiety     'C21 H19 Br O'
_chemical_formula_sum     'C21 H19 Br O'
_chemical_formula_iupac     'C21 H19 Br O'
_chemical_formula_weight     367.27
_chemical_melting_point     ?
_space_group_crystal_system     monoclinic
_space_group_name_H-M_alt     'P 21/c'
_space_group_name_Hall     '-P 2ybc'
loop_
    _space_group_symop_operation_xyz
    'x, y, z'
    '-x, y+1/2, -z+1/2'
    '-x, -y, -z'
    'x, -y-1/2, z-1/2'
_cell_length_a     19.2056(5)
_cell_length_b     10.5517(3)
_cell_length_c     17.4704(5)
_cell_angle_alpha     90
_cell_angle_beta     107.5120(10)
_cell_angle_gamma     90
_cell_volume     3376.32(16)
_cell_formula_units_Z     8
_cell_measurement_reflns_used     9414
_cell_measurement_theta_min     2.23
_cell_measurement_theta_max     27.45
_cell_measurement_temperature     150(2)
_exptl_crystal_description     'block'
_exptl_crystal_colour     'colourless'
_exptl_crystal_size_max     0.750
_exptl_crystal_size_mid     0.400
_exptl_crystal_size_min     0.270
_exptl_crystal_density_diffrn     1.445
_exptl_crystal_density_meas     ?
_exptl_crystal_density_method     ?
_exptl_crystal_F_000     1504
_exptl_absorpt_coefficient_mu     2.437
_exptl_absorpt_correction_type     empirical
_exptl_absorpt_process_details
;
(SADABS; Krause et al., 2015)
;
_exptl_absorpt_correction_T_min     0.0160
_exptl_absorpt_correction_T_max     0.0496
_diffrn_ambient_temperature     150(2)
_diffrn_source     'microfocus source'
_diffrn_radiation_type     MoK\a
_diffrn_radiation_wavelength     0.71073
_diffrn_measurement_device_type
                               'Bruker D8 Venture with Photon III CMOS detector'
_diffrn_measurement_method     '\f and \w scans'
_diffrn_detector_area_resol_mean     ?
_diffrn_reflns_number     58221
_diffrn_reflns_av_R_equivalents     0.0405
_diffrn_reflns_av_unetI/netI     0.0270
_diffrn_reflns_theta_min     2.224
_diffrn_reflns_theta_max     27.503
_diffrn_reflns_theta_full     25.242
_diffrn_measured_fraction_theta_max     0.999
_diffrn_measured_fraction_theta_full     0.999
_diffrn_reflns_limit_h_min     -24
_diffrn_reflns_limit_h_max     24
_diffrn_reflns_limit_k_min     -13
_diffrn_reflns_limit_k_max     13
_diffrn_reflns_limit_l_min     -22
_diffrn_reflns_limit_l_max     22
_refine_special_details     ?
_reflns_number_total     7760
_reflns_number_gt     6794
_reflns_threshold_expression     'I > 2\s(I)'
_refine_ls_structure_factor_coef     Fsqd
_refine_ls_matrix_type     full
_refine_ls_R_factor_all     0.0377
_refine_ls_R_factor_gt     0.0318
_refine_ls_wR_factor_gt     0.0850
_refine_ls_wR_factor_ref     0.0883
_refine_ls_goodness_of_fit_ref     1.054
_refine_ls_restrained_S_all     1.054
_refine_ls_number_reflns     7760
_refine_ls_number_parameters     415
_refine_ls_number_restraints     0
_refine_ls_hydrogen_treatment     constr
_refine_ls_weighting_scheme     calc
_refine_ls_weighting_details
              'w=1/[\s^2^(Fo^2^)+(0.0435P)^2^+1.5246P] where P=(Fo^2^+2Fc^2^)/3'
_atom_sites_solution_hydrogens     geom
_atom_sites_solution_primary     'intrinsic phasing'
_atom_sites_solution_secondary     ?
_refine_ls_shift/su_max     0.004
_refine_ls_shift/su_mean     0.000
_refine_diff_density_max     0.497
_refine_diff_density_min     -0.701
_refine_ls_extinction_method     none
_refine_ls_extinction_coef     .
loop_
    _atom_type_symbol
    _atom_type_description
    _atom_type_scat_dispersion_real
    _atom_type_scat_dispersion_imag
    _atom_type_scat_source
    'C' 'C' 0.0033 0.0016
                         'International Tables Vol C Tables 4.2.6.8 and 6.1.1.4'
    'H' 'H' 0.0000 0.0000
                         'International Tables Vol C Tables 4.2.6.8 and 6.1.1.4'
    'O' 'O' 0.0106 0.0060
                         'International Tables Vol C Tables 4.2.6.8 and 6.1.1.4'
    'Br' 'Br' -0.2901 2.4595
                         'International Tables Vol C Tables 4.2.6.8 and 6.1.1.4'
_computing_data_collection
;
<i>APEX4</i> (Bruker, 2021)
;
_computing_cell_refinement
;
SAINT-Plus (Bruker, 2021)
;
_computing_data_reduction
;
SAINT-Plus (Bruker, 2021)
;
_computing_structure_solution
;
<i>SHELXT2018/2</i> (Sheldrick, 2015a)
;
_computing_structure_refinement
;
<i>SHELXL2019/1</i> (Sheldrick, 2015b)
;
_computing_molecular_graphics
;
SHELXTL (sheldrick, 2008)
;
_computing_publication_material
;
<i>APEX4</i> (Bruker, 2021), <i>publCIF</i> (Westrip, 2010)
;
loop_
    _atom_site_type_symbol
    _atom_site_label
    _atom_site_fract_x
    _atom_site_fract_y
    _atom_site_fract_z
    _atom_site_U_iso_or_equiv
    _atom_site_adp_type
    _atom_site_calc_flag
    _atom_site_occupancy
    _atom_site_disorder_assembly
    _atom_site_disorder_group
    Br Br1 0.33236(2) 0.28194(2) 0.33521(2) 0.04960(8) Uani d 1 . .
    Br Br2 1.16003(2) 0.25401(2) 0.44727(2) 0.03928(7) Uani d 1 . .
    O O1 1.00339(7) 0.29832(11) 0.46140(7) 0.0279(3) Uani d 1 . .
    O O2 0.49226(7) 0.21218(12) 0.44788(7) 0.0272(2) Uani d 1 . .
    C C1 0.89339(10) 0.26796(17) 0.49948(11) 0.0284(4) Uani d 1 . .
    C C2 0.88895(10) 0.15444(18) 0.53838(11) 0.0331(4) Uani d 1 . .
    H H2 0.902632 0.077618 0.518434 0.040 Uiso calc 1 . .
    C C3 0.86481(11) 0.1514(2) 0.60603(12) 0.0394(4) Uani d 1 . .
    H H3 0.862434 0.072997 0.631852 0.047 Uiso calc 1 . .
    C C4 0.84427(12) 0.2624(2) 0.63572(12) 0.0405(5) Uani d 1 . .
    H H4 0.827609 0.260454 0.681693 0.049 Uiso calc 1 . .
    C C5 0.84826(12) 0.3758(2) 0.59787(12) 0.0400(4) Uani d 1 . .
    H H5 0.833927 0.452190 0.617672 0.048 Uiso calc 1 . .
    C C6 0.87324(10) 0.37888(18) 0.53061(11) 0.0333(4) Uani d 1 . .
    H H6 0.876538 0.457757 0.505716 0.040 Uiso calc 1 . .
    C C7 0.92638(9) 0.27394(16) 0.42979(11) 0.0265(3) Uani d 1 . .
    C C8 0.91188(10) 0.15403(16) 0.37754(10) 0.0273(3) Uani d 1 . .
    C C9 0.96503(10) 0.10559(18) 0.34649(11) 0.0316(4) Uani d 1 . .
    H H9 1.011442 0.145521 0.359073 0.038 Uiso calc 1 . .
    C C10 0.95098(11) -0.00075(19) 0.29718(11) 0.0364(4) Uani d 1 . .
    H H10 0.988467 -0.034632 0.278058 0.044 Uiso calc 1 . .
    C C11 0.88319(12) -0.05745(18) 0.27579(11) 0.0377(4) Uani d 1 . .
    H H11 0.873863 -0.129718 0.241780 0.045 Uiso calc 1 . .
    C C12 0.82873(11) -0.00842(18) 0.30417(12) 0.0366(4) Uani d 1 . .
    H H12 0.781482 -0.045555 0.288378 0.044 Uiso calc 1 . .
    C C13 0.84332(10) 0.09562(18) 0.35601(11) 0.0324(4) Uani d 1 . .
    H H13 0.806328 0.127013 0.376851 0.039 Uiso calc 1 . .
    C C14 1.04580(10) 0.21427(17) 0.52082(11) 0.0304(4) Uani d 1 . .
    H H14A 1.040800 0.126338 0.500110 0.036 Uiso calc 1 . .
    H H14B 1.029277 0.216889 0.569288 0.036 Uiso calc 1 . .
    C C15 1.12392(11) 0.25704(18) 0.54086(12) 0.0341(4) Uani d 1 . .
    H H15A 1.154853 0.201186 0.583053 0.041 Uiso calc 1 . .
    H H15B 1.128066 0.344286 0.562619 0.041 Uiso calc 1 . .
    C C16 0.89722(9) 0.38741(16) 0.37363(10) 0.0261(3) Uani d 1 . .
    C C17 0.82250(10) 0.40218(18) 0.33765(11) 0.0336(4) Uani d 1 . .
    H H17 0.789464 0.344306 0.349861 0.040 Uiso calc 1 . .
    C C18 0.79561(11) 0.50073(19) 0.28398(12) 0.0368(4) Uani d 1 . .
    H H18 0.744473 0.509288 0.259566 0.044 Uiso calc 1 . .
    C C19 0.84292(11) 0.58624(18) 0.26602(11) 0.0344(4) Uani d 1 . .
    H H19 0.824644 0.653005 0.228938 0.041 Uiso calc 1 . .
    C C20 0.91707(11) 0.57351(18) 0.30261(11) 0.0347(4) Uani d 1 . .
    H H20 0.949829 0.632918 0.291312 0.042 Uiso calc 1 . .
    C C21 0.94430(10) 0.47447(17) 0.35589(11) 0.0309(4) Uani d 1 . .
    H H21 0.995476 0.466436 0.380261 0.037 Uiso calc 1 . .
    C C22 0.59569(10) 0.24168(17) 0.56667(11) 0.0282(4) Uani d 1 . .
    C C23 0.62123(10) 0.34940(19) 0.61183(11) 0.0340(4) Uani d 1 . .
    H H23 0.625614 0.426583 0.585654 0.041 Uiso calc 1 . .
    C C24 0.64060(12) 0.3453(2) 0.69562(12) 0.0426(5) Uani d 1 . .
    H H24 0.658598 0.419384 0.726002 0.051 Uiso calc 1 . .
    C C25 0.63375(12) 0.2345(2) 0.73439(13) 0.0457(5) Uani d 1 . .
    H H25 0.646999 0.231914 0.791322 0.055 Uiso calc 1 . .
    C C26 0.60734(12) 0.1265(2) 0.68961(12) 0.0434(5) Uani d 1 . .
    H H26 0.601948 0.050045 0.715980 0.052 Uiso calc 1 . .
    C C27 0.58876(10) 0.1299(2) 0.60636(11) 0.0357(4) Uani d 1 . .
    H H27 0.571175 0.055374 0.576215 0.043 Uiso calc 1 . .
    C C28 0.56932(9) 0.23937(16) 0.47479(10) 0.0255(3) Uani d 1 . .
    C C29 0.58624(10) 0.36120(16) 0.43556(10) 0.0267(3) Uani d 1 . .
    C C30 0.53171(10) 0.42653(17) 0.37837(10) 0.0304(4) Uani d 1 . .
    H H30 0.482860 0.396409 0.363979 0.036 Uiso calc 1 . .
    C C31 0.54788(11) 0.53525(18) 0.34211(11) 0.0348(4) Uani d 1 . .
    H H31 0.509870 0.579766 0.304112 0.042 Uiso calc 1 . .
    C C32 0.61897(12) 0.57911(18) 0.36096(11) 0.0362(4) Uani d 1 . .
    H H32 0.629988 0.653306 0.336048 0.043 Uiso calc 1 . .
    C C33 0.67381(11) 0.51347(18) 0.41659(12) 0.0373(4) Uani d 1 . .
    H H33 0.722875 0.542085 0.429247 0.045 Uiso calc 1 . .
    C C34 0.65768(10) 0.40633(18) 0.45394(11) 0.0326(4) Uani d 1 . .
    H H34 0.695772 0.363043 0.492587 0.039 Uiso calc 1 . .
    C C35 0.44738(10) 0.27958(18) 0.48586(11) 0.0304(4) Uani d 1 . .
    H H35A 0.451085 0.371907 0.477773 0.036 Uiso calc 1 . .
    H H35B 0.463252 0.262141 0.544246 0.036 Uiso calc 1 . .
    C C36 0.37030(10) 0.23595(18) 0.44889(12) 0.0343(4) Uani d 1 . .
    H H36A 0.338883 0.274187 0.478418 0.041 Uiso calc 1 . .
    H H36B 0.368164 0.142733 0.454228 0.041 Uiso calc 1 . .
    C C37 0.60424(9) 0.12823(16) 0.44312(10) 0.0262(3) Uani d 1 . .
    C C38 0.67771(10) 0.09807(17) 0.47801(12) 0.0322(4) Uani d 1 . .
    H H38 0.706160 0.145549 0.522702 0.039 Uiso calc 1 . .
    C C39 0.70961(10) -0.00044(17) 0.44813(13) 0.0360(4) Uani d 1 . .
    H H39 0.759860 -0.019286 0.471961 0.043 Uiso calc 1 . .
    C C40 0.66824(11) -0.07205(17) 0.38322(13) 0.0373(4) Uani d 1 . .
    H H40 0.690075 -0.139979 0.363063 0.045 Uiso calc 1 . .
    C C41 0.59619(11) -0.04395(19) 0.34883(12) 0.0370(4) Uani d 1 . .
    H H41 0.567694 -0.093270 0.305093 0.044 Uiso calc 1 . .
    C C42 0.56409(10) 0.05703(17) 0.37762(11) 0.0311(4) Uani d 1 . .
    H H42 0.514285 0.077300 0.352165 0.037 Uiso calc 1 . .
loop_
    _atom_site_aniso_label
    _atom_site_aniso_U_11
    _atom_site_aniso_U_22
    _atom_site_aniso_U_33
    _atom_site_aniso_U_12
    _atom_site_aniso_U_13
    _atom_site_aniso_U_23
    Br1 0.03491(12) 0.05928(15) 0.04485(13) -0.00747(9) -0.00275(9) 0.00187(10)
    Br2 0.02986(11) 0.04413(12) 0.04559(12) 0.00347(8) 0.01397(9) 0.00213(8)
    O1 0.0231(6) 0.0277(6) 0.0309(6) 0.0003(5) 0.0051(5) 0.0044(5)
    O2 0.0213(6) 0.0303(6) 0.0309(6) -0.0005(5) 0.0094(5) -0.0034(5)
    C1 0.0243(8) 0.0308(9) 0.0290(8) -0.0011(7) 0.0063(7) 0.0014(7)
    C2 0.0333(10) 0.0317(9) 0.0352(9) 0.0015(7) 0.0117(8) 0.0056(7)
    C3 0.0377(11) 0.0445(11) 0.0357(10) -0.0026(9) 0.0107(8) 0.0097(8)
    C4 0.0374(11) 0.0564(13) 0.0290(9) -0.0030(9) 0.0122(8) 0.0006(8)
    C5 0.0439(11) 0.0449(11) 0.0323(9) 0.0009(9) 0.0130(9) -0.0066(8)
    C6 0.0359(10) 0.0327(9) 0.0311(9) -0.0010(7) 0.0096(8) -0.0017(7)
    C7 0.0230(8) 0.0258(8) 0.0297(8) 0.0006(6) 0.0066(7) 0.0027(6)
    C8 0.0295(9) 0.0252(8) 0.0263(8) 0.0005(7) 0.0071(7) 0.0039(6)
    C9 0.0281(9) 0.0336(9) 0.0338(9) -0.0004(7) 0.0105(7) 0.0008(7)
    C10 0.0423(11) 0.0355(10) 0.0339(9) 0.0047(8) 0.0152(8) -0.0006(8)
    C11 0.0516(12) 0.0280(9) 0.0314(9) -0.0027(8) 0.0091(9) -0.0010(7)
    C12 0.0359(10) 0.0305(9) 0.0410(10) -0.0053(8) 0.0083(8) 0.0039(8)
    C13 0.0293(9) 0.0309(9) 0.0374(9) -0.0016(7) 0.0106(8) 0.0030(7)
    C14 0.0271(9) 0.0304(9) 0.0313(9) 0.0028(7) 0.0053(7) 0.0054(7)
    C15 0.0296(10) 0.0368(10) 0.0326(9) 0.0006(7) 0.0045(8) 0.0050(7)
    C16 0.0262(8) 0.0263(8) 0.0260(8) 0.0014(6) 0.0080(7) 0.0004(6)
    C17 0.0279(9) 0.0309(9) 0.0397(10) -0.0030(7) 0.0069(8) 0.0033(8)
    C18 0.0288(9) 0.0361(10) 0.0401(10) 0.0042(7) 0.0025(8) 0.0045(8)
    C19 0.0418(11) 0.0298(9) 0.0305(9) 0.0074(8) 0.0090(8) 0.0048(7)
    C20 0.0370(10) 0.0304(9) 0.0402(10) 0.0016(7) 0.0169(8) 0.0066(8)
    C21 0.0266(9) 0.0315(9) 0.0360(9) 0.0013(7) 0.0114(7) 0.0036(7)
    C22 0.0213(8) 0.0356(9) 0.0272(8) 0.0022(6) 0.0066(7) 0.0011(7)
    C23 0.0320(10) 0.0375(10) 0.0320(9) 0.0032(8) 0.0086(8) -0.0027(8)
    C24 0.0356(11) 0.0586(13) 0.0311(9) 0.0024(9) 0.0064(8) -0.0091(9)
    C25 0.0318(11) 0.0767(16) 0.0275(9) 0.0089(10) 0.0073(8) 0.0049(10)
    C26 0.0357(11) 0.0578(13) 0.0375(10) 0.0031(9) 0.0122(9) 0.0152(9)
    C27 0.0318(10) 0.0413(10) 0.0344(9) -0.0005(8) 0.0106(8) 0.0052(8)
    C28 0.0210(8) 0.0288(8) 0.0270(8) -0.0010(6) 0.0076(7) -0.0014(6)
    C29 0.0283(9) 0.0264(8) 0.0267(8) 0.0002(7) 0.0104(7) -0.0018(6)
    C30 0.0283(9) 0.0336(9) 0.0290(8) 0.0009(7) 0.0082(7) 0.0008(7)
    C31 0.0425(11) 0.0326(9) 0.0301(9) 0.0035(8) 0.0122(8) 0.0017(7)
    C32 0.0499(12) 0.0269(9) 0.0371(10) -0.0031(8) 0.0212(9) -0.0007(7)
    C33 0.0369(10) 0.0346(10) 0.0435(11) -0.0091(8) 0.0166(9) -0.0073(8)
    C34 0.0279(9) 0.0321(9) 0.0375(9) -0.0019(7) 0.0097(8) -0.0031(7)
    C35 0.0253(9) 0.0352(9) 0.0315(9) 0.0027(7) 0.0100(7) -0.0017(7)
    C36 0.0248(9) 0.0384(10) 0.0413(10) 0.0011(7) 0.0124(8) 0.0028(8)
    C37 0.0242(8) 0.0273(8) 0.0293(8) -0.0013(6) 0.0114(7) 0.0012(6)
    C38 0.0269(9) 0.0293(9) 0.0398(10) -0.0021(7) 0.0093(8) -0.0015(7)
    C39 0.0268(9) 0.0294(9) 0.0542(12) 0.0016(7) 0.0158(9) 0.0041(8)
    C40 0.0450(11) 0.0242(8) 0.0525(11) 0.0026(8) 0.0294(10) 0.0002(8)
    C41 0.0425(11) 0.0338(10) 0.0373(10) -0.0057(8) 0.0158(9) -0.0053(8)
    C42 0.0294(9) 0.0319(9) 0.0323(9) -0.0006(7) 0.0094(7) -0.0013(7)
_geom_special_details
;
 All esds (except the esd in the dihedral angle between two l.s. planes)
 are estimated using the full covariance matrix.  The cell esds are taken
 into account individually in the estimation of esds in distances, angles
 and torsion angles; correlations between esds in cell parameters are only
 used when they are defined by crystal symmetry.  An approximate (isotropic)
 treatment of cell esds is used for estimating esds involving l.s. planes.
;
loop_
    _geom_bond_atom_site_label_1
    _geom_bond_atom_site_label_2
    _geom_bond_site_symmetry_2
    _geom_bond_distance
    _geom_bond_publ_flag
    Br1 C36 . 1.960(2) ?
    Br2 C15 . 1.959(2) ?
    O1 C14 . 1.421(2) ?
    O1 C7 . 1.438(2) ?
    O2 C35 . 1.426(2) ?
    O2 C28 . 1.441(2) ?
    C1 C2 . 1.392(2) ?
    C1 C6 . 1.394(3) ?
    C1 C7 . 1.534(3) ?
    C2 C3 . 1.394(3) ?
    C2 H2 . 0.9500 ?
    C3 C4 . 1.385(3) ?
    C3 H3 . 0.9500 ?
    C4 C5 . 1.381(3) ?
    C4 H4 . 0.9500 ?
    C5 C6 . 1.397(3) ?
    C5 H5 . 0.9500 ?
    C6 H6 . 0.9500 ?
    C7 C8 . 1.536(2) ?
    C7 C16 . 1.543(2) ?
    C8 C9 . 1.390(2) ?
    C8 C13 . 1.399(2) ?
    C9 C10 . 1.391(3) ?
    C9 H9 . 0.9500 ?
    C10 C11 . 1.378(3) ?
    C10 H10 . 0.9500 ?
    C11 C12 . 1.385(3) ?
    C11 H11 . 0.9500 ?
    C12 C13 . 1.397(3) ?
    C12 H12 . 0.9500 ?
    C13 H13 . 0.9500 ?
    C14 C15 . 1.504(3) ?
    C14 H14A . 0.9900 ?
    C14 H14B . 0.9900 ?
    C15 H15A . 0.9900 ?
    C15 H15B . 0.9900 ?
    C16 C21 . 1.388(2) ?
    C16 C17 . 1.391(2) ?
    C17 C18 . 1.391(3) ?
    C17 H17 . 0.9500 ?
    C18 C19 . 1.382(3) ?
    C18 H18 . 0.9500 ?
    C19 C20 . 1.381(3) ?
    C19 H19 . 0.9500 ?
    C20 C21 . 1.393(2) ?
    C20 H20 . 0.9500 ?
    C21 H21 . 0.9500 ?
    C22 C23 . 1.386(3) ?
    C22 C27 . 1.395(3) ?
    C22 C28 . 1.531(2) ?
    C23 C24 . 1.398(3) ?
    C23 H23 . 0.9500 ?
    C24 C25 . 1.377(3) ?
    C24 H24 . 0.9500 ?
    C25 C26 . 1.389(3) ?
    C25 H25 . 0.9500 ?
    C26 C27 . 1.390(3) ?
    C26 H26 . 0.9500 ?
    C27 H27 . 0.9500 ?
    C28 C37 . 1.534(2) ?
    C28 C29 . 1.537(2) ?
    C29 C30 . 1.393(2) ?
    C29 C34 . 1.395(2) ?
    C30 C31 . 1.390(3) ?
    C30 H30 . 0.9500 ?
    C31 C32 . 1.384(3) ?
    C31 H31 . 0.9500 ?
    C32 C33 . 1.385(3) ?
    C32 H32 . 0.9500 ?
    C33 C34 . 1.386(3) ?
    C33 H33 . 0.9500 ?
    C34 H34 . 0.9500 ?
    C35 C36 . 1.498(3) ?
    C35 H35A . 0.9900 ?
    C35 H35B . 0.9900 ?
    C36 H36A . 0.9900 ?
    C36 H36B . 0.9900 ?
    C37 C42 . 1.392(2) ?
    C37 C38 . 1.395(2) ?
    C38 C39 . 1.386(3) ?
    C38 H38 . 0.9500 ?
    C39 C40 . 1.395(3) ?
    C39 H39 . 0.9500 ?
    C40 C41 . 1.365(3) ?
    C40 H40 . 0.9500 ?
    C41 C42 . 1.398(3) ?
    C41 H41 . 0.9500 ?
    C42 H42 . 0.9500 ?
loop_
    _geom_angle_atom_site_label_1
    _geom_angle_atom_site_label_2
    _geom_angle_atom_site_label_3
    _geom_angle_site_symmetry_1
    _geom_angle_site_symmetry_3
    _geom_angle
    _geom_angle_publ_flag
    C14 O1 C7 . . 117.79(13) ?
    C35 O2 C28 . . 117.02(13) ?
    C2 C1 C6 . . 117.85(17) ?
    C2 C1 C7 . . 121.56(16) ?
    C6 C1 C7 . . 120.32(16) ?
    C1 C2 C3 . . 121.23(19) ?
    C1 C2 H2 . . 119.4 ?
    C3 C2 H2 . . 119.4 ?
    C4 C3 C2 . . 120.20(19) ?
    C4 C3 H3 . . 119.9 ?
    C2 C3 H3 . . 119.9 ?
    C5 C4 C3 . . 119.36(19) ?
    C5 C4 H4 . . 120.3 ?
    C3 C4 H4 . . 120.3 ?
    C4 C5 C6 . . 120.38(19) ?
    C4 C5 H5 . . 119.8 ?
    C6 C5 H5 . . 119.8 ?
    C1 C6 C5 . . 120.98(18) ?
    C1 C6 H6 . . 119.5 ?
    C5 C6 H6 . . 119.5 ?
    O1 C7 C1 . . 108.99(14) ?
    O1 C7 C8 . . 110.93(14) ?
    C1 C7 C8 . . 113.18(14) ?
    O1 C7 C16 . . 103.89(13) ?
    C1 C7 C16 . . 112.29(14) ?
    C8 C7 C16 . . 107.17(14) ?
    C9 C8 C13 . . 118.40(17) ?
    C9 C8 C7 . . 120.79(16) ?
    C13 C8 C7 . . 120.69(16) ?
    C8 C9 C10 . . 120.68(18) ?
    C8 C9 H9 . . 119.7 ?
    C10 C9 H9 . . 119.7 ?
    C11 C10 C9 . . 120.63(18) ?
    C11 C10 H10 . . 119.7 ?
    C9 C10 H10 . . 119.7 ?
    C10 C11 C12 . . 119.61(18) ?
    C10 C11 H11 . . 120.2 ?
    C12 C11 H11 . . 120.2 ?
    C11 C12 C13 . . 119.99(18) ?
    C11 C12 H12 . . 120.0 ?
    C13 C12 H12 . . 120.0 ?
    C12 C13 C8 . . 120.62(18) ?
    C12 C13 H13 . . 119.7 ?
    C8 C13 H13 . . 119.7 ?
    O1 C14 C15 . . 107.17(14) ?
    O1 C14 H14A . . 110.3 ?
    C15 C14 H14A . . 110.3 ?
    O1 C14 H14B . . 110.3 ?
    C15 C14 H14B . . 110.3 ?
    H14A C14 H14B . . 108.5 ?
    C14 C15 Br2 . . 112.32(13) ?
    C14 C15 H15A . . 109.1 ?
    Br2 C15 H15A . . 109.1 ?
    C14 C15 H15B . . 109.1 ?
    Br2 C15 H15B . . 109.1 ?
    H15A C15 H15B . . 107.9 ?
    C21 C16 C17 . . 118.54(16) ?
    C21 C16 C7 . . 121.30(15) ?
    C17 C16 C7 . . 120.14(15) ?
    C18 C17 C16 . . 120.76(17) ?
    C18 C17 H17 . . 119.6 ?
    C16 C17 H17 . . 119.6 ?
    C19 C18 C17 . . 120.32(18) ?
    C19 C18 H18 . . 119.8 ?
    C17 C18 H18 . . 119.8 ?
    C20 C19 C18 . . 119.24(17) ?
    C20 C19 H19 . . 120.4 ?
    C18 C19 H19 . . 120.4 ?
    C19 C20 C21 . . 120.67(18) ?
    C19 C20 H20 . . 119.7 ?
    C21 C20 H20 . . 119.7 ?
    C16 C21 C20 . . 120.47(17) ?
    C16 C21 H21 . . 119.8 ?
    C20 C21 H21 . . 119.8 ?
    C23 C22 C27 . . 118.75(17) ?
    C23 C22 C28 . . 123.94(16) ?
    C27 C22 C28 . . 117.18(16) ?
    C22 C23 C24 . . 120.5(2) ?
    C22 C23 H23 . . 119.8 ?
    C24 C23 H23 . . 119.8 ?
    C25 C24 C23 . . 120.4(2) ?
    C25 C24 H24 . . 119.8 ?
    C23 C24 H24 . . 119.8 ?
    C24 C25 C26 . . 119.48(19) ?
    C24 C25 H25 . . 120.3 ?
    C26 C25 H25 . . 120.3 ?
    C25 C26 C27 . . 120.2(2) ?
    C25 C26 H26 . . 119.9 ?
    C27 C26 H26 . . 119.9 ?
    C26 C27 C22 . . 120.6(2) ?
    C26 C27 H27 . . 119.7 ?
    C22 C27 H27 . . 119.7 ?
    O2 C28 C22 . . 109.18(14) ?
    O2 C28 C37 . . 104.34(13) ?
    C22 C28 C37 . . 110.34(14) ?
    O2 C28 C29 . . 110.82(14) ?
    C22 C28 C29 . . 113.99(14) ?
    C37 C28 C29 . . 107.73(14) ?
    C30 C29 C34 . . 118.11(17) ?
    C30 C29 C28 . . 121.30(16) ?
    C34 C29 C28 . . 120.53(16) ?
    C31 C30 C29 . . 120.82(18) ?
    C31 C30 H30 . . 119.6 ?
    C29 C30 H30 . . 119.6 ?
    C32 C31 C30 . . 120.47(18) ?
    C32 C31 H31 . . 119.8 ?
    C30 C31 H31 . . 119.8 ?
    C31 C32 C33 . . 119.16(17) ?
    C31 C32 H32 . . 120.4 ?
    C33 C32 H32 . . 120.4 ?
    C32 C33 C34 . . 120.51(18) ?
    C32 C33 H33 . . 119.7 ?
    C34 C33 H33 . . 119.7 ?
    C33 C34 C29 . . 120.90(18) ?
    C33 C34 H34 . . 119.5 ?
    C29 C34 H34 . . 119.5 ?
    O2 C35 C36 . . 107.66(15) ?
    O2 C35 H35A . . 110.2 ?
    C36 C35 H35A . . 110.2 ?
    O2 C35 H35B . . 110.2 ?
    C36 C35 H35B . . 110.2 ?
    H35A C35 H35B . . 108.5 ?
    C35 C36 Br1 . . 112.24(13) ?
    C35 C36 H36A . . 109.2 ?
    Br1 C36 H36A . . 109.2 ?
    C35 C36 H36B . . 109.2 ?
    Br1 C36 H36B . . 109.2 ?
    H36A C36 H36B . . 107.9 ?
    C42 C37 C38 . . 118.25(16) ?
    C42 C37 C28 . . 120.99(15) ?
    C38 C37 C28 . . 120.74(15) ?
    C39 C38 C37 . . 120.68(18) ?
    C39 C38 H38 . . 119.7 ?
    C37 C38 H38 . . 119.7 ?
    C38 C39 C40 . . 120.28(18) ?
    C38 C39 H39 . . 119.9 ?
    C40 C39 H39 . . 119.9 ?
    C41 C40 C39 . . 119.61(17) ?
    C41 C40 H40 . . 120.2 ?
    C39 C40 H40 . . 120.2 ?
    C40 C41 C42 . . 120.36(18) ?
    C40 C41 H41 . . 119.8 ?
    C42 C41 H41 . . 119.8 ?
    C37 C42 C41 . . 120.79(17) ?
    C37 C42 H42 . . 119.6 ?
    C41 C42 H42 . . 119.6 ?
loop_
    _geom_torsion_atom_site_label_1
    _geom_torsion_atom_site_label_2
    _geom_torsion_atom_site_label_3
    _geom_torsion_atom_site_label_4
    _geom_torsion_site_symmetry_1
    _geom_torsion_site_symmetry_2
    _geom_torsion_site_symmetry_3
    _geom_torsion_site_symmetry_4
    _geom_torsion
    _geom_torsion_publ_flag
    C6 C1 C2 C3 . . . . 0.3(3) ?
    C7 C1 C2 C3 . . . . 174.35(18) ?
    C1 C2 C3 C4 . . . . 0.3(3) ?
    C2 C3 C4 C5 . . . . -0.3(3) ?
    C3 C4 C5 C6 . . . . -0.5(3) ?
    C2 C1 C6 C5 . . . . -1.0(3) ?
    C7 C1 C6 C5 . . . . -175.15(17) ?
    C4 C5 C6 C1 . . . . 1.1(3) ?
    C14 O1 C7 C1 . . . . 55.44(19) ?
    C14 O1 C7 C8 . . . . -69.83(18) ?
    C14 O1 C7 C16 . . . . 175.32(14) ?
    C2 C1 C7 O1 . . . . -90.2(2) ?
    C6 C1 C7 O1 . . . . 83.7(2) ?
    C2 C1 C7 C8 . . . . 33.7(2) ?
    C6 C1 C7 C8 . . . . -152.38(16) ?
    C2 C1 C7 C16 . . . . 155.23(17) ?
    C6 C1 C7 C16 . . . . -30.9(2) ?
    O1 C7 C8 C9 . . . . -18.9(2) ?
    C1 C7 C8 C9 . . . . -141.83(16) ?
    C16 C7 C8 C9 . . . . 93.83(19) ?
    O1 C7 C8 C13 . . . . 165.05(15) ?
    C1 C7 C8 C13 . . . . 42.2(2) ?
    C16 C7 C8 C13 . . . . -82.17(19) ?
    C13 C8 C9 C10 . . . . -1.9(3) ?
    C7 C8 C9 C10 . . . . -178.02(16) ?
    C8 C9 C10 C11 . . . . 2.4(3) ?
    C9 C10 C11 C12 . . . . -0.4(3) ?
    C10 C11 C12 C13 . . . . -1.8(3) ?
    C11 C12 C13 C8 . . . . 2.3(3) ?
    C9 C8 C13 C12 . . . . -0.4(3) ?
    C7 C8 C13 C12 . . . . 175.74(16) ?
    C7 O1 C14 C15 . . . . 177.63(15) ?
    O1 C14 C15 Br2 . . . . -59.94(17) ?
    O1 C7 C16 C21 . . . . 8.0(2) ?
    C1 C7 C16 C21 . . . . 125.59(18) ?
    C8 C7 C16 C21 . . . . -109.53(18) ?
    O1 C7 C16 C17 . . . . -173.98(15) ?
    C1 C7 C16 C17 . . . . -56.4(2) ?
    C8 C7 C16 C17 . . . . 68.5(2) ?
    C21 C16 C17 C18 . . . . 1.1(3) ?
    C7 C16 C17 C18 . . . . -177.01(17) ?
    C16 C17 C18 C19 . . . . -0.5(3) ?
    C17 C18 C19 C20 . . . . -0.7(3) ?
    C18 C19 C20 C21 . . . . 1.2(3) ?
    C17 C16 C21 C20 . . . . -0.6(3) ?
    C7 C16 C21 C20 . . . . 177.49(16) ?
    C19 C20 C21 C16 . . . . -0.6(3) ?
    C27 C22 C23 C24 . . . . 0.9(3) ?
    C28 C22 C23 C24 . . . . 176.48(18) ?
    C22 C23 C24 C25 . . . . -0.8(3) ?
    C23 C24 C25 C26 . . . . -0.1(3) ?
    C24 C25 C26 C27 . . . . 0.7(3) ?
    C25 C26 C27 C22 . . . . -0.6(3) ?
    C23 C22 C27 C26 . . . . -0.2(3) ?
    C28 C22 C27 C26 . . . . -176.10(18) ?
    C35 O2 C28 C22 . . . . 45.52(19) ?
    C35 O2 C28 C37 . . . . 163.48(14) ?
    C35 O2 C28 C29 . . . . -80.84(17) ?
    C23 C22 C28 O2 . . . . -113.98(19) ?
    C27 C22 C28 O2 . . . . 61.7(2) ?
    C23 C22 C28 C37 . . . . 131.90(18) ?
    C27 C22 C28 C37 . . . . -52.4(2) ?
    C23 C22 C28 C29 . . . . 10.5(2) ?
    C27 C22 C28 C29 . . . . -173.80(16) ?
    O2 C28 C29 C30 . . . . -3.6(2) ?
    C22 C28 C29 C30 . . . . -127.28(17) ?
    C37 C28 C29 C30 . . . . 109.92(18) ?
    O2 C28 C29 C34 . . . . 179.16(15) ?
    C22 C28 C29 C34 . . . . 55.5(2) ?
    C37 C28 C29 C34 . . . . -67.3(2) ?
    C34 C29 C30 C31 . . . . -1.5(3) ?
    C28 C29 C30 C31 . . . . -178.72(16) ?
    C29 C30 C31 C32 . . . . 1.4(3) ?
    C30 C31 C32 C33 . . . . -0.2(3) ?
    C31 C32 C33 C34 . . . . -1.0(3) ?
    C32 C33 C34 C29 . . . . 1.0(3) ?
    C30 C29 C34 C33 . . . . 0.3(3) ?
    C28 C29 C34 C33 . . . . 177.56(17) ?
    C28 O2 C35 C36 . . . . -179.74(14) ?
    O2 C35 C36 Br1 . . . . -65.16(17) ?
    O2 C28 C37 C42 . . . . 23.1(2) ?
    C22 C28 C37 C42 . . . . 140.26(16) ?
    C29 C28 C37 C42 . . . . -94.72(18) ?
    O2 C28 C37 C38 . . . . -158.60(15) ?
    C22 C28 C37 C38 . . . . -41.5(2) ?
    C29 C28 C37 C38 . . . . 83.57(19) ?
    C42 C37 C38 C39 . . . . -0.1(3) ?
    C28 C37 C38 C39 . . . . -178.46(17) ?
    C37 C38 C39 C40 . . . . -0.9(3) ?
    C38 C39 C40 C41 . . . . 0.5(3) ?
    C39 C40 C41 C42 . . . . 0.9(3) ?
    C38 C37 C42 C41 . . . . 1.5(3) ?
    C28 C37 C42 C41 . . . . 179.83(16) ?
    C40 C41 C42 C37 . . . . -1.9(3) ?
_shelx_space_group_comment
;
The symmetry employed for this shelxl refinement is uniquely defined
by the following loop, which should always be used as a source of
symmetry information in preference to the above space-group names.
They are only intended as comments.
;
_shelx_estimated_absorpt_T_min     0.262
_shelx_estimated_absorpt_T_max     0.559
_shelx_hkl_file
;
   0   0   3    0.20    0.30
   0   0   3    0.40    0.30
   0   0   3    0.10    0.30
   0   0   3    0.20    0.10
   0   0  -3    0.50    0.30
   0   0  -3    0.10    0.10
   0   0  -3    0.50    0.20
   0   0  -3    0.50    0.30
   0   0  -4  330.17   17.00
   0   0  -4  330.77   16.70
   0   0  -4  335.27   16.90
   0   0   4  336.47   16.90
   0   0   4  334.47   17.00
   0   0  -4  337.87   16.90
   0   0   4  324.97   16.90
   0   0   4  329.57   16.70
   0   0   5    0.40    0.50
   0   0   5    1.60    0.50
   0   0   5    0.40    0.20
   0   0  -5    1.00    0.40
   0   0  -5    0.80    0.50
   0   0  -5    0.30    0.30
   0   0   5    1.30    0.50
   0   0  -5    0.70    0.40
   0   0   6  364.86   18.70
   0   0   6  361.06   18.70
   0   0  -6  374.46   18.30
   0   0  -6  364.76   18.60
   0   0   6  354.96   18.30
   0   0  -6  366.56   18.70
   0   0  -6  350.26   18.60
   0   0  -6  361.76   18.70
   0   0   6  371.86   18.60
   0   0   7    0.80    0.60
   0   0   7    0.00    0.60
   0   0  -7    0.30    0.30
   0   0  -7    0.70    0.50
   0   0  -7    0.90    0.50
   0   0  -7   -0.50    0.60
   0   0   7   -0.20    0.30
   0   0  -7    0.70    0.60
   0   0   8  471.95   24.50
   0   0   8  477.05   24.40
   0   0  -8  488.45   24.40
   0   0   8  461.65   23.90
   0   0  -8  462.95   24.30
   0   0  -8  483.25   24.50
   0   0  -8  478.15   23.90
   0   0  -8  481.85   24.30
   0   0  -9    0.30    0.40
   0   0  -9   -0.10    0.40
   0   0  -9    0.80    0.70
   0   0   9   -0.30    0.80
   0   0   9    0.00    0.40
   0   0  -9    0.20    0.50
   0   0  -9    0.80    1.00
   0   0   9    0.50    0.80
   0   0  -9    0.20    0.70
   0   0  10 1208.38   62.19
   0   0  10 1199.48   61.49
   0   0 -10 1243.78   62.19
   0   0  10 1214.58   61.59
   0   0 -10 1251.87   61.59
   0   0 -10 1233.28   61.99
   0   0  10 1242.28   62.29
   0   0 -10 1249.18   61.59
   0   0 -10 1231.98   62.19
   0   0  11    0.70    0.40
   0   0 -11    1.60    0.90
   0   0 -11    0.40    0.80
   0   0  11    0.20    0.90
   0   0 -11    0.60    0.80
   0   0 -11    1.10    1.10
   0   0 -11    0.90    0.50
   0   0 -11    0.30    0.50
   0   0 -12  170.28    9.90
   0   0 -12  188.68    9.40
   0   0 -12  178.08    9.80
   0   0  12  184.58   10.10
   0   0  12  182.18    9.30
   0   0  13   -0.10    1.00
   0   0 -13    0.20    0.90
   0   0 -13    0.30    0.90
   0   0  13    0.20    0.40
   0   0 -13   -0.30    0.60
   0   0  14    9.30    0.90
   0   0 -14    8.70    1.50
   0   0 -14    9.90    1.10
   0   0  14   10.20    1.80
   0   0 -14   10.20    1.70
   0   0 -15    0.00    0.70
   0   0  15   -0.30    1.10
   0   0  15   -0.30    0.50
   0   0 -15   -0.30    0.90
   0   0 -16    0.20    0.70
   0   0  16    0.10    0.60
   0   0  16   -1.40    1.10
   0   0 -16    1.40    1.00
   0   0 -17   -0.80    0.70
   0   0  17    0.90    0.60
   0   0  17    0.60    1.30
   0   0 -17    0.10    1.10
   0   0  18   75.39    4.20
   0   0  18   81.09    5.40
   0   0 -19    1.00    0.80
   0   0  19   -0.50    1.80
   0   0  19    0.10    0.80
   0   0 -19   -0.10    1.00
   0   0  20   20.10    2.70
   0   0 -20   14.40    2.00
   0   0  20   17.70    1.50
   0   0 -20   17.80    1.90
   0   0 -21    0.80    1.10
   0   0  21   -1.40    1.60
   0   0  21    1.20    0.80
   0   0 -21    0.10    0.80
   0   1   1   11.70    0.80
   0   1  -1   10.60    0.80
   0   1   1   13.00    0.70
   0   1   1   12.90    0.80
   0  -1   1   11.90    0.80
   0  -1   1   13.30    0.90
   0   1   2 1573.74   77.19
   0  -1  -2 1518.35   77.19
   0   1  -3   56.19    3.10
   0   1   3   57.19    2.90
   0   1  -3   54.19    3.10
   0   1   3   55.09    3.10
   0   1  -3   54.99    2.90
   0   1  -3   55.69    2.80
   0   1   3   52.59    2.80
   0  -1   3   50.29    3.10
   0  -1   3   51.59    3.00
   0  -1  -3   53.99    2.90
   0  -1  -3   53.99    2.80
   0  -1   3   56.69    2.70
   0  -1   3   51.69    2.80
   0  -1   3   53.99    2.90
   0   1   4  574.14   29.70
   0   1   4  599.94   29.40
   0   1   4  567.94   29.20
   0   1  -4  584.74   29.50
   0   1  -4  581.14   29.40
   0   1  -4  588.24   29.20
   0   1  -4  611.94   29.60
   0   1  -4  559.94   29.50
   0  -1  -4  592.24   29.50
   0  -1  -4  586.14   29.40
   0  -1   4  579.84   29.40
   0  -1  -4  583.14   29.20
   0   1  -5    7.20    0.60
   0   1  -5    6.70    1.00
   0   1   5    8.80    1.10
   0   1  -5    5.50    0.80
   0   1   5    7.40    0.80
   0   1   5    6.40    0.60
   0   1  -5    6.50    0.70
   0   1  -5    7.30    1.00
   0  -1  -5    7.30    0.60
   0  -1   5    7.50    0.80
   0  -1  -5    7.70    0.80
   0  -1   5    6.50    0.60
   0  -1  -5    6.30    0.60
   0  -1  -5    5.70    0.80
   0  -1   5    5.50    1.00
   0  -1  -5    5.90    0.90
   0   1  -6  542.85   28.30
   0   1  -6  523.35   28.30
   0   1   6  574.24   28.20
   0   1  -6  549.35   27.90
   0   1  -6  557.74   28.40
   0   1   6  565.34   28.40
   0   1  -6  558.34   28.10
   0  -1  -6  552.34   27.90
   0  -1   6  564.94   27.80
   0  -1  -6  554.04   28.40
   0  -1  -6  543.05   28.30
   0  -1  -6  589.04   28.20
   0  -1   6  537.05   28.40
   0  -1   6  548.55   27.90
   0  -1   6  575.24   28.20
   0  -1  -6  564.14   27.90
   0   1  -7    4.90    0.90
   0   1  -7    5.80    0.90
   0   1  -7    5.50    0.60
   0   1  -7    6.90    1.10
   0   1   7    7.90    1.20
   0   1   7    6.10    0.90
   0   1  -7    7.90    1.20
   0  -1  -7    6.30    0.90
   0  -1   7    5.20    0.60
   0  -1   7    6.30    0.50
   0  -1   7    6.20    1.20
   0  -1  -7    5.10    0.60
   0  -1  -7    6.70    0.70
   0  -1   7    5.10    0.90
   0  -1  -7    5.90    1.00
   0  -1  -7    6.30    1.20
   0   1   8 1917.81   97.19
   0   1  -8 1890.51   96.99
   0   1  -8 1950.30   96.59
   0   1  -8 1854.51   97.09
   0   1  -8 1938.01   97.09
   0   1   8 1991.90   96.89
   0   1  -8 1913.51   96.89
   0  -1   8 1889.81   97.19
   0  -1  -8 1888.21   96.99
   0  -1   8 1938.41   96.99
   0  -1   8 1907.51   96.59
   0  -1  -8 1969.00   96.59
   0  -1  -8 1946.91   97.09
   0  -1  -8 2042.80   96.99
   0  -1  -8 1962.70   96.59
   0   1  -9   22.50    1.90
   0   1  -9   22.90    2.10
   0   1   9   19.90    2.10
   0   1  -9   21.70    1.40
   0   1  -9   23.40    1.80
   0   1   9   24.70    1.90
   0   1  -9   21.00    2.00
   0  -1  -9   23.20    1.60
   0  -1  -9   22.80    1.50
   0  -1   9   20.70    1.90
   0  -1   9   21.90    1.50
   0  -1   9   22.20    2.20
   0  -1  -9   22.60    1.90
   0  -1  -9   26.00    2.60
   0  -1   9   21.60    1.30
   0   1 -10  267.17   13.70
   0   1 -10  261.97   14.40
   0   1  10  267.47   14.10
   0   1  10  265.37   14.40
   0   1 -10  259.67   14.30
   0   1 -10  268.27   14.10
   0   1 -10  267.07   14.20
   0  -1 -10  268.17   14.30
   0  -1  10  268.87   13.60
   0  -1  10  274.77   14.50
   0  -1 -10  271.67   14.00
   0  -1  10  272.07   13.70
   0  -1 -10  271.47   14.40
   0  -1  10  266.57   14.20
   0  -1 -10  279.57   13.70
   0  -1 -10  271.17   13.70
   0  -1 -10  272.67   14.20
   0   1  11    4.30    1.30
   0   1  11    2.60    0.50
   0   1 -11    1.80    0.90
   0   1 -11    2.10    1.00
   0  -1 -11    2.40    0.60
   0  -1 -11    4.00    0.90
   0  -1  11    3.70    1.30
   0  -1 -11    2.60    1.20
   0  -1  11    3.10    0.50
   0  -1  11    1.80    0.60
   0  -1 -11    2.50    0.70
   0  -1 -11    3.20    1.00
   0  -1  11    2.20    1.00
   0  -1 -11    3.30    1.00
   0   1 -12  291.67   16.30
   0   1  12  298.47   15.50
   0   1  12  295.87   16.40
   0   1 -12  297.67   16.00
   0   1 -12  321.37   16.20
   0  -1 -12  318.77   15.60
   0  -1 -12  313.87   16.20
   0  -1  12  304.77   16.50
   0  -1  12  315.37   15.70
   0  -1 -12  307.27   16.00
   0  -1  12  304.17   16.20
   0  -1  12  305.37   15.50
   0   1  13   27.70    1.70
   0   1  13   25.60    2.70
   0   1 -13   27.80    2.40
   0   1 -13   23.90    2.50
   0   1 -13   26.60    2.30
   0  -1  13   27.10    1.70
   0  -1 -13   26.00    1.90
   0  -1 -13   29.00    2.40
   0  -1  13   27.30    2.50
   0  -1  13   29.00    2.60
   0  -1 -13   27.20    2.20
   0   1  14   17.70    1.40
   0   1  14   19.50    2.50
   0   1 -14   15.40    1.90
   0   1 -14   17.70    1.50
   0  -1 -14   18.20    1.50
   0  -1  14   18.00    2.50
   0  -1  14   16.90    1.60
   0  -1  14   16.80    1.30
   0  -1 -14   17.10    1.90
   0  -1 -14   19.00    2.10
   0  -1  14   19.30    2.30
   0   1  15    6.90    0.80
   0   1 -15    7.50    1.00
   0   1  15    6.40    1.80
   0   1 -15    7.00    1.50
   0  -1  15    4.40    1.70
   0  -1 -15    5.50    1.40
   0  -1  15    6.20    1.00
   0  -1 -15    8.00    1.00
   0  -1  15    8.70    1.80
   0  -1 -15    4.20    1.10
   0  -1  15    5.20    0.70
   0   1  16  110.29    6.00
   0   1 -16  115.49    6.20
   0   1 -16  117.39    6.80
   0   1  16  108.09    7.10
   0  -1 -16  113.59    6.10
   0  -1 -16  115.29    6.50
   0  -1  16  114.19    7.00
   0  -1  16  111.89    5.90
   0   1  17    1.80    1.40
   0   1  17    0.30    0.50
   0   1 -17    0.20    0.80
   0   1 -17    0.90    1.10
   0  -1 -17   -0.50    0.90
   0  -1 -17    0.00    0.70
   0  -1  17    0.10    0.60
   0  -1  17    0.50    1.30
   0   1 -18    2.50    1.20
   0   1 -18    3.90    0.90
   0  -1  18    3.10    0.70
   0  -1  18    1.60    1.40
   0  -1 -18    1.50    0.80
   0  -1 -18    3.70    1.20
   0   1 -19    0.60    1.20
   0   1  19    0.20    0.70
   0   1  19   -0.20    1.60
   0   1 -19    0.00    0.80
   0  -1 -19    0.80    0.80
   0  -1 -19    0.70    1.00
   0   1  20   66.89    5.30
   0   1 -20   78.89    5.10
   0   1 -20   75.49    4.70
   0   1  20   61.99    3.80
   0  -1 -20   70.39    4.20
   0  -1  20   61.59    3.80
   0  -1  20   64.69    5.10
   0  -1 -20   70.69    4.40
   0   1 -21    1.00    1.30
   0   1  21    0.10    0.80
   0   1  21    0.00    1.70
   0   1 -21    0.20    0.90
   0  -1 -21    1.90    1.10
   0  -1  21   -0.30    1.60
   0  -1 -21    1.20    0.90
   0  -1  21    0.90    0.70
   0   2   0 2679.73  150.38
   0  -2   0 2620.74  150.88
   0   2  -1   33.20    1.80
   0   2   1   32.40    1.90
   0   2   1   33.60    1.70
   0   2  -1   34.20    2.00
   0   2   1   32.30    1.90
   0   2  -1   33.80    1.70
   0  -2   1   35.20    1.80
   0  -2   1   31.90    2.00
   0  -2   1   34.10    2.00
   0  -2   1   30.60    1.70
   0  -2  -1   30.00    1.90
   0  -2  -1   33.50    1.90
   0  -2  -1   33.70    1.70
   0   2   2 3153.28  188.68
   0  -2  -2 3531.95  190.38
   0  -2   2 3575.14  189.28
   0   2  -3   34.90    2.20
   0   2   3   38.20    1.90
   0   2   3   33.40    2.10
   0   2  -3   33.60    1.90
   0  -2   3   33.30    2.20
   0  -2  -3   37.90    1.90
   0  -2  -3   36.00    2.00
   0   2  -4  356.16   18.70
   0   2  -4  374.66   18.70
   0   2   4  363.26   19.10
   0   2   4  394.96   18.90
   0   2  -4  366.76   19.10
   0   2   4  375.86   18.70
   0  -2   4  376.56   18.70
   0  -2   4  394.46   19.20
   0  -2  -4  375.36   18.70
   0  -2   4  378.86   18.60
   0  -2  -4  363.56   18.80
   0  -2   4  350.26   19.10
   0  -2  -4  368.86   19.10
   0   2  -5    5.90    0.90
   0   2  -5    5.90    0.60
   0   2  -5    6.60    0.60
   0   2   5    5.90    0.80
   0   2   5    4.70    0.60
   0   2   5    6.40    1.00
   0  -2   5    6.20    0.70
   0  -2   5    7.10    1.20
   0  -2   5    5.10    0.80
   0  -2   5    5.70    0.40
   0  -2  -5    6.00    0.90
   0  -2  -5    5.50    0.50
   0  -2  -5    5.10    0.70
   0  -2   5    7.20    0.70
   0   2   6   46.50    2.60
   0   2  -6   49.80    2.60
   0   2  -6   47.30    2.70
   0   2   6   47.30    2.80
   0   2   6   46.60    3.20
   0   2  -6   51.99    3.10
   0   2  -6   46.60    3.10
   0  -2   6   48.20    2.50
   0  -2   6   49.00    2.80
   0  -2  -6   42.90    2.60
   0  -2   6   48.80    3.20
   0  -2   6   53.19    2.70
   0   2  -7   49.50    2.70
   0   2  -7   47.80    2.90
   0   2   7   48.80    2.70
   0   2  -7   48.70    3.20
   0   2  -7   51.19    3.40
   0   2   7   52.49    3.40
   0   2  -7   50.59    3.20
   0   2   7   48.90    3.00
   0  -2  -7   52.29    3.30
   0  -2  -7   51.09    3.00
   0  -2  -7   47.40    2.70
   0  -2   7   48.70    2.80
   0  -2   7   49.90    2.60
   0  -2   7   50.69    3.00
   0  -2   7   48.80    3.40
   0   2   8  706.83   35.50
   0   2  -8  688.23   35.80
   0   2  -8  706.73   35.30
   0   2  -8  693.53   35.50
   0   2   8  680.53   35.30
   0   2  -8  693.73   35.80
   0   2  -8  679.83   35.90
   0  -2  -8  728.63   35.30
   0  -2  -8  715.53   35.60
   0  -2  -8  689.33   35.30
   0  -2   8  720.83   35.60
   0  -2   8  703.03   36.00
   0  -2   8  713.23   35.10
   0  -2   8  677.83   35.30
   0  -2  -8  746.13   36.00
   0   2  -9   -0.20    0.40
   0   2  -9   -0.20    0.80
   0   2  -9   -0.20    0.70
   0   2   9    0.10    0.80
   0   2  -9   -0.20    0.80
   0   2   9    0.10    0.60
   0   2  -9    0.70    0.60
   0  -2  -9   -0.40    0.40
   0  -2   9    0.50    1.00
   0  -2   9    0.50    0.30
   0  -2  -9    0.40    0.40
   0  -2  -9   -0.20    0.70
   0  -2   9    1.20    0.70
   0  -2  -9   -0.70    0.70
   0  -2   9    0.30    0.50
   0  -2  -9    1.00    0.60
   0   2  10  750.82   37.70
   0   2 -10  691.73   37.30
   0   2 -10  747.13   37.60
   0   2 -10  707.03   38.10
   0   2 -10  752.32   37.90
   0   2  10  751.22   38.10
   0   2 -10  699.03   37.90
   0  -2 -10  751.22   37.30
   0  -2  10  755.32   37.20
   0  -2 -10  782.12   38.10
   0  -2  10  769.02   37.70
   0  -2 -10  784.02   37.40
   0  -2  10  736.43   37.40
   0  -2 -10  782.42   37.70
   0  -2  10  725.63   38.10
   0  -2 -10  705.53   37.90
   0   2  11   15.80    2.10
   0   2 -11   11.10    1.80
   0   2 -11   13.40    1.50
   0   2 -11   16.00    2.00
   0   2  11   13.80    1.60
   0  -2 -11   16.00    1.20
   0  -2  11   16.70    1.40
   0  -2  11   15.50    1.00
   0  -2  11   16.00    1.80
   0  -2 -11   14.60    1.60
   0  -2  11   13.40    2.00
   0   2 -12   10.70    1.50
   0   2 -12   10.90    1.70
   0   2  12    8.50    1.80
   0   2  12   10.00    0.90
   0  -2 -12   11.00    1.00
   0  -2  12    7.80    1.40
   0  -2  12    9.30    1.90
   0  -2 -12    9.80    1.40
   0  -2  12    8.10    0.80
   0  -2 -12   11.10    1.30
   0  -2  12    7.50    1.00
   0   2  13   16.60    1.20
   0   2 -13   15.60    1.70
   0   2 -13   14.20    1.90
   0   2  13   15.10    2.30
   0  -2 -13   15.60    1.70
   0  -2  13   15.30    1.10
   0  -2 -13   13.80    1.60
   0  -2  13   15.10    2.30
   0  -2  13   14.20    1.30
   0  -2  13   15.30    1.90
   0   2  14   58.69    4.70
   0   2 -14   65.19    4.40
   0   2  14   63.99    3.60
   0   2 -14   57.89    4.00
   0  -2  14   63.89    4.30
   0  -2  14   67.59    3.50
   0  -2  14   81.49    5.10
   0  -2 -14   63.29    4.20
   0  -2 -14   66.79    3.70
   0  -2 -14   67.09    4.00
   0  -2  14   61.39    3.80
   0   2  15    1.60    0.60
   0   2  15    2.50    1.50
   0   2 -15    2.20    1.20
   0  -2 -15    5.20    1.10
   0  -2  15    2.50    1.30
   0  -2  15    2.90    1.70
   0  -2  15    3.30    0.60
   0  -2 -15    1.20    1.00
   0  -2 -15    1.70    0.80
   0  -2  15    2.90    0.90
   0   2  16    5.80    1.90
   0   2 -16    8.20    1.60
   0   2  16    8.40    0.90
   0  -2  16    8.70    0.90
   0  -2  16    8.50    1.70
   0  -2  16    7.00    1.10
   0  -2 -16    6.60    1.30
   0  -2  16    6.00    1.90
   0  -2 -16    7.70    1.40
   0  -2 -16    7.50    1.10
   0   2 -17   12.40    1.40
   0   2 -17   14.00    1.90
   0  -2  17   14.00    2.00
   0  -2 -17   16.50    1.80
   0  -2 -17   14.30    1.40
   0  -2  17   15.20    1.20
   0  -2 -17   11.40    1.90
   0   2  18  110.49    6.10
   0   2 -18  115.49    6.30
   0   2  18  116.09    7.50
   0   2 -18  117.19    6.90
   0  -2 -18  117.99    6.50
   0  -2  18  111.69    6.00
   0  -2 -18  116.99    6.20
   0  -2  18  109.09    7.50
   0  -2  18  111.69    6.30
   0  -2  18  115.99    7.10
   0   2 -19   10.30    1.90
   0   2  19    9.70    1.20
   0   2 -19   12.40    1.40
   0   2 -19    9.90    1.80
   0   2  19   11.50    2.50
   0  -2 -19   12.60    1.60
   0  -2  19   11.60    2.10
   0  -2 -19   12.50    1.40
   0  -2  19   12.90    1.10
   0   2 -20    3.40    1.50
   0   2 -20    2.90    0.90
   0   2 -20    2.50    1.40
   0  -2 -20    2.80    1.10
   0   2  21   -2.20    1.70
   0   2 -21    0.50    0.90
   0   2 -21   -2.30    1.30
   0   2 -21    0.60    1.30
   0   2  21    1.00    0.80
   0  -2 -21    0.20    1.00
   0  -2 -21   -0.80    0.80
   0   3   0    0.90    0.40
   0   3   0    1.40    0.50
   0   3   0    0.70    0.20
   0  -3   0    0.40    0.30
   0  -3   0    0.40    0.50
   0  -3   0    0.50    0.20
   0  -3   0    0.50    0.40
   0   3  -1   64.69    3.70
   0   3   1   63.99    3.40
   0   3   1   66.39    3.70
   0   3  -1   64.89    3.80
   0   3  -1   67.09    3.50
   0   3   1   64.59    3.70
   0  -3   1   65.19    3.50
   0  -3  -1   65.89    3.70
   0  -3  -1   66.89    3.40
   0  -3   1   63.39    3.80
   0  -3   1   67.99    3.80
   0  -3  -1   67.29    3.70
   0  -3  -1   69.69    3.70
   0  -3   1   66.29    3.40
   0   3  -2 1178.38   59.79
   0   3  -2 1179.88   59.79
   0   3  -2 1205.28   59.49
   0   3   2 1120.49   59.49
   0  -3   2 1257.87   59.49
   0  -3   2 1267.87   59.89
   0  -3   2 1160.28   59.89
   0  -3  -2 1230.48   59.49
   0  -3  -2 1147.49   59.59
   0  -3  -2 1159.78   59.79
   0   3  -3  111.59    6.10
   0   3   3  108.39    6.10
   0   3  -3  110.99    6.00
   0   3  -3  110.09    5.60
   0   3   3  108.49    5.90
   0   3   3  106.99    5.60
   0  -3   3  116.09    5.70
   0  -3   3  100.99    6.10
   0  -3   3  118.49    6.20
   0  -3  -3  107.19    6.00
   0  -3  -3  111.29    5.60
   0   3  -4   35.00    2.40
   0   3  -4   35.30    2.30
   0   3   4   35.30    2.40
   0   3  -4   35.80    1.90
   0   3   4   33.40    2.30
   0   3   4   33.80    1.90
   0  -3   4   31.70    2.40
   0  -3  -4   33.30    1.90
   0  -3  -4   34.70    2.30
   0  -3   4   34.40    2.00
   0  -3   4   34.10    2.50
   0   3   5  234.88   12.00
   0   3  -5  236.98   11.70
   0   3   5  232.88   12.30
   0   3  -5  220.98   12.20
   0   3   5  227.08   11.70
   0  -3   5  217.88   12.20
   0  -3  -5  226.28   12.20
   0  -3   5  243.48   12.30
   0  -3  -5  229.68   11.70
   0  -3   5  235.58   11.70
   0   3  -6 1107.29   54.39
   0   3   6 1086.79   54.99
   0   3   6 1149.08   54.69
   0   3  -6 1122.49   54.39
   0   3  -6 1098.79   54.89
   0   3  -6 1111.09   54.39
   0   3  -6 1091.89   54.89
   0   3   6 1080.39   54.49
   0  -3   6 1050.69   54.39
   0  -3   6 1069.69   55.09
   0  -3  -6 1060.79   54.59
   0  -3  -6 1086.69   54.39
   0  -3  -6 1089.89   54.89
   0  -3   6 1018.70   54.99
   0   3  -7    2.20    0.90
   0   3  -7    1.50    0.80
   0   3  -7    2.10    0.50
   0   3  -7    1.80    0.80
   0   3  -7    1.30    0.50
   0   3   7    1.70    0.50
   0   3   7    1.20    0.80
   0   3   7    2.20    0.70
   0   3  -7    2.30    0.80
   0  -3  -7    1.40    0.60
   0  -3   7    1.20    0.70
   0  -3  -7    1.50    0.40
   0  -3   7    3.40    0.60
   0  -3   7    3.70    1.10
   0   3  -8  110.59    5.90
   0   3  -8  108.29    6.40
   0   3  -8  112.49    5.80
   0   3   8  107.49    6.60
   0   3   8  118.69    6.10
   0   3  -8  112.19    6.40
   0   3  -8  112.59    6.70
   0  -3   8  116.99    6.00
   0  -3   8  106.79    6.60
   0  -3  -8  106.69    6.40
   0  -3  -8  110.79    5.80
   0  -3  -8  109.49    6.00
   0  -3   8  113.89    5.70
   0  -3   8  112.19    5.90
   0   3  -9   80.49    4.40
   0   3   9   78.79    5.10
   0   3  -9   79.09    4.30
   0   3  -9   82.69    4.90
   0   3  -9   75.59    4.90
   0   3  -9   68.59    5.00
   0   3   9   76.19    4.30
   0  -3   9   78.49    5.10
   0  -3  -9   77.39    4.20
   0  -3   9   80.19    4.30
   0  -3  -9   80.89    4.50
   0  -3  -9   81.19    5.00
   0  -3   9   83.79    4.10
   0  -3   9   84.59    4.50
   0   3 -10  133.19    7.10
   0   3 -10  114.79    7.80
   0   3  10  123.39    7.00
   0   3  10  133.49    7.30
   0   3  10  139.89    7.90
   0   3 -10  140.59    7.70
   0  -3 -10  139.09    7.00
   0  -3  10  137.69    8.00
   0  -3  10  133.49    7.10
   0  -3  10  134.09    7.30
   0  -3  10  138.99    6.80
   0  -3 -10  139.59    7.30
   0  -3 -10  127.89    7.80
   0  -3 -10  133.69    7.00
   0   3 -11   11.30    1.60
   0   3 -11   10.70    1.20
   0   3  11   11.90    1.40
   0   3  11   13.10    2.10
   0  -3 -11   10.80    1.40
   0  -3  11    9.60    2.00
   0  -3  11   14.50    1.60
   0  -3  11   11.50    1.20
   0  -3  11   11.60    0.80
   0  -3 -11   10.60    1.00
   0   3 -12   10.40    1.70
   0   3  12   11.70    1.00
   0   3  12   10.30    2.00
   0   3 -12   12.50    1.40
   0   3  12   11.60    1.40
   0  -3 -12   12.10    1.10
   0  -3  12   11.70    1.50
   0  -3  12   11.00    0.90
   0  -3  12   11.60    1.30
   0  -3 -12    9.40    1.30
   0  -3  12   10.10    2.20
   0   3  13   -0.20    0.80
   0   3  13    0.00    1.30
   0   3 -13   -1.20    0.60
   0   3  13    0.60    0.60
   0  -3  13   -0.20    0.70
   0  -3 -13   -0.10    0.60
   0  -3 -13    0.80    0.70
   0  -3  13    1.10    0.90
   0  -3  13   -0.40    1.40
   0  -3 -13    0.50    0.80
   0  -3  13    0.00    0.40
   0   3 -14    1.70    1.10
   0   3  14    0.50    0.60
   0   3 -14    0.00    0.70
   0   3  14    0.40    1.40
   0  -3  14    3.20    1.70
   0  -3 -14    2.30    0.90
   0  -3  14    0.80    1.00
   0  -3 -14    0.50    0.70
   0  -3  14    1.20    0.90
   0  -3 -14    0.40    0.70
   0  -3  14    0.40    0.40
   0   3  15    6.20    1.80
   0   3  15    6.20    0.80
   0   3 -15    4.60    1.40
   0   3 -15    2.80    1.00
   0  -3  15    4.10    1.20
   0  -3 -15    5.10    1.20
   0  -3  15    5.30    0.60
   0  -3 -15    5.20    1.10
   0  -3  15    5.60    2.00
   0  -3  15    3.70    1.00
   0  -3 -15    4.20    0.90
   0   3 -16  116.49    7.00
   0   3 -16  113.19    6.80
   0  -3 -16  117.99    6.30
   0  -3  16  117.59    6.00
   0  -3  16  116.09    6.90
   0  -3 -16  117.29    6.50
   0   3  17    0.50    1.50
   0   3 -17    1.90    1.30
   0   3 -17    0.80    1.10
   0   3  17    0.90    0.70
   0  -3 -17    2.40    1.00
   0  -3  17    2.70    1.30
   0  -3  17    3.00    2.00
   0  -3  17    1.90    0.90
   0  -3 -17    1.10    1.00
   0  -3  17    2.10    0.60
   0  -3 -17    1.90    0.80
   0   3 -18   20.70    2.50
   0   3 -18   22.60    2.50
   0   3  18   22.30    1.80
   0   3  18   19.70    2.80
   0  -3  18   27.50    3.60
   0  -3  18   25.90    2.10
   0  -3 -18   22.90    2.10
   0  -3 -18   25.10    2.40
   0  -3 -18   26.00    1.90
   0   3  19    1.40    1.80
   0   3 -19    3.40    1.50
   0   3 -19    4.40    1.60
   0   3  19    2.90    0.80
   0  -3  19    1.80    1.00
   0  -3 -19    4.20    1.00
   0  -3 -19    2.90    1.00
   0  -3  19    3.00    2.10
   0   3 -20   13.20    1.40
   0   3 -20   11.90    2.00
   0   3  20   11.60    1.30
   0   3 -20   13.20    2.10
   0   3  20   12.90    2.60
   0  -3 -20   12.50    1.50
   0  -3  20   10.20    2.60
   0  -3  20    9.90    1.50
   0  -3 -20   11.20    1.30
   0   3 -21   -0.70    0.90
   0   3  21    1.60    0.80
   0   3 -21    1.40    1.30
   0   3 -21    2.00    1.50
   0   3  21   -1.30    1.70
   0  -3 -21    3.00    1.00
   0  -3 -21    1.60    1.00
   0   4   0 1323.07   68.09
   0   4   0 1371.56   68.29
   0   4   0 1396.56   68.49
   0  -4   0 1366.66   68.29
   0  -4   0 1385.46   68.09
   0  -4   0 1340.27   68.49
   0  -4   0 1357.06   68.49
   0   4  -1  158.78    8.80
   0   4  -1  155.38    8.40
   0   4   1  154.18    8.40
   0   4   1  168.08    8.90
   0   4   1  173.88    8.70
   0   4  -1  161.38    8.80
   0   4  -1  166.98    8.50
   0  -4  -1  168.88    8.40
   0  -4   1  159.68    8.50
   0  -4   1  167.88    8.80
   0  -4   1  162.48    8.80
   0  -4  -1  165.18    8.70
   0  -4  -1  175.38    8.70
   0  -4   1  169.58    8.40
   0  -4  -1  164.18    8.80
   0   4  -2  252.17   12.90
   0   4  -2  241.28   12.50
   0   4   2  244.88   12.80
   0   4   2  223.98   12.40
   0   4   2  251.67   12.90
   0   4  -2  248.88   12.50
   0   4  -2  232.08   12.80
   0  -4   2  228.98   12.50
   0  -4   2  260.97   13.00
   0  -4   2  238.68   13.00
   0  -4  -2  250.37   12.70
   0  -4   2  267.27   12.50
   0  -4  -2  251.67   12.50
   0  -4  -2  264.67   12.80
   0   4  -3   13.00    1.40
   0   4   3   11.60    0.90
   0   4  -3   13.10    1.40
   0   4   3   12.10    1.40
   0   4  -3   12.00    0.90
   0   4   3   10.30    1.30
   0  -4  -3   13.40    1.30
   0  -4  -3   11.70    1.10
   0  -4   3   11.40    1.40
   0  -4  -3   13.10    0.90
   0  -4   3   12.20    1.00
   0   4   4  388.26   20.10
   0   4   4  394.16   20.50
   0   4   4  410.56   20.60
   0   4  -4  394.36   20.60
   0   4  -4  391.56   20.50
   0   4  -4  396.96   20.00
   0  -4  -4  410.26   20.50
   0  -4   4  380.76   20.60
   0  -4   4  405.06   20.70
   0  -4  -4  411.66   20.00
   0  -4   4  403.86   20.10
   0  -4  -4  388.76   20.20
   0   4   5    8.60    1.20
   0   4  -5    9.40    1.40
   0   4   5    8.60    1.20
   0   4  -5    7.30    1.20
   0   4   5    8.80    0.80
   0   4  -5    8.10    0.70
   0  -4  -5    9.10    0.80
   0  -4   5    8.90    0.90
   0  -4  -5    9.60    0.90
   0  -4  -5    7.60    1.20
   0  -4   5    8.50    1.50
   0  -4   5   10.00    1.40
   0   4  -6   17.50    1.80
   0   4  -6   17.40    1.80
   0   4   6   20.70    1.80
   0   4  -6   17.20    1.20
   0   4   6   17.40    1.90
   0   4   6   19.00    1.30
   0  -4  -6   20.90    1.30
   0  -4  -6   19.30    2.00
   0  -4   6   18.90    1.90
   0  -4  -6   17.80    1.30
   0  -4   6   17.80    2.10
   0  -4   6   18.80    1.40
   0   4   7  222.08   11.60
   0   4  -7  218.88   12.10
   0   4  -7  233.78   12.20
   0   4   7  235.58   11.90
   0   4   7  226.18   12.30
   0   4  -7  224.58   11.50
   0  -4   7  224.48   11.60
   0  -4  -7  232.48   11.50
   0  -4  -7  212.68   11.60
   0  -4   7  209.28   12.20
   0  -4  -7  229.48   12.10
   0  -4   7  237.78   12.40
   0   4   8  639.64   31.80
   0   4  -8  646.74   31.60
   0   4   8  663.13   31.20
   0   4  -8  607.94   30.90
   0   4  -8  551.84   31.70
   0   4   8  628.34   31.00
   0   4  -8  611.64   31.50
   0  -4   8  536.75   31.60
   0  -4  -8  620.24   31.00
   0  -4  -8  569.54   31.70
   0  -4   8  631.94   31.00
   0  -4   8  631.54   31.80
   0  -4  -8  640.94   30.90
   0   4  -9   14.50    1.10
   0   4  -9   12.10    1.60
   0   4  -9   14.20    1.20
   0   4   9   12.00    1.80
   0   4   9   10.80    1.20
   0  -4   9   14.30    1.30
   0  -4   9   14.00    2.10
   0  -4  -9   12.80    1.10
   0  -4  -9   13.20    1.20
   0   4 -10  414.56   21.70
   0   4  10  427.16   21.20
   0   4 -10  399.66   21.00
   0   4  10  402.46   21.90
   0  -4  10  418.76   22.00
   0  -4 -10  406.56   21.10
   0  -4  10  426.96   21.00
   0  -4 -10  419.36   20.90
   0   4  11   59.49    4.40
   0   4 -11   52.49    4.10
   0   4 -11   64.79    3.60
   0   4  11   59.49    3.60
   0   4 -11   63.09    3.40
   0  -4  11   55.89    3.70
   0  -4 -11   59.59    3.50
   0  -4  11   54.79    4.90
   0  -4 -11   62.89    3.40
   0   4 -12    4.00    0.80
   0   4 -12    2.40    1.10
   0   4  12    1.70    1.40
   0   4  12    0.80    0.80
   0   4  12    1.90    0.60
   0   4 -12    3.60    0.90
   0  -4  12    5.00    1.90
   0  -4  12    3.40    0.90
   0  -4 -12    3.20    0.90
   0  -4 -12    2.60    0.70
   0   4  13   69.99    5.20
   0   4 -13   76.29    4.90
   0   4  13   75.19    4.00
   0   4  13   72.29    4.30
   0   4 -13   71.89    4.30
   0   4 -13   70.59    4.10
   0  -4 -13   68.19    4.20
   0  -4  13   74.39    5.30
   0  -4 -13   74.69    4.00
   0  -4  13   71.69    4.20
   0   4  14   21.50    1.50
   0   4 -14   17.10    1.80
   0   4 -14   17.00    1.70
   0   4 -14   20.30    2.50
   0   4  14   24.80    3.10
   0  -4 -14   21.80    1.60
   0  -4 -14   17.60    1.70
   0  -4  14   19.20    1.80
   0  -4 -14   22.80    1.70
   0  -4  14   19.20    2.90
   0   4 -15   19.80    2.40
   0   4 -15   16.80    1.70
   0   4 -15   18.70    1.90
   0  -4 -15   20.00    1.60
   0  -4 -15   19.40    1.70
   0  -4 -15   17.20    1.80
   0   4 -16    0.00    0.90
   0   4  16    0.00    0.70
   0   4 -16   -0.30    0.80
   0   4  16   -0.30    1.50
   0   4 -16    0.90    1.30
   0  -4 -16    0.10    0.80
   0  -4  16    0.20    1.90
   0  -4 -16    0.00    0.80
   0  -4  16    0.30    0.90
   0  -4 -16    0.60    0.80
   0   4 -17    3.50    1.50
   0   4  17    4.90    0.90
   0   4 -17    5.70    1.30
   0   4  17    6.80    2.10
   0  -4 -17    4.40    1.10
   0  -4 -17    4.60    1.00
   0  -4 -17    5.40    1.00
   0  -4  17    4.30    2.30
   0  -4  17    6.40    1.30
   0   4 -18   40.60    3.10
   0   4  18   45.60    4.30
   0   4 -18   42.50    3.70
   0   4  18   44.20    2.70
   0  -4 -18   46.20    2.80
   0  -4 -18   49.00    2.80
   0  -4  18   44.10    3.00
   0  -4 -18   35.70    2.80
   0  -4  18   42.60    4.50
   0   4  19    0.00    1.70
   0   4  19    0.60    0.80
   0   4 -19   -0.20    1.40
   0  -4 -19    0.40    0.70
   0  -4  19    1.80    1.10
   0  -4 -19    2.20    0.90
   0  -4  19    2.10    2.30
   0   4 -20    7.40    1.40
   0   4  20    3.60    0.90
   0   4  20    3.10    1.90
   0   4 -20    4.00    1.70
   0  -4  20    4.00    2.20
   0  -4 -20    5.60    1.00
   0  -4 -20    6.30    1.10
   0  -4  20    3.80    1.20
   0   5   0    1.20    0.60
   0   5   0    0.50    0.30
   0   5   0    1.20    0.70
   0  -5   0    1.40    0.70
   0  -5   0    0.60    0.80
   0  -5   0    0.30    0.40
   0  -5   0    1.30    0.50
   0   5  -1   74.89    4.70
   0   5   1   80.79    4.60
   0   5  -1   76.19    4.20
   0   5  -1   82.19    4.70
   0   5   1   73.79    4.20
   0   5   1   90.19    4.70
   0   5  -1   82.19    4.40
   0  -5   1   83.89    4.80
   0  -5   1   83.19    4.90
   0  -5   1   80.59    4.40
   0  -5   1   82.79    4.30
   0  -5  -1   82.29    4.70
   0  -5  -1   76.59    4.50
   0  -5  -1   78.79    4.20
   0  -5  -1   83.69    4.80
   0   5   2  295.07   15.10
   0   5   2  307.67   15.10
   0   5  -2  309.47   15.30
   0   5   2  263.87   14.70
   0   5  -2  279.67   14.70
   0   5  -2  297.47   14.80
   0   5  -2  278.47   15.10
   0  -5  -2  298.27   14.70
   0  -5   2  283.57   15.30
   0  -5   2  283.87   14.70
   0  -5  -2  296.97   15.10
   0  -5  -2  292.07   15.10
   0  -5  -2  294.97   15.20
   0   5  -3  153.58    8.50
   0   5   3  150.08    8.00
   0   5   3  146.89    8.40
   0   5   3  160.78    8.50
   0  -5   3  156.58    8.60
   0  -5  -3  159.58    8.00
   0  -5  -3  150.18    8.40
   0  -5   3  158.78    8.70
   0  -5   3  158.88    8.00
   0  -5  -3  160.58    8.30
   0   5  -4  286.77   15.10
   0   5   4  293.27   15.10
   0   5  -4  272.97   15.00
   0   5  -4  280.67   14.50
   0   5   4  274.37   15.00
   0  -5   4  293.17   14.60
   0  -5   4  278.67   15.20
   0  -5  -4  290.37   14.80
   0  -5   4  296.27   15.30
   0  -5  -4  307.57   14.50
   0  -5  -4  278.97   15.00
   0   5  -5   15.70    1.10
   0   5  -5   18.00    1.80
   0   5   5   18.00    1.90
   0   5   5   16.10    1.90
   0   5   5   14.40    1.20
   0   5  -5   16.60    1.80
   0  -5  -5   17.10    1.20
   0  -5   5   12.90    1.80
   0  -5   5   15.80    1.30
   0  -5  -5   19.00    1.40
   0  -5  -5   17.00    1.70
   0  -5   5   18.00    2.20
   0   5  -6  138.59    8.50
   0   5   6  160.08    8.70
   0   5   6  149.88    8.00
   0   5  -6  155.98    8.60
   0   5   6  144.29    8.50
   0   5  -6  147.99    7.90
   0  -5  -6  162.58    8.60
   0  -5   6  161.18    8.00
   0  -5   6  160.28    8.90
   0  -5  -6  156.28    8.10
   0  -5  -6  162.08    7.90
   0  -5   6  148.29    8.70
   0   5   7  178.88    9.80
   0   5   7  158.88    9.00
   0   5  -7  176.58    9.70
   0   5   7  176.38    9.50
   0  -5   7  182.58   10.00
   0  -5  -7  169.98    9.10
   0  -5  -7  175.48    8.90
   0  -5   7  180.78    9.10
   0   5   8  189.78    9.90
   0   5   8  191.68   10.40
   0   5  -8  171.08   10.10
   0  -5   8  185.28    9.60
   0  -5  -8  188.08    9.40
   0  -5   8  201.28   10.60
   0  -5  -8  167.28    9.50
   0   5  -9   94.99    5.80
   0   5   9   96.19    5.30
   0   5   9   88.89    5.90
   0  -5   9   93.09    6.10
   0  -5  -9   97.29    4.90
   0  -5  -9   89.99    5.00
   0  -5   9   89.49    5.10
   0   5  10   31.80    2.30
   0   5  10   29.00    2.90
   0   5 -10   29.90    2.80
   0  -5 -10   26.70    1.90
   0  -5 -10   30.50    1.90
   0  -5  10   31.90    3.20
   0  -5  10   29.80    2.10
   0   5  11   25.10    3.00
   0   5 -11   22.40    2.50
   0   5  11   22.50    1.90
   0  -5  11   29.10    3.20
   0  -5  11   25.30    1.90
   0  -5 -11   20.80    1.60
   0  -5 -11   18.80    1.60
   0   5 -12   16.60    1.80
   0   5  12   14.50    1.60
   0   5 -12   14.00    2.00
   0  -5 -12   14.10    1.30
   0  -5  12   14.70    2.80
   0  -5  12   18.60    1.60
   0  -5 -12   13.60    1.30
   0   5 -13   66.49    3.70
   0   5  13   67.19    3.90
   0   5 -13   69.49    4.70
   0   5 -13   68.29    3.80
   0  -5  13   65.89    3.90
   0  -5 -13   62.49    3.70
   0  -5 -13   63.89    3.70
   0  -5  13   67.49    5.20
   0   5 -14   30.90    2.90
   0   5  14   27.20    2.10
   0   5 -14   27.80    2.00
   0   5 -14   29.40    1.90
   0  -5  14   20.00    2.10
   0  -5 -14   28.40    1.90
   0  -5 -14   28.10    1.90
   0   5  15   23.20    1.80
   0   5  15   23.20    3.00
   0   5 -15   24.90    1.90
   0   5 -15   24.70    2.80
   0   5 -15   24.70    1.80
   0  -5 -15   23.70    1.80
   0  -5  15   20.60    3.60
   0  -5  15   22.90    2.20
   0  -5 -15   23.40    1.80
   0   5 -16   69.39    4.30
   0   5  16   69.69    4.10
   0   5 -16   68.89    4.10
   0   5  16   77.59    5.60
   0   5 -16   77.79    5.20
   0  -5 -16   77.79    4.10
   0  -5 -16   74.59    4.10
   0  -5  16   64.09    5.60
   0  -5  16   73.59    4.30
   0   5  17    0.20    0.70
   0   5 -17    0.80    0.90
   0   5 -17   -1.30    1.30
   0   5 -17   -0.50    0.80
   0   5  17    0.20    1.70
   0  -5  17   -1.30    1.90
   0  -5  17    0.20    1.00
   0  -5 -17   -0.60    0.80
   0   5  18   11.00    2.40
   0   5  18   11.00    1.20
   0   5 -18   11.20    2.10
   0   5 -18   14.30    1.60
   0  -5  18   10.60    2.30
   0  -5 -18   12.40    1.30
   0  -5  18    8.30    3.30
   0   5  19    8.50    2.40
   0   5  19    9.20    1.10
   0   5 -19   10.20    1.50
   0  -5  19    9.40    3.00
   0  -5  19    9.80    1.50
   0  -5 -19   12.00    1.30
   0   5 -20    8.50    2.00
   0   5 -20   10.60    1.50
   0   5  20    8.60    1.10
   0   5  20    7.70    2.40
   0  -5 -20   10.40    1.30
   0  -5  20   10.50    2.90
   0  -5  20    8.10    1.50
   0   6   0 1251.77   66.19
   0   6   0 1342.17   66.79
   0   6   0 1337.17   66.49
   0  -6   0 1296.37   66.49
   0  -6   0 1367.46   66.89
   0  -6   0 1372.16   66.29
   0  -6   0 1307.27   66.79
   0   6  -1  275.17   14.00
   0   6   1  265.37   13.80
   0   6  -1  244.88   13.90
   0   6  -1  276.77   13.80
   0   6   1  288.57   14.00
   0   6   1  240.48   13.40
   0   6  -1  238.78   13.40
   0  -6   1  260.67   13.60
   0  -6   1  264.77   14.10
   0  -6  -1  275.87   14.10
   0  -6   1  272.07   13.50
   0  -6  -1  275.17   13.50
   0  -6   1  260.57   14.30
   0  -6  -1  274.77   14.00
   0  -6  -1  265.57   13.80
   0   6   2  248.58   13.00
   0   6  -2  250.47   12.30
   0   6   2  224.18   12.50
   0   6  -2  252.47   13.10
   0   6   2  257.17   13.00
   0   6  -2  248.88   12.60
   0   6  -2  235.28   13.00
   0  -6  -2  248.28   12.90
   0  -6  -2  248.78   13.10
   0  -6   2  248.38   12.50
   0  -6   2  243.48   13.20
   0  -6   2  240.98   12.60
   0  -6  -2  249.88   12.50
   0  -6   2  243.68   13.20
   0  -6  -2  247.08   12.90
   0   6  -3    5.60    1.20
   0   6   3    3.50    1.00
   0   6  -3    3.60    1.00
   0   6   3    4.90    1.10
   0   6   3    3.30    0.60
   0   6  -3    3.20    0.50
   0  -6  -3    4.30    1.20
   0  -6   3    3.40    1.30
   0  -6   3    3.50    0.70
   0  -6  -3    4.60    1.00
   0  -6   3    3.20    0.90
   0  -6  -3    3.50    0.60
   0  -6  -3    6.10    1.00
   0   6   4    6.40    1.20
   0   6   4    7.10    1.30
   0   6   4    7.60    0.80
   0   6  -4    5.20    1.20
   0  -6   4    3.80    1.20
   0  -6   4    6.70    1.40
   0  -6  -4    5.90    1.00
   0  -6  -4    7.30    0.80
   0  -6   4    4.60    0.70
   0  -6  -4    8.10    1.30
   0   6   5   25.00    2.40
   0   6   5   26.60    2.40
   0   6   5   24.20    1.70
   0   6  -5   23.50    2.40
   0  -6  -5   23.40    2.20
   0  -6   5   23.60    2.50
   0  -6  -5   26.30    1.90
   0  -6   5   25.60    1.80
   0  -6  -5   25.90    1.60
   0   6   6   15.60    2.00
   0   6   6   20.20    2.10
   0   6  -6   14.50    1.90
   0  -6  -6   14.00    1.40
   0  -6   6   13.70    2.20
   0  -6   6   15.40    1.40
   0  -6  -6   17.60    1.30
   0   6  -7  154.48    8.50
   0   6   7  147.59    8.50
   0   6   7  139.39    8.30
   0  -6  -7  147.49    7.80
   0  -6   7  147.59    8.70
   0  -6  -7  149.49    7.60
   0  -6   7  146.09    7.80
   0   6   8   22.70    2.30
   0   6  -8   25.50    2.60
   0   6   8   26.70    2.70
   0  -6  -8   24.80    1.70
   0  -6  -8   27.20    1.80
   0  -6   8   24.20    2.10
   0  -6   8   27.00    3.60
   0   6  -9   39.60    3.20
   0   6   9   35.40    2.80
   0   6   9   43.60    3.50
   0  -6  -9   38.40    2.40
   0  -6   9   42.90    3.70
   0  -6   9   37.50    2.50
   0  -6  -9   35.80    2.40
   0   6  10  348.67   18.10
   0   6  10  357.66   18.90
   0   6 -10  338.37   18.60
   0  -6  10  350.86   19.00
   0  -6 -10  352.66   17.70
   0  -6 -10  345.87   17.80
   0  -6  10  352.76   17.90
   0   6  11   29.70    2.10
   0   6 -11   29.90    3.10
   0   6  11   35.50    3.30
   0   6  11   33.40    2.50
   0  -6  11   34.20    3.80
   0  -6 -11   34.10    2.10
   0  -6  11   35.10    2.40
   0  -6 -11   33.40    2.10
   0   6  12    2.80    0.90
   0   6 -12    2.80    1.30
   0  -6 -12    2.50    0.70
   0  -6  12    3.80    2.00
   0  -6 -12    2.70    0.70
   0  -6  12    4.30    1.00
   0   6  13   28.70    2.10
   0   6 -13   26.80    2.90
   0  -6 -13   28.70    2.00
   0   6 -14   -0.60    1.20
   0  -6 -14    0.50    0.70
   0  -6  14   -1.40    1.60
   0  -6  14    0.30    0.90
   0   6  15   16.50    1.50
   0   6  15   18.40    2.90
   0   6 -15   15.60    2.30
   0  -6  15   19.50    1.80
   0  -6  15   18.90    3.00
   0  -6 -15   17.90    1.60
   0   6  16    4.90    0.90
   0   6 -16    6.50    1.80
   0   6  16    4.60    1.90
   0  -6  16    9.20    2.50
   0  -6 -16    6.40    1.00
   0  -6  16    7.00    1.40
   0   6 -17   15.00    2.30
   0   6  17   12.90    2.70
   0   6  17   11.10    1.30
   0  -6 -17   13.30    1.30
   0   6  18   15.70    1.40
   0   6 -18   21.50    2.60
   0   6  18   13.20    2.70
   0  -6  18   17.70    1.90
   0  -6  18   17.20    3.30
   0   6  19    3.90    0.90
   0   6 -19    3.30    1.60
   0   6  19    4.10    2.10
   0  -6  19    3.30    1.30
   0  -6  19    4.70    2.60
   0  -6 -19    3.60    1.00
   0   7   0    1.60    0.70
   0   7   0   -0.40    0.90
   0  -7   0    0.10    0.70
   0  -7   0    0.30    1.10
   0  -7   0   -0.50    0.60
   0  -7   0   -0.10    0.80
   0   7   1  127.89    6.90
   0   7  -1  129.39    7.00
   0   7  -1  120.89    6.10
   0   7  -1  121.79    6.50
   0   7   1  118.19    6.70
   0  -7   1  121.39    7.10
   0  -7  -1  124.09    6.30
   0  -7   1  115.89    7.00
   0  -7  -1  117.29    6.90
   0  -7  -1  116.59    7.00
   0  -7   1  112.39    6.50
   0  -7  -1  117.09    6.60
   0  -7   1  123.29    6.40
   0   7  -2  239.78   13.80
   0   7  -2  253.87   13.10
   0   7   2  263.67   13.70
   0   7  -2  260.07   13.80
   0   7   2  287.57   13.90
   0  -7  -2  271.57   14.00
   0  -7   2  236.28   13.30
   0  -7   2  263.57   13.20
   0  -7  -2  257.57   13.70
   0  -7  -2  271.67   13.20
   0  -7  -2  247.18   13.60
   0   7  -3  119.99    7.10
   0   7  -3  123.49    6.20
   0   7   3  136.29    7.10
   0   7   3  122.39    7.00
   0   7  -3  122.29    6.40
   0  -7  -3  124.49    6.50
   0  -7   3  122.59    6.50
   0  -7   3  123.79    7.40
   0  -7   3  114.59    6.90
   0  -7  -3  124.99    6.90
   0  -7  -3  125.89    7.20
   0  -7  -3  120.19    6.90
   0   7   4   81.39    5.10
   0   7  -4   83.69    5.20
   0   7   4   81.99    5.20
   0  -7  -4   78.39    4.50
   0  -7  -4   86.29    4.90
   0  -7   4   86.59    4.60
   0  -7   4   85.29    5.50
   0  -7  -4   82.79    5.20
   0  -7  -4   82.29    5.00
   0   7  -5   71.99    4.80
   0   7   5   65.49    4.70
   0   7   5   78.49    4.80
   0  -7   5   75.29    5.50
   0  -7   5   75.89    4.30
   0  -7  -5   73.09    4.00
   0  -7  -5   73.99    4.30
   0   7   6  130.79    8.20
   0   7  -6  139.59    8.20
   0   7   6  145.99    8.30
   0  -7  -6  146.09    7.40
   0  -7   6  144.99    7.50
   0  -7  -6  139.29    7.70
   0  -7   6  149.99    8.60
   0   7  -7   29.30    2.70
   0   7   7   26.90    2.80
   0  -7  -7   27.30    1.90
   0  -7   7   27.00    2.00
   0  -7  -7   25.60    2.00
   0  -7   7   28.60    3.20
   0   7   8   94.59    6.20
   0   7   8  103.59    6.50
   0   7  -8  101.79    6.40
   0  -7  -8  103.49    5.70
   0  -7  -8  108.09    5.50
   0  -7   8  104.89    5.70
   0  -7   8  102.29    6.70
   0   7   9  101.99    6.20
   0   7   9  104.99    6.60
   0   7  -9   97.99    6.40
   0  -7  -9  104.99    5.50
   0  -7  -9  110.89    5.70
   0  -7   9   98.29    6.80
   0  -7   9  105.49    5.70
   0   7  10   13.80    1.20
   0   7  10   13.30    2.30
   0   7  10   17.10    1.90
   0   7 -10   15.10    2.20
   0  -7  10   13.40    1.50
   0  -7 -10   12.70    1.20
   0  -7 -10   16.00    1.40
   0  -7  10   11.60    2.50
   0   7 -11    1.40    1.30
   0   7  11    4.40    1.20
   0   7  11    2.30    0.70
   0   7  11    4.30    1.80
   0  -7 -11    3.70    0.70
   0  -7  11    2.10    1.80
   0  -7 -11    2.70    0.80
   0  -7  11    3.00    0.90
   0   7  12   45.60    2.70
   0   7  12   52.19    4.20
   0   7  12   40.90    2.90
   0   7 -12   40.80    3.70
   0  -7 -12   44.00    2.70
   0   7  13   -0.40    1.60
   0   7  13    1.50    0.80
   0   7 -13    0.70    1.30
   0  -7  13   -0.30    1.80
   0  -7 -13   -1.00    0.70
   0  -7  13    0.90    1.00
   0   7  14    9.80    1.10
   0   7 -14   13.40    2.20
   0   7  14   12.50    2.40
   0  -7 -14   11.20    1.20
   0  -7  14   10.60    1.40
   0  -7  14   12.60    2.70
   0   7  15    5.70    2.00
   0   7 -15    5.60    1.80
   0   7  15    6.00    0.90
   0  -7  15    5.90    2.40
   0  -7 -15    4.70    0.90
   0  -7  15    7.80    1.30
   0   7  16    4.60    0.90
   0   7  16    4.80    2.10
   0  -7  16    4.30    1.40
   0  -7  16    4.60    2.60
   0  -7 -16    6.90    1.00
   0   7  17    6.50    1.00
   0   7 -17    7.20    1.80
   0   7  17    5.40    2.10
   0  -7  17    4.30    1.20
   0  -7  17   -0.20    2.00
   0   7  18    3.40    1.80
   0   7  18    3.20    0.80
   0   7 -18    4.40    1.90
   0  -7  18    2.40    1.10
   0  -7 -18    4.20    1.00
   0  -7  18    4.60    2.30
   0   8   0  594.04   30.20
   0   8   0  652.73   31.10
   0   8   0  588.44   30.70
   0  -8   0  614.34   31.30
   0  -8   0  566.64   30.70
   0  -8   0  611.54   30.40
   0   8  -1   60.79    3.60
   0   8   1   65.59    4.10
   0   8  -1   69.79    4.20
   0   8   1   59.89    3.20
   0   8  -1   59.69    3.10
   0   8   1   59.09    3.80
   0  -8   1   60.09    3.50
   0  -8  -1   58.39    3.40
   0  -8  -1   55.49    4.30
   0  -8  -1   58.29    3.80
   0  -8   1   58.89    4.40
   0  -8   1   59.69    3.60
   0   8   2  242.78   12.00
   0   8   2  243.08   12.70
   0   8  -2  245.18   11.90
   0   8  -2  253.37   12.90
   0   8  -2  245.28   12.30
   0  -8  -2  227.18   12.70
   0  -8  -2  224.28   12.60
   0  -8  -2  240.48   13.00
   0  -8   2  219.18   12.30
   0  -8   2  233.78   12.20
   0  -8  -2  241.18   12.20
   0  -8   2  236.58   13.10
   0   8   3   19.90    2.10
   0   8   3   23.10    2.40
   0   8  -3   19.80    1.10
   0  -8   3   20.00    2.60
   0  -8  -3   19.30    1.60
   0  -8  -3   19.90    2.50
   0  -8  -3   20.90    2.00
   0  -8   3   18.60    1.60
   0  -8  -3   18.90    2.00
   0   8   4   36.60    3.00
   0   8   4   30.10    2.70
   0   8  -4   31.40    2.80
   0  -8  -4   30.30    2.10
   0  -8  -4   31.80    2.90
   0  -8  -4   31.30    2.50
   0  -8   4   31.50    2.20
   0  -8   4   38.40    3.40
   0   8  -5   37.40    3.10
   0   8   5   32.20    2.90
   0   8   5   34.20    3.20
   0  -8  -5   38.70    3.20
   0  -8   5   33.40    3.40
   0  -8  -5   35.00    2.60
   0  -8   5   36.90    2.40
   0  -8  -5   33.40    2.20
   0   8   6   33.20    3.20
   0   8  -6   31.40    2.90
   0   8   6   26.70    3.00
   0  -8   6   31.00    3.30
   0  -8  -6   30.70    2.00
   0  -8  -6   28.90    2.90
   0  -8   6   30.50    2.20
   0   8   7   40.40    3.30
   0   8   7   37.30    2.20
   0   8   7   34.80    3.30
   0   8  -7   38.50    3.20
   0  -8  -7   36.40    2.30
   0  -8  -7   36.30    2.60
   0  -8   7   29.80    3.30
   0   8   8  169.98    8.70
   0   8   8  165.28    9.70
   0   8   8  162.18    9.60
   0  -8  -8  168.28    9.00
   0  -8  -8  170.58    8.70
   0   8   9    2.00    0.60
   0   8   9    0.10    1.20
   0   8   9    2.50    1.40
   0  -8  -9    2.20    0.90
   0  -8  -9    1.90    0.70
   0   8  10   35.20    3.10
   0   8  10   42.20    2.50
   0   8  10   39.30    3.70
   0  -8 -10   43.60    2.70
   0  -8 -10   42.20    2.50
   0   8  11   14.10    1.70
   0   8  11   11.10    1.20
   0   8  11   13.50    2.40
   0  -8  11    9.60    1.30
   0  -8 -11   11.50    1.20
   0  -8  11   15.80    2.60
   0  -8 -11   15.00    1.40
   0   8 -12   15.90    2.30
   0   8  12   15.40    1.40
   0   8  12   17.00    2.70
   0  -8  12   12.20    2.70
   0  -8  12   14.40    1.60
   0  -8 -12   16.30    1.40
   0  -8 -12   15.60    1.50
   0   8 -13   24.90    2.80
   0   8  13   19.80    2.80
   0   8  13   23.20    1.70
   0  -8 -13   22.30    1.80
   0  -8  13   23.70    3.40
   0  -8  13   22.20    2.10
   0   8  14   -0.70    0.70
   0   8  14    0.10    1.60
   0   8 -14   -0.20    1.40
   0  -8 -14   -0.90    0.70
   0  -8  14   -0.30    1.00
   0  -8  14    0.70    2.20
   0   8  15    5.20    1.90
   0   8  15    3.80    0.80
   0   8 -15    4.00    1.70
   0  -8  15    4.50    1.20
   0  -8  15    3.20    2.00
   0  -8 -15    4.10    0.90
   0   8  16    4.50    1.90
   0   8  16    7.50    1.10
   0   8 -16    7.50    1.90
   0  -8 -16    7.00    1.20
   0  -8  16    5.00    1.30
   0  -8  16    4.30    2.60
   0   8  17    5.90    1.00
   0   8 -17    6.50    1.90
   0   8  17    6.40    2.10
   0  -8  17    8.30    2.70
   0  -8  17    4.30    1.30
   0  -8 -17    6.30    1.00
   0   9   0    0.60    0.40
   0   9   0    0.30    0.80
   0  -9   0   -0.60    1.40
   0  -9   0    0.00    0.90
   0  -9   0    0.30    0.70
   0   9  -1   69.79    4.30
   0   9  -1   57.29    3.10
   0   9   1   59.39    3.10
   0   9   1   57.19    3.80
   0   9  -1   56.49    3.60
   0  -9   1   55.09    3.60
   0  -9  -1   58.99    3.40
   0  -9   1   59.59    3.40
   0  -9  -1   56.49    3.80
   0  -9   1   59.09    4.50
   0  -9  -1   58.59    4.50
   0   9   2    1.80    1.10
   0   9   2    3.60    0.50
   0   9  -2    3.20    0.40
   0   9  -2    3.30    0.80
   0   9  -2    3.60    1.40
   0   9   2    5.10    1.50
   0  -9  -2    3.00    0.80
   0  -9  -2    2.70    1.10
   0  -9   2    4.00    1.00
   0  -9  -2    2.00    1.60
   0  -9   2    2.40    0.90
   0  -9   2    0.60    1.50
   0   9   3   39.40    3.20
   0   9   3   33.30    2.80
   0   9  -3   36.80    2.40
   0   9   3   36.50    2.10
   0   9  -3   38.50    3.10
   0   9  -3   36.00    1.90
   0  -9  -3   31.60    2.30
   0  -9   3   33.30    2.50
   0  -9  -3   32.00    3.20
   0  -9   3   33.00    3.50
   0  -9   3   33.90    2.40
   0   9  -4   66.39    4.40
   0   9   4   61.69    4.20
   0   9   4   63.19    3.30
   0  -9  -4   62.39    3.50
   0  -9   4   56.29    3.70
   0  -9   4   53.49    5.10
   0  -9  -4   61.79    4.50
   0   9   5    0.60    1.10
   0   9  -5    1.20    1.10
   0   9   5    1.40    1.40
   0   9   5    0.00    0.50
   0  -9  -5    0.20    0.70
   0  -9  -5    0.30    0.90
   0  -9  -5    0.60    1.30
   0   9  -6   39.30    3.30
   0   9   6   40.00    2.30
   0   9   6   34.30    3.20
   0   9   6   33.90    3.50
   0  -9  -6   38.10    2.80
   0  -9  -6   38.50    3.40
   0  -9  -6   37.10    2.40
   0   9   7   21.10    1.50
   0   9   7   19.60    2.70
   0   9   7   19.50    2.50
   0  -9  -7   18.90    1.90
   0  -9  -7   19.60    1.60
   0  -9  -7   18.50    2.50
   0   9   8    0.50    1.30
   0   9   8    0.50    0.60
   0   9   8   -0.20    1.40
   0  -9  -8    0.60    0.80
   0  -9  -8    1.40    0.80
   0   9   9    4.90    0.80
   0   9   9    4.30    1.70
   0   9   9    5.30    1.60
   0  -9  -9    4.20    0.90
   0   9  10   -1.50    1.30
   0   9  10    0.20    1.20
   0   9  10    0.00    0.60
   0  -9  10   -0.20    1.00
   0  -9 -10   -0.10    0.70
   0  -9  10    0.30    1.90
   0  -9 -10    0.90    0.80
   0   9  11   -0.30    0.60
   0   9 -11   -0.20    1.30
   0   9  11    0.30    1.50
   0   9  11   -0.80    1.10
   0  -9  11    0.30    1.00
   0  -9 -11    0.40    0.70
   0  -9 -11    0.00    0.80
   0  -9  11   -0.50    1.80
   0   9  12   38.30    3.80
   0   9  12   33.70    2.30
   0   9 -12   39.40    3.50
   0  -9  12   36.60    4.30
   0  -9  12   36.30    2.70
   0  -9 -12   38.50    2.40
   0   9 -13    5.90    1.80
   0  -9  13    9.80    1.50
   0  -9 -13    9.30    1.10
   0  -9  13    6.60    2.90
   0   9 -14   28.70    3.20
   0   9  14   29.40    2.00
   0   9  14   26.90    3.20
   0  -9  14   23.10    2.30
   0  -9  14   25.70    3.80
   0  -9 -14   29.60    2.10
   0   9  15   13.30    2.70
   0   9  15   12.20    1.30
   0   9 -15   13.90    2.40
   0  -9  15   11.00    1.50
   0  -9  15    8.20    2.60
   0  -9 -15   14.90    1.40
   0   9 -16    0.20    1.50
   0   9  16    0.30    0.80
   0   9  16   -0.10    1.70
   0  -9 -16   -0.80    0.80
   0  -9  16   -0.30    2.30
   0  -9  16   -1.00    1.10
   0  10   0   20.70    2.00
   0  10   0   22.30    1.30
   0  10   0   24.70    2.70
   0 -10   0   20.10    1.80
   0 -10   0   18.60    2.70
   0 -10   0   17.90    2.00
   0  10   1   68.89    4.40
   0  10  -1   61.89    3.10
   0  10   1   56.89    3.90
   0  10  -1   64.99    4.30
   0  10  -1   59.09    3.70
   0  10   1   59.09    3.20
   0 -10   1   55.29    3.50
   0 -10  -1   56.69    3.80
   0 -10   1   51.99    3.60
   0 -10  -1   57.09    4.60
   0 -10   1   56.89    4.60
   0 -10  -1   58.59    3.50
   0  10   2   58.79    3.20
   0  10   2   59.49    4.00
   0  10  -2   61.39    3.10
   0  10  -2   67.99    4.40
   0  10  -2   59.39    3.50
   0 -10   2   55.29    3.50
   0 -10  -2   52.89    4.50
   0 -10   2   56.29    3.70
   0 -10  -2   55.39    3.50
   0  10   3    3.20    0.60
   0  10  -3    2.20    1.30
   0  10   3    2.40    1.20
   0  10   3    3.30    1.60
   0 -10  -3    2.30    1.70
   0 -10   3    4.00    2.10
   0 -10  -3    3.30    1.00
   0 -10   3    1.70    1.10
   0  10   4   -0.10    0.50
   0  10   4    0.70    1.40
   0  10  -4    0.90    0.70
   0  10   4    0.60    1.10
   0 -10  -4    1.20    0.90
   0 -10  -4   -0.70    1.60
   0  10   5   18.80    2.40
   0  10   5   24.00    2.90
   0  10   5   20.70    1.40
   0 -10  -5   19.90    1.80
   0 -10  -5   19.50    2.80
   0  10  -6   55.39    4.10
   0  10   6   50.29    4.00
   0  10   6   52.69    4.40
   0  10   6   52.89    3.00
   0 -10  -6   50.79    4.20
   0 -10  -6   52.09    3.10
   0  10   7   20.70    1.50
   0  10   7   16.30    2.70
   0  10   7   19.10    2.60
   0  10  -7   18.60    2.30
   0 -10  -7   19.00    1.70
   0 -10  -7   15.00    2.40
   0  10   8    2.00    1.50
   0  10   8    4.50    1.80
   0  10  -8    1.70    1.40
   0  10   8    2.70    0.70
   0 -10   8    3.60    1.00
   0 -10   8    2.60    2.00
   0 -10  -8    3.80    0.90
   0 -10  -8    1.00    1.60
   0  10  -9    1.30    1.30
   0  10   9   -0.50    1.40
   0  10   9   -0.50    0.60
   0  10   9    1.60    1.70
   0 -10  -9   -1.40    0.80
   0 -10  -9   -0.50    0.80
   0 -10  -9    1.50    1.60
   0 -10   9    0.50    1.00
   0 -10   9    0.70    1.90
   0  10  10    5.00    1.70
   0  10 -10    5.50    1.80
   0  10  10    5.80    0.90
   0  10  10    7.60    2.00
   0 -10 -10    5.90    1.90
   0 -10 -10    6.30    1.00
   0 -10  10    5.10    2.30
   0 -10 -10    8.80    1.20
   0 -10  10    6.90    1.30
   0  10  11    8.80    1.70
   0  10  11    8.20    2.00
   0  10  11    9.90    1.00
   0  10 -11    8.20    2.00
   0 -10  11    8.80    1.40
   0 -10 -11    8.50    1.10
   0 -10  11   16.10    3.00
   0  10 -12   22.50    2.70
   0  10  12   18.50    1.60
   0  10  12   18.80    2.90
   0 -10  12   17.00    1.80
   0 -10 -12   20.10    1.80
   0 -10  12   23.20    3.40
   0  10  13    2.00    0.80
   0  10 -13    0.20    1.40
   0  10  13    2.10    1.70
   0 -10  13    1.60    1.10
   0 -10 -13    0.80    0.80
   0 -10  13    2.10    2.20
   0  10 -14    0.40    1.50
   0  10  14    1.40    1.80
   0  10  14   -0.60    0.70
   0 -10 -14    0.00    0.80
   0 -10  14    0.00    2.10
   0 -10  14    0.40    1.10
   0  11   0    1.20    0.90
   0  11   0    0.50    0.40
   0  11   0    1.20    1.40
   0 -11   0    0.20    1.80
   0 -11   0   -0.40    0.90
   0 -11   0   -0.10    1.00
   0  11   1   10.70    0.90
   0  11  -1   10.70    0.80
   0  11   1   12.80    2.10
   0  11   1   10.10    1.60
   0  11  -1   10.20    1.40
   0 -11   1    9.40    1.30
   0 -11  -1    7.40    2.10
   0 -11   1    9.90    2.40
   0 -11  -1    9.80    1.20
   0  11   2    6.30    1.50
   0  11   2   13.60    2.10
   0  11   2    9.30    0.80
   0 -11   2    6.90    1.30
   0 -11   2    7.80    2.30
   0 -11  -2    6.90    2.10
   0 -11   2    9.10    1.30
   0 -11  -2    7.30    1.20
   0 -11   2    8.10    1.20
   0  11   3    1.60    1.60
   0  11   3    1.60    0.50
   0  11   3    1.50    1.20
   0  11  -3    1.80    1.60
   0 -11  -3    2.00    1.90
   0 -11  -3    2.20    1.00
   0 -11   3    4.40    2.10
   0 -11   3    1.70    1.00
   0  11  -4   53.89    4.00
   0  11   4   46.80    3.80
   0  11   4   47.20    2.80
   0 -11   4   50.59    4.60
   0 -11  -4   54.99    4.40
   0 -11  -4   50.89    3.10
   0 -11   4   51.29    3.30
   0  11  -5    6.10    1.70
   0  11   5    6.00    0.80
   0  11   5    9.70    2.20
   0  11   5    8.40    1.80
   0 -11  -5    6.80    2.00
   0 -11  -5    5.50    1.10
   0 -11   5    7.20    1.20
   0 -11   5    5.40    2.20
   0  11   6   11.90    2.40
   0  11   6   10.10    1.90
   0  11   6   10.20    1.00
   0  11  -6    8.20    1.90
   0 -11  -6   11.60    2.30
   0 -11   6   10.60    2.50
   0 -11  -6   10.10    1.20
   0 -11   6    8.20    1.30
   0  11   7    4.20    1.70
   0  11   7    6.50    3.50
   0  11   7    6.50    0.80
   0  11  -7    5.20    1.70
   0 -11  -7    4.90    1.90
   0 -11  -7    7.20    1.10
   0 -11   7    6.00    1.30
   0 -11   7    5.30    2.40
   0  11   8    3.10    1.80
   0  11   8    3.70    1.60
   0  11   8    2.50    0.70
   0 -11   8    3.90    2.50
   0 -11  -8    2.80    0.90
   0 -11  -8    5.10    1.80
   0 -11   8    0.70    1.20
   0  11  -9   20.60    2.80
   0  11   9   20.20    1.50
   0  11   9   19.40    2.70
   0  11   9   20.10    2.80
   0 -11  -9   19.20    2.70
   0 -11   9   21.60    3.50
   0 -11   9   20.20    1.90
   0 -11  -9   15.30    1.60
   0  11 -10    1.60    1.60
   0  11  10    1.50    0.70
   0  11  10    1.00    1.50
   0  11  10    1.20    1.60
   0 -11 -10   -0.60    1.60
   0 -11  10    1.20    1.10
   0 -11  10   -0.40    2.10
   0 -11 -10    1.50    0.90
   0  11  11    5.70    2.10
   0  11  11    7.60    1.00
   0  11  11    5.70    1.70
   0  11 -11   10.40    2.10
   0 -11  11    8.00    1.40
   0 -11 -11    9.50    1.10
   0 -11 -11   10.30    2.20
   0 -11  11    8.30    2.70
   0  11  12    0.80    0.70
   0  11  12    2.50    1.80
   0  11 -12    0.80    1.50
   0  11  12    2.50    1.20
   0 -11 -12    2.10    0.90
   0 -11  12   -0.70    1.10
   0 -11  12    2.90    2.40
   0 -11 -12   -0.10    1.70
   0  12   0   18.20    2.00
   0  12   0   22.80    2.60
   0  12   0   19.10    1.20
   0 -12   0   15.40    1.60
   0 -12   0   16.20    2.80
   0  12   1    5.30    0.60
   0  12   1    5.10    1.30
   0  12  -1    7.30    2.00
   0 -12   1    5.10    1.20
   0 -12  -1    5.20    1.10
   0 -12   1    3.80    1.60
   0 -12  -1    5.30    2.10
   0 -12   1    1.20    1.80
   0 -12   1    2.30    1.10
   0  12   2    5.50    1.40
   0  12  -2    8.90    1.90
   0  12   2    6.30    0.70
   0 -12  -2    2.40    1.00
   0 -12   2    8.10    1.60
   0 -12   2    5.40    1.80
   0 -12  -2    4.80    2.10
   0 -12   2    5.50    3.80
   0  12   3    2.80    1.70
   0  12   3    1.30    0.60
   0  12  -3    3.20    1.60
   0  12   3    2.30    1.30
   0 -12  -3    2.10    2.10
   0 -12  -3    4.20    1.10
   0 -12   3    2.10    2.60
   0 -12   3    2.80    1.30
   0  12  -4    9.10    1.90
   0  12   4   11.60    2.50
   0  12   4    5.10    1.60
   0  12   4    6.80    0.80
   0 -12   4    8.20    2.40
   0 -12   4    6.90    1.30
   0  12  -5    5.10    1.80
   0  12   5    4.40    0.70
   0  12   5    3.60    1.40
   0  12   5    5.30    2.20
   0 -12  -5    3.90    1.10
   0 -12   5    5.10    1.20
   0 -12   5    3.30    2.20
   0 -12  -5    3.70    2.20
   0  12   6   16.80    2.40
   0  12  -6   20.90    2.60
   0  12   6   19.00    1.40
   0  12   6   20.00    3.00
   0 -12   6   14.20    3.00
   0 -12  -6   17.30    2.70
   0 -12   6   16.50    1.80
   0 -12  -6   15.40    1.60
   0  12  -7    2.60    1.50
   0  12   7    1.00    1.40
   0  12   7    6.00    2.10
   0  12   7    3.90    0.70
   0 -12   7    3.40    1.20
   0 -12   7    2.20    2.20
   0 -12  -7    2.90    0.90
   0 -12  -7   -0.80    1.60
   0  12   8    4.80    1.80
   0  12  -8    4.10    1.70
   0  12   8    3.90    0.70
   0  12   8    1.90    2.00
   0 -12   8    1.00    2.20
   0 -12  -8    2.60    1.00
   0 -12  -8    5.20    2.00
   0 -12   8    1.20    1.10
   0  12   9   -1.10    2.00
   0  12  -9    0.30    1.50
   0 -12  -9    0.70    0.90
   0 -12   9    1.80    2.10
   0 -12   9    0.20    1.10
   0 -12  -9    1.30    1.90
   0  12  10    0.80    0.70
   0  12 -10    1.80    1.70
   0  12  10    1.40    1.60
   0  12  10    3.50    1.80
   0 -12  10    1.40    1.20
   0 -12 -10    0.50    0.80
   0 -12 -10   -0.50    1.60
   0 -12  10    2.30    2.30
   0  13   0    1.60    1.60
   0 -13   0    0.00    1.00
   0 -13   0   -0.40    1.10
   0 -13   0    0.60    1.70
   0  13   1    0.50    1.00
   0  13  -1    0.90    1.50
   0  13   1    0.80    0.50
   0  13   1    0.90    1.50
   0 -13   1   -2.10    2.00
   0 -13   1    2.20    1.10
   0 -13  -1    1.20    1.00
   0 -13   1    1.30    1.10
   0 -13  -1    1.20    2.00
   0  13   2    2.90    1.20
   0  13   2    2.00    1.70
   0  13   2    0.20    0.50
   0 -13  -2   -0.10    1.00
   0 -13  -2    1.10    2.00
   0 -13   2    1.00    2.10
   0 -13   2    1.60    1.20
   0  13  -3    6.00    1.80
   0  13   3    1.70    0.60
   0  13   3    5.40    2.00
   0  13   3    2.70    1.30
   0 -13   3    2.40    1.20
   0 -13  -3    6.40    2.20
   0 -13  -3    2.20    1.00
   0 -13   3    2.90    2.30
   0  13  -4    6.30    1.80
   0  13   4    8.50    2.50
   0  13   4    6.50    1.60
   0  13   4    5.80    0.80
   0 -13  -4    4.50    2.20
   0 -13   4    4.50    1.30
   0 -13  -4    4.90    1.20
   0 -13   4    4.70    2.40
   0  13   5    0.70    1.40
   0  13   5    1.80    0.60
   0  13  -5    2.10    1.50
   0 -13   5    2.40    1.20
   0 -13   5    4.20    2.40
   0 -13  -5    1.60    2.00
   0 -13  -5   -0.20    1.00
   0  13   6    1.60    1.50
   0  13  -6   -0.90    1.40
   0  13   6    1.40    0.60
   0 -13   6    1.40    1.30
   0 -13  -6    0.70    2.10
   0 -13  -6    1.00    1.00
   0 -13   6    3.40    2.50
  -1   0  21   -0.50    1.60
   1   0 -21    0.70    0.90
  -1   0  21    0.60    0.70
   1   0 -21    0.60    1.10
  -1   0  20    0.00    1.50
  -1   0  20    0.60    0.70
   1   0 -20    0.90    1.20
   1   0 -20    3.00    0.90
   1   0 -19    0.60    0.80
   1   0 -19   -0.40    1.10
   1   0 -18    1.60    1.20
   1   0 -18    1.30    0.80
  -1   0  18    1.50    1.50
  -1   0  18   -0.40    0.60
  -1   0  17    0.60    1.50
  -1   0  17    0.40    0.60
   1   0 -17    0.80    0.80
   1   0 -17   -1.30    1.10
  -1   0  16  146.59    9.00
  -1   0  16  151.18    8.00
   1   0 -16  157.38    8.20
   1   0 -16  161.78    8.70
   1   0 -15   -0.40    0.60
  -1   0  15    0.40    1.10
   1   0 -15   -0.20    1.00
  -1   0  15    0.60    0.50
   1   0 -14    4.60    1.40
   1   0 -14    5.90    1.30
  -1   0  14    4.60    0.70
  -1   0  14    5.90    1.50
   1   0 -14    5.60    0.90
   1   0 -13   -0.20    0.60
   1   0 -13   -0.40    0.90
  -1   0  13   -0.80    0.40
   1   0 -13    0.00    0.90
  -1   0  13    0.00    1.00
  -1   0  12  145.59    8.30
   1   0 -12  136.99    8.20
   1   0 -12  135.39    8.00
   1   0 -12  146.89    8.10
   1   0 -12  147.19    7.50
  -1   0  12  150.18    7.40
  -1   0  11   -0.20    1.00
   1   0 -11    0.00    0.80
  -1   0  11    0.10    0.40
   1   0 -11   -0.40    0.70
  -1   0  11   -0.30    0.80
   1   0 -11   -0.50    0.70
   1   0 -11   -0.30    0.40
   1   0 -11   -0.60    0.80
   1   0 -11    0.40    0.50
  -1   0  11   -0.40    0.50
  -1   0  10  278.87   15.20
   1   0 -10  290.67   15.10
   1   0 -10  307.47   14.70
   1   0 -10  282.47   15.20
  -1   0  10  289.27   15.40
   1   0 -10  284.37   15.20
  -1   0  10  290.97   14.70
  -1   0  10  287.47   15.20
   1   0 -10  284.67   14.60
   1   0 -10  296.87   15.30
  -1   0  10  281.07   14.60
  -1   0   9   -0.10    0.30
   1   0  -9    0.80    0.70
  -1   0   9    0.60    0.80
   1   0  -9   -1.70    0.60
  -1   0   9   -0.10    0.70
   1   0  -9    0.10    0.40
  -1   0   9    0.00    0.70
   1   0  -9    0.20    0.70
  -1   0   9    0.30    0.40
   1   0  -8  160.28    8.50
   1   0  -8  156.08    7.90
  -1   0   8  152.18    8.40
  -1   0   8  151.68    8.40
   1   0  -8  159.38    8.40
  -1   0   8  154.08    7.80
  -1   0   8  151.08    7.90
  -1   0   8  153.78    8.50
   1   0  -8  149.79    8.40
  -1   0   7    0.50    0.70
   1   0  -7    1.30    0.70
  -1   0   7    0.30    0.60
   1   0  -7    0.20    0.50
  -1   0   7    0.10    0.60
   1   0  -7    0.00    0.50
   1   0  -7   -0.20    0.30
  -1   0   7   -0.10    0.20
  -1   0   7    0.10    0.30
   1   0  -6  273.07   14.20
   1   0  -6  274.27   13.80
   1   0  -6  262.77   14.20
  -1   0   6  276.27   13.80
  -1   0   6  282.97   14.30
  -1   0   6  271.97   14.40
   1   0  -6  278.57   14.30
  -1   0   6  272.37   13.80
  -1   0   6  275.67   14.20
   1   0  -5    0.30    0.20
  -1   0   5    0.20    0.50
  -1   0   5    0.50    0.40
  -1   0   5    0.40    0.30
  -1   0   5    0.30    0.20
   1   0  -5    0.60    0.50
  -1   0   5    0.50    0.50
   1   0  -5    0.10    0.30
   1   0  -5   -0.10    0.40
   1   0  -4  142.49    7.60
  -1   0   4  146.29    7.40
   1   0  -4  150.38    7.80
  -1   0   4  144.79    7.30
  -1   0   4  145.99    7.60
   1   0  -4  139.09    7.60
  -1   0   4  149.69    7.70
  -1   0   4  145.99    7.60
   1   0  -4  144.79    7.40
   1   0  -3    0.20    0.30
  -1   0   3    0.10    0.20
  -1   0   3    0.20    0.10
  -1   0   3    0.40    0.30
   1   0  -3    0.00    0.10
   1   0  -3    0.20    0.10
   1   0  -3   -0.10    0.20
  -1   0   3    0.20    0.10
  -1   0   3    0.20    0.30
   1   0  -3    0.10    0.20
   1   0  -2    7.80    0.60
   1   0  -2    7.30    0.60
  -1   0  -1    0.00    0.10
   1   0   1   -0.10    0.10
   1   0   1    0.10    0.10
   1   0   1    0.00    0.10
   1   0   2  201.78   10.20
   1   0   2  203.08   10.30
  -1   0  -2  201.58   10.20
  -1   0  -2  210.18   10.30
   1   0   2  208.78   10.40
  -1   0  -2  201.68   10.30
  -1   0  -2  194.98   10.40
   1   0   2  201.98   10.30
  -1   0  -3    0.10    0.20
   1   0   3    0.20    0.20
  -1   0  -3   -0.20    0.20
   1   0   3    0.40    0.30
  -1   0  -3    0.10    0.20
   1   0   3    0.20    0.30
   1   0   3    0.10    0.20
  -1   0  -3    0.00    0.10
  -1   0  -4  946.21   45.70
  -1   0  -4  933.01   45.50
  -1   0  -4  890.71   45.50
   1   0   4  886.31   45.60
  -1   0  -4  876.71   45.40
  -1   0  -5    0.40    0.50
   1   0   5   -0.10    0.50
   1   0   5    0.70    0.30
  -1   0  -5    0.30    0.30
  -1   0  -5    0.10    0.30
  -1   0  -5    0.40    0.40
  -1   0  -5    0.50    0.40
   1   0   5    0.80    0.60
   1   0   6   10.00    1.20
   1   0   6    7.30    1.20
  -1   0  -6    7.10    0.70
  -1   0  -6    8.00    0.90
  -1   0  -6    9.80    1.00
  -1   0  -6    7.40    1.00
   1   0   6    6.70    0.70
  -1   0  -7    0.50    0.50
  -1   0  -7    0.30    0.40
  -1   0  -7    0.00    0.30
   1   0   7    0.20    0.80
  -1   0  -7    0.20    0.50
   1   0   7    0.50    0.40
   1   0   7   -0.10    0.60
  -1   0  -7    0.40    0.60
   1   0   8  302.07   15.70
   1   0   8  296.47   16.30
  -1   0  -8  304.07   15.70
  -1   0  -8  317.17   16.20
  -1   0  -8  313.17   15.60
   1   0   8  318.57   16.20
  -1   0  -8  310.07   16.00
  -1   0  -8  316.57   16.10
  -1   0  -8  302.07   15.90
   1   0   9    0.20    1.00
  -1   0  -9   -0.10    0.40
   1   0   9   -0.60    0.70
  -1   0  -9    0.30    0.80
  -1   0  -9   -0.40    0.60
  -1   0  -9    0.40    0.70
   1   0   9   -0.30    0.50
  -1   0  -9   -0.20    0.40
  -1   0  -9    0.30    0.60
  -1   0 -10  240.28   12.20
   1   0  10  240.78   12.90
  -1   0 -10  234.58   12.80
   1   0  10  232.38   12.30
  -1   0 -10  251.07   12.30
  -1   0 -10  234.88   12.90
   1   0  10  236.88   13.00
  -1   0 -10  240.98   12.70
  -1   0 -10  244.58   12.60
   1   0  11    0.40    1.00
  -1   0 -11   -0.50    0.80
  -1   0 -11    0.30    0.60
  -1   0 -11    0.70    0.80
  -1   0 -11    0.70    0.80
   1   0  12  135.89    8.30
  -1   0 -12  152.08    8.10
  -1   0 -12  139.89    8.30
  -1   0 -12  153.98    7.70
   1   0  13    1.40    1.10
  -1   0 -13   -0.60    0.70
   1   0  13    0.00    0.50
  -1   0 -13    0.10    0.60
  -1   0 -13    0.10    0.90
   1   0  14    8.20    1.00
   1   0  14   15.00    2.30
  -1   0 -14   10.90    1.10
  -1   0 -14    8.00    1.60
  -1   0 -14   11.30    1.50
  -1   0 -15    0.70    0.90
   1   0  15   -0.40    1.20
   1   0  15   -0.50    0.50
  -1   0 -15   -1.00    0.70
   1   0  16  146.59    8.90
  -1   0 -16  154.68    8.40
   1   0  16  144.89    7.80
  -1   0 -16  154.18    8.00
   1   0  17    0.30    0.60
  -1   0 -17   -0.50    0.90
   1   0  17    0.10    1.40
  -1   0 -17   -0.80    0.80
  -1   0 -18   42.00    2.70
  -1   0 -18   42.60    3.20
   1   0  19   -1.50    1.40
   1   0  19   -0.30    0.60
  -1   0 -19   -0.90    0.80
  -1   0 -19    1.30    1.10
  -1   0 -20   37.80    2.50
  -1   0 -20   35.00    2.90
   1   0  20   38.80    3.80
   1   0  20   32.40    2.30
  -1   0 -21    0.60    0.80
  -1   0 -21    0.60    1.10
   1   0  21   -0.50    0.70
   1   0  21   -0.10    1.80
   1   1 -21   -0.70    0.80
   1   1 -21    0.00    1.20
   1   1 -21   -0.20    1.40
  -1  -1  21   -1.30    1.50
  -1  -1  21    1.20    0.70
   1  -1 -21    0.80    0.90
   1  -1 -21    0.60    1.10
  -1   1  20    0.50    0.70
   1   1 -20    1.90    1.00
   1   1 -20   -0.20    1.10
  -1   1  20   -0.60    1.70
   1   1 -20    1.90    1.50
   1  -1 -20    0.60    1.10
  -1  -1  20    0.30    2.50
  -1  -1  20   -0.10    0.80
   1  -1 -20    0.40    0.80
   1   1 -19    2.80    1.30
  -1   1  19    0.30    1.50
  -1   1  19    1.20    0.70
   1   1 -19    2.70    0.90
   1  -1 -19    1.90    1.10
  -1  -1  19    1.70    0.60
  -1  -1  19    3.00    1.40
   1  -1 -19    1.80    0.90
   1   1 -18   84.09    4.90
   1   1 -18   93.29    5.60
  -1  -1  18   84.09    5.80
  -1  -1  18   85.49    4.70
   1  -1 -18   88.59    4.80
  -1   1  17    0.70    1.30
   1   1 -17    2.50    1.20
   1   1 -17    1.50    0.80
  -1   1  17    2.00    0.70
   1  -1 -17    0.50    1.00
   1  -1 -17    1.90    0.80
  -1  -1  17    1.00    0.60
  -1  -1  17    0.70    1.30
  -1   1  16    6.80    0.80
   1   1 -16    7.30    1.00
  -1   1  16    8.50    1.80
   1   1 -16    8.50    1.60
   1  -1 -16    6.20    1.30
  -1  -1  16    5.40    0.80
  -1  -1  16    5.10    1.60
   1  -1 -16    5.90    0.90
   1   1 -15   -0.50    0.60
  -1   1  15    0.50    1.30
  -1   1  15    0.10    0.50
   1   1 -15   -1.40    0.90
   1  -1 -15    1.30    0.90
  -1  -1  15   -0.90    1.30
  -1  -1  15    1.20    0.80
  -1  -1  15    0.20    0.50
   1  -1 -15    2.00    1.10
   1  -1 -15   -0.20    0.60
  -1  -1  15   -0.50    1.10
  -1   1  14  166.78    8.50
   1   1 -14  175.78    9.20
  -1   1  14  161.68    9.50
  -1  -1  14  159.58    9.30
   1  -1 -14  168.78    8.60
  -1  -1  14  161.08    8.60
   1  -1 -14  158.08    9.00
  -1  -1  14  165.98    8.40
   1  -1 -14  164.68    9.20
  -1  -1  14  151.18    9.50
   1   1 -13   16.50    2.00
  -1   1  13   21.20    2.50
   1   1 -13   15.70    1.80
  -1   1  13   18.00    1.30
  -1  -1  13   19.10    1.30
  -1  -1  13   19.90    2.70
   1  -1 -13   18.00    2.30
  -1  -1  13   19.30    2.10
  -1  -1  13   18.20    1.50
   1  -1 -13   17.90    1.90
   1  -1 -13   18.80    1.40
  -1   1  12    8.20    1.50
   1   1 -12   12.00    1.70
   1   1 -12   15.10    1.70
  -1   1  12   15.60    2.10
   1   1 -12    9.90    1.50
  -1   1  12   11.30    1.00
  -1  -1  12   10.20    1.90
  -1  -1  12   10.70    1.10
   1  -1 -12   12.30    1.70
   1  -1 -12   11.50    1.50
  -1  -1  12   10.10    0.90
   1  -1 -12   12.10    1.10
  -1  -1  12   11.00    1.60
   1   1 -11   23.80    2.20
  -1   1  11   25.80    1.50
   1   1 -11   21.10    2.30
   1   1 -11   24.00    2.00
  -1   1  11   24.50    2.20
   1   1 -11   21.80    2.10
  -1   1  11   26.60    2.40
   1   1 -11   23.50    1.50
   1  -1 -11   25.10    1.60
   1  -1 -11   22.90    1.60
  -1  -1  11   29.30    2.60
   1  -1 -11   23.30    2.20
  -1  -1  11   22.80    2.20
  -1  -1  11   20.80    1.60
   1  -1 -11   23.40    2.30
  -1  -1  11   22.30    1.40
   1  -1 -11   22.20    2.10
   1   1 -10  634.84   32.70
   1   1 -10  646.34   33.10
  -1   1  10  646.54   33.40
   1   1 -10  642.34   33.30
  -1   1  10  661.03   33.20
   1   1 -10  631.94   33.30
  -1   1  10  649.34   32.70
   1   1 -10  649.34   33.50
  -1  -1  10  642.24   32.60
  -1  -1  10  651.13   32.70
   1  -1 -10  665.83   33.40
  -1  -1  10  653.43   33.20
   1  -1 -10  644.94   33.30
   1  -1 -10  663.63   32.70
   1  -1 -10  656.93   33.30
  -1  -1  10  664.13   33.50
   1  -1 -10  666.83   32.70
  -1   1   9    8.00    0.70
   1   1  -9    7.50    1.30
   1   1  -9    7.40    1.30
  -1   1   9   10.00    1.50
   1   1  -9    6.20    0.70
  -1   1   9    6.30    1.10
   1   1  -9    6.20    1.10
   1   1  -9    5.80    1.00
   1  -1  -9    6.40    1.20
  -1  -1   9    5.20    0.60
  -1  -1   9    5.40    1.30
   1  -1  -9    4.60    1.00
   1  -1  -9    6.30    1.20
   1  -1  -9    5.50    0.60
  -1  -1   9    5.90    1.10
   1  -1  -9    6.30    0.70
  -1  -1   9    6.60    0.80
   1   1  -8 1330.57   67.59
   1   1  -8 1332.77   67.79
  -1   1   8 1369.06   67.79
  -1   1   8 1348.07   67.89
   1   1  -8 1344.77   67.99
   1   1  -8 1305.67   67.29
   1   1  -8 1330.27   67.79
  -1  -1   8 1334.97   67.29
   1  -1  -8 1391.66   67.89
   1  -1  -8 1392.56   67.79
   1  -1  -8 1304.57   67.79
  -1  -1   8 1336.67   67.89
   1  -1  -8 1327.77   67.29
  -1  -1   8 1364.16   67.69
   1  -1  -8 1386.76   67.29
  -1   1   7   43.40    3.00
  -1   1   7   40.90    2.90
   1   1  -7   42.90    2.60
   1   1  -7   41.40    2.80
   1   1  -7   43.50    2.90
  -1   1   7   42.20    2.30
   1   1  -7   43.50    2.30
   1   1  -7   42.50    2.80
   1  -1  -7   43.30    2.30
  -1  -1   7   41.50    2.40
   1  -1  -7   42.70    2.80
  -1  -1   7   45.00    2.30
  -1  -1   7   41.70    2.90
   1  -1  -7   42.70    2.80
   1  -1  -7   43.40    2.30
   1  -1  -7   39.80    2.80
  -1  -1   7   40.70    2.70
   1   1  -6    7.90    0.90
  -1   1   6    9.10    0.70
   1   1  -6    8.70    0.70
   1   1  -6   11.50    1.20
   1   1  -6    8.60    1.10
   1   1  -6   10.10    1.10
  -1   1   6    8.40    1.10
  -1   1   6    9.80    1.30
   1  -1  -6   11.70    1.10
   1  -1  -6   10.00    0.70
   1  -1  -6   10.40    0.70
  -1  -1   6    9.90    1.00
  -1  -1   6    9.80    0.80
   1  -1  -6    8.60    1.10
  -1  -1   6    9.00    0.60
  -1  -1   6    9.70    1.20
  -1  -1   6    9.00    1.20
  -1   1   5    1.60    0.20
  -1   1   5    1.70    0.60
   1   1  -5    2.10    0.60
   1   1  -5    1.90    0.50
   1   1  -5    1.90    0.60
  -1   1   5    2.40    0.30
  -1   1   5    0.80    0.50
   1   1  -5    2.10    0.30
   1   1  -5    1.50    0.50
  -1  -1   5    2.30    0.50
   1  -1  -5    2.80    0.60
   1  -1  -5    2.40    0.30
  -1  -1   5    1.70    0.30
  -1  -1   5    2.30    0.60
  -1  -1   5    2.40    0.60
  -1  -1   5    2.40    0.30
   1  -1  -5    1.90    0.50
   1  -1  -5    1.90    0.30
   1  -1  -5    2.60    0.60
   1   1  -4   29.80    1.80
  -1   1   4   31.40    2.00
  -1   1   4   32.90    1.70
  -1   1   4   31.00    2.00
   1   1  -4   30.50    1.60
   1   1  -4   31.80    1.70
  -1   1   4   31.60    1.70
   1   1  -4   30.20    2.10
   1   1  -4   31.50    2.00
  -1  -1   4   35.00    1.90
   1  -1  -4   30.60    2.00
   1  -1  -4   30.20    1.70
  -1  -1   4   31.20    1.70
  -1  -1   4   31.10    2.00
  -1  -1   4   33.40    1.60
   1   1  -3   11.10    0.70
   1   1  -3   12.80    1.00
  -1   1   3   10.40    0.60
  -1   1   3   10.70    0.90
   1   1  -3   11.70    1.00
   1   1  -3   10.20    0.80
   1   1  -3   10.60    0.60
  -1   1   3   10.50    0.90
  -1   1   3   10.30    0.60
   1   1  -3   11.30    0.80
  -1  -1   3   10.20    0.90
  -1  -1   3   11.00    0.70
  -1  -1   3   11.30    0.90
   1  -1  -3   10.70    0.60
   1  -1  -3   10.70    0.90
   1   1  -2    3.00    0.40
  -1   1   2    3.50    0.30
  -1   1   2    3.60    0.50
   1   1  -2    3.30    0.40
   1   1  -2    2.60    0.40
   1   1  -2    2.80    0.50
   1   1  -2    2.90    0.30
   1  -1  -2    4.90    0.60
  -1  -1   2    2.80    0.40
  -1  -1   2    2.70    0.30
  -1  -1   2    3.10    0.40
   1  -1  -2    3.00    0.40
   1  -1  -2    3.50    0.30
  -1  -1   2    3.40    0.30
  -1   1   1    2.50    0.20
  -1   1   1    2.30    0.20
   1   1  -1    2.00    0.20
   1   1  -1    1.80    0.30
  -1   1   1    2.70    0.40
  -1   1   1    3.60    0.40
   1   1  -1    2.90    0.40
   1   1  -1    2.10    0.30
   1   1  -1    2.00    0.30
  -1  -1   1    3.00    0.30
  -1  -1   1    2.50    0.30
  -1  -1   1    2.10    0.40
  -1  -1   1    2.80    0.20
   1  -1  -1    2.10    0.20
   1   1   0  107.19    5.50
   1  -1   0  105.99    5.60
  -1   1  -1   16.70    1.00
  -1   1  -1   17.40    0.90
  -1   1  -1   16.30    1.00
   1   1   1   17.00    0.90
   1   1   1   18.10    1.10
  -1   1  -1   16.60    0.90
   1  -1   1   15.60    1.00
  -1  -1  -1   15.30    0.90
  -1  -1  -1   15.60    1.00
   1  -1   1   14.10    0.90
  -1   1  -2    2.60    0.30
   1   1   2    2.40    0.50
  -1  -1  -2    3.40    0.30
   1  -1   2    2.80    0.40
   1  -1   2    2.20    0.30
   1  -1   2    2.30    0.40
  -1   1  -3  175.38    8.90
   1   1   3  185.48    9.20
  -1   1  -3  176.08    9.00
  -1   1  -3  179.18    9.20
   1   1   3  181.68    8.90
   1   1   3  166.08    8.90
  -1   1  -3  176.88    9.10
  -1  -1  -3  178.98    9.20
   1  -1   3  170.78    9.20
   1  -1   3  179.78    9.00
  -1  -1  -3  172.58    8.90
   1   1   4   15.10    0.90
  -1   1  -4   13.00    1.00
  -1   1  -4   11.90    1.10
   1   1   4   14.50    1.20
   1   1   4   13.60    1.00
  -1   1  -4   12.80    0.90
  -1   1  -4   11.90    1.20
   1  -1   4   14.40    1.20
   1  -1   4   15.30    0.90
   1  -1   4   15.40    1.30
  -1  -1  -4   12.30    0.90
  -1  -1  -4   17.60    1.20
   1  -1   4   13.90    1.00
  -1  -1  -4   15.30    1.00
  -1   1  -5   69.09    4.10
  -1   1  -5   66.79    3.70
  -1   1  -5   72.79    3.90
   1   1   5   69.79    3.80
  -1   1  -5   72.09    4.00
  -1  -1  -5   71.09    4.20
   1  -1   5   76.19    4.20
  -1  -1  -5   73.29    3.70
  -1  -1  -5   71.99    4.10
  -1  -1  -5   68.49    3.70
   1  -1   5   72.69    4.00
  -1  -1  -5   72.39    3.90
   1  -1   5   67.09    4.00
  -1   1  -6  331.67   17.50
  -1   1  -6  341.57   17.50
  -1   1  -6  338.67   17.00
  -1   1  -6  334.87   17.20
   1   1   6  334.67   17.50
  -1   1  -6  330.67   17.30
  -1  -1  -6  326.07   17.10
  -1  -1  -6  331.27   17.40
  -1  -1  -6  356.66   17.40
  -1  -1  -6  337.87   17.00
  -1  -1  -6  339.87   17.50
  -1  -1  -6  341.87   17.00
   1  -1   6  346.57   17.60
  -1   1  -7   19.40    1.40
  -1   1  -7   18.90    1.70
  -1   1  -7   15.20    1.50
   1   1   7   19.50    1.70
  -1   1  -7   17.60    1.60
  -1   1  -7   17.20    1.10
  -1  -1  -7   16.30    1.20
  -1  -1  -7   16.60    1.20
   1  -1   7   15.10    1.50
  -1  -1  -7   18.20    1.80
  -1  -1  -7   17.90    1.30
  -1  -1  -7   19.40    1.60
  -1  -1  -7   16.10    1.40
   1  -1   7   17.90    1.80
   1  -1   7   16.70    1.20
  -1   1  -8  128.29    7.10
   1   1   8  127.99    7.30
  -1   1  -8  131.49    7.20
  -1   1  -8  121.69    6.90
  -1   1  -8  126.69    7.20
  -1   1  -8  130.99    6.70
  -1  -1  -8  134.39    6.70
  -1  -1  -8  125.59    7.30
  -1  -1  -8  130.29    6.70
   1  -1   8  125.09    7.30
   1  -1   8  131.09    6.70
   1  -1   8  134.39    7.10
  -1  -1  -8  129.79    7.10
  -1  -1  -8  120.39    7.00
  -1   1  -9   11.70    1.30
  -1   1  -9    9.30    0.90
  -1   1  -9   10.00    1.50
   1   1   9   12.40    1.70
  -1   1  -9   11.10    1.30
  -1   1  -9   10.20    1.50
  -1  -1  -9   11.80    1.70
  -1  -1  -9   10.50    1.00
  -1  -1  -9    8.30    0.90
  -1  -1  -9   10.10    1.10
  -1  -1  -9    8.10    1.30
   1  -1   9    8.40    0.90
  -1  -1  -9    9.40    1.20
   1  -1   9   11.30    1.70
   1  -1   9    9.20    1.40
  -1   1 -10  413.36   22.80
  -1   1 -10  424.36   22.20
  -1   1 -10  434.76   22.90
   1   1  10  445.86   23.00
  -1   1 -10  436.36   22.60
  -1   1 -10  440.36   22.70
  -1  -1 -10  435.26   22.20
   1  -1  10  449.56   22.30
  -1  -1 -10  444.96   22.50
   1  -1  10  435.76   23.10
   1  -1  10  445.06   22.80
  -1  -1 -10  467.75   22.70
  -1  -1 -10  431.46   23.00
  -1  -1 -10  461.65   22.30
  -1  -1 -10  436.06   22.80
  -1   1 -11    1.00    0.80
   1   1  11    2.00    1.10
  -1   1 -11    1.90    0.80
  -1   1 -11    0.70    0.90
  -1  -1 -11    1.30    0.70
   1  -1  11    2.30    1.00
  -1  -1 -11    2.10    0.70
   1  -1  11    2.20    0.70
  -1  -1 -11    1.60    0.80
   1  -1  11    3.30    1.40
   1  -1  11    1.30    0.40
  -1   1 -12  133.79    7.50
   1   1  12  124.09    7.80
  -1   1 -12  130.49    7.40
  -1   1 -12  122.99    7.70
   1  -1  12  132.89    7.00
   1  -1  12  132.49    6.90
   1  -1  12  131.49    8.00
  -1  -1 -12  141.99    7.00
   1  -1  12  136.99    7.70
  -1  -1 -12  132.89    7.50
  -1  -1 -12  138.49    7.30
   1   1  13    2.30    1.30
  -1   1 -13    2.20    1.00
  -1   1 -13    2.70    1.20
   1   1  13    0.70    0.60
   1  -1  13    2.00    0.50
  -1  -1 -13    1.40    0.70
   1  -1  13    2.90    0.80
   1  -1  13    1.00    1.10
  -1  -1 -13    0.20    0.80
   1  -1  13    0.70    1.30
  -1  -1 -13    3.10    1.00
   1   1  14   38.40    3.50
  -1   1 -14   44.30    3.10
   1   1  14   42.30    2.50
  -1   1 -14   42.40    2.70
   1  -1  14   38.40    2.70
  -1  -1 -14   41.80    2.90
  -1  -1 -14   45.80    3.40
   1  -1  14   40.70    2.40
   1  -1  14   43.10    3.40
   1  -1  14   42.20    3.80
  -1  -1 -14   45.30    2.60
  -1   1 -15   -0.20    0.70
  -1   1 -15    0.00    1.00
   1   1  15    1.40    1.40
   1   1  15   -0.50    0.50
  -1  -1 -15    0.10    0.80
   1  -1  15    0.50    1.40
  -1  -1 -15    1.00    1.00
  -1  -1 -15   -0.40    0.70
   1  -1  15    0.50    0.60
  -1   1 -16    6.20    1.00
   1   1  16    3.90    1.70
   1   1  16    5.80    0.80
   1  -1  16    6.80    0.80
  -1  -1 -16    4.30    1.40
   1  -1  16    7.40    1.80
  -1  -1 -16    6.80    1.30
  -1  -1 -16    7.10    1.10
  -1   1 -17    1.00    0.80
   1   1  17    1.00    0.70
  -1   1 -17    1.50    1.10
   1   1  17   -0.30    0.90
  -1  -1 -17   -0.20    0.90
   1  -1  17    0.90    0.60
  -1  -1 -17    0.00    0.70
   1  -1  17   -1.10    1.30
   1   1  18   74.29    4.30
   1   1  18   80.49    5.70
  -1   1 -18   76.59    4.50
  -1   1 -18   77.09    5.00
  -1  -1 -18   77.89    4.40
  -1  -1 -18   79.79    4.80
   1  -1  18   77.89    4.20
   1  -1  18   80.99    5.50
   1   1  19   -0.50    1.60
  -1   1 -19    0.80    0.90
   1   1  19    0.10    0.70
  -1   1 -19    0.60    1.20
  -1  -1 -19    1.40    0.80
  -1  -1 -19    1.20    1.60
   1   1  20   13.40    2.60
   1   1  20   13.30    1.30
  -1   1 -20   17.20    1.70
  -1   1 -20   14.80    2.00
   1  -1  20   11.70    2.30
  -1  -1 -20   14.10    1.70
  -1  -1 -20   16.40    1.50
   1  -1  20   15.40    1.30
  -1   1 -21    5.90    1.10
   1   1  21    4.80    1.00
   1   1  21    6.10    2.10
  -1   1 -21    6.40    1.50
   1  -1  21    5.40    1.90
   1  -1  21    6.30    0.90
  -1  -1 -21    6.80    1.30
  -1  -1 -21    6.60    1.10
  -1   2  21   -0.20    0.80
   1   2 -21   -0.60    1.30
  -1   2  21    2.30    1.80
   1   2 -21   -0.80    0.80
   1   2 -21    0.50    1.40
   1  -2 -21    0.70    1.00
   1  -2 -21    0.80    0.90
  -1   2  20    5.60    2.10
  -1   2  20    7.90    1.10
   1   2 -20    6.70    1.80
   1   2 -20    5.20    1.20
   1   2 -20    6.80    1.70
   1  -2 -20    9.40    1.20
   1  -2 -20    8.00    1.50
  -1   2  19   -0.90    1.50
   1   2 -19    0.00    0.80
  -1   2  19    0.00    0.70
   1   2 -19   -1.10    1.20
   1   2 -19    0.30    1.20
   1  -2 -19    0.60    1.00
   1  -2 -19   -0.50    0.80
   1   2 -18    8.60    1.70
  -1   2  18    8.50    1.00
   1   2 -18    7.80    1.70
   1   2 -18   10.20    1.30
  -1   2  18   10.40    2.30
  -1  -2  18    8.90    2.40
  -1  -2  18   10.20    1.40
  -1  -2  18    9.50    1.90
  -1  -2  18    8.00    0.90
   1  -2 -18    8.50    1.10
   1  -2 -18    9.30    1.50
   1   2 -17   -0.50    1.20
   1   2 -17   -1.40    0.90
   1  -2 -17    0.70    0.70
   1  -2 -17    0.30    0.90
  -1  -2  17    0.20    1.10
  -1  -2  17    0.60    0.50
   1   2 -16  176.38    9.90
  -1   2  16  175.78    9.00
  -1   2  16  167.38   10.10
  -1  -2  16  174.78    9.80
   1  -2 -16  173.68    9.10
   1  -2 -16  179.18    9.50
  -1  -2  16  174.58    9.20
  -1  -2  16  172.58   10.30
  -1  -2  16  172.18    8.90
   1  -2 -16  167.58    9.70
  -1   2  15   13.10    2.30
   1   2 -15   14.20    2.00
  -1   2  15   13.50    1.20
  -1  -2  15   17.00    1.20
  -1  -2  15   18.30    2.10
   1  -2 -15   16.80    2.00
   1  -2 -15   14.50    1.40
  -1  -2  15   13.50    1.40
   1  -2 -15   16.00    1.80
  -1  -2  15   15.20    2.50
  -1   2  14    0.10    1.20
  -1   2  14    3.00    0.60
   1   2 -14    2.60    1.20
   1   2 -14    2.70    0.90
   1  -2 -14    3.20    1.00
  -1  -2  14    3.20    0.90
  -1  -2  14    3.30    1.20
  -1  -2  14    3.80    0.60
  -1  -2  14    4.20    1.70
   1  -2 -14    1.80    0.70
  -1   2  13    0.70    0.50
  -1   2  13    0.40    1.00
  -1   2  13    0.20    1.20
   1   2 -13   -0.30    0.90
   1   2 -13   -0.30    0.80
  -1  -2  13    0.10    1.00
  -1  -2  13   -0.20    0.40
   1  -2 -13    0.40    0.60
   1  -2 -13    2.50    0.90
  -1   2  12   33.20    2.10
  -1   2  12   34.20    3.10
   1   2 -12   34.20    2.50
  -1   2  12   32.90    2.70
   1   2 -12   32.40    2.80
   1  -2 -12   36.10    2.70
   1  -2 -12   36.90    2.10
  -1  -2  12   34.00    2.20
  -1  -2  12   35.30    3.20
  -1  -2  12   34.40    2.70
  -1  -2  12   33.90    2.00
   1   2 -11    4.00    1.20
  -1   2  11    4.20    1.30
   1   2 -11    4.80    1.00
  -1   2  11    3.10    0.60
   1   2 -11    4.20    1.30
  -1   2  11    3.70    1.00
  -1  -2  11    4.40    0.50
  -1  -2  11    4.10    1.00
   1  -2 -11    2.70    0.60
  -1  -2  11    5.10    1.50
   1  -2 -11    3.60    0.60
   1  -2 -11    3.80    1.00
  -1  -2  11    4.20    0.80
   1  -2 -11    3.20    1.20
  -1   2  10    0.50    0.80
   1   2 -10    0.50    0.90
   1   2 -10    0.40    0.80
  -1   2  10    0.90    1.00
   1   2 -10    1.30    0.90
   1   2 -10    0.60    0.60
  -1   2  10    1.60    0.50
   1   2 -10    1.10    0.50
  -1  -2  10    0.80    0.40
   1  -2 -10    1.60    1.00
  -1  -2  10    1.10    1.10
   1  -2 -10    1.20    0.80
   1  -2 -10    0.40    0.50
   1  -2 -10    0.50    0.80
   1  -2 -10    1.30    0.50
  -1  -2  10    0.50    0.50
  -1  -2  10    0.70    0.80
  -1   2   9    6.50    1.10
   1   2  -9    6.60    0.90
  -1   2   9    5.20    0.60
   1   2  -9    6.10    0.70
   1   2  -9    5.50    1.10
  -1   2   9    4.50    1.10
   1   2  -9    8.50    1.40
  -1  -2   9    6.70    1.40
  -1  -2   9    5.10    0.70
   1  -2  -9    6.20    0.70
   1  -2  -9    4.40    0.60
   1  -2  -9    6.50    1.10
   1  -2  -9    5.90    1.10
  -1  -2   9    7.00    1.10
  -1  -2   9    6.30    0.50
   1  -2  -9    6.60    1.20
   1   2  -8  231.18   12.20
  -1   2   8  223.18   11.60
  -1   2   8  221.18   11.70
   1   2  -8  230.18   12.20
   1   2  -8  233.68   11.90
   1   2  -8  220.08   12.30
  -1   2   8  219.78   12.30
   1   2  -8  227.48   11.60
  -1   2   8  238.78   12.10
   1  -2  -8  218.48   12.20
   1  -2  -8  243.98   11.70
   1  -2  -8  230.38   12.30
  -1  -2   8  236.68   12.00
   1  -2  -8  220.28   11.60
  -1  -2   8  228.68   12.30
  -1  -2   8  233.38   11.50
   1  -2  -8  236.88   12.00
  -1  -2   8  225.18   11.70
   1   2  -7   61.79    4.10
  -1   2   7   67.29    3.90
   1   2  -7   70.09    4.00
   1   2  -7   62.99    3.40
   1   2  -7   59.89    3.90
   1   2  -7   64.59    3.60
  -1   2   7   62.69    3.50
  -1  -2   7   66.89    3.30
  -1  -2   7   66.89    4.10
   1  -2  -7   61.69    3.80
  -1  -2   7   66.19    3.50
  -1  -2   7   65.59    3.70
   1  -2  -7   62.89    3.40
  -1   2   6 1028.60   54.29
   1   2  -6 1101.29   54.39
   1   2  -6 1102.29   54.49
   1   2  -6 1109.39   54.69
  -1   2   6 1089.59   54.79
   1   2  -6 1067.69   54.79
   1   2  -6 1100.99   54.29
   1   2  -6 1067.09   54.89
  -1   2   6 1125.29   54.59
  -1  -2   6 1117.79   54.79
   1  -2  -6 1080.49   54.59
  -1  -2   6 1112.19   54.29
   1  -2  -6 1061.89   54.79
   1  -2  -6 1035.60   54.29
  -1   2   5  309.37   16.00
   1   2  -5  324.67   16.10
   1   2  -5  324.47   16.30
   1   2  -5  323.07   15.90
  -1   2   5  327.77   16.30
   1   2  -5  307.47   16.50
  -1   2   5  308.27   16.40
   1   2  -5  320.67   16.00
   1   2  -5  323.17   16.40
  -1  -2   5  320.37   16.00
   1  -2  -5  315.07   16.40
   1  -2  -5  303.07   16.20
  -1  -2   5  328.97   16.40
   1  -2  -5  298.27   15.90
   1   2  -4   14.10    1.20
   1   2  -4   11.70    1.20
  -1   2   4    9.40    0.80
   1   2  -4   12.50    0.80
   1   2  -4   10.90    1.10
   1   2  -4   12.40    0.60
  -1   2   4    9.30    1.10
   1   2  -4   13.40    0.80
   1  -2  -4   11.40    1.10
   1  -2  -4   10.90    0.80
   1   2  -3    7.20    0.60
   1   2  -3    7.20    0.50
  -1   2   3    7.10    0.50
   1   2  -3    9.00    1.10
   1   2  -3    8.50    1.00
  -1   2   3    6.60    0.90
  -1   2   3    6.40    0.80
   1  -2  -3    7.10    0.50
  -1  -2   3    7.90    0.90
   1  -2  -3    7.10    0.80
  -1  -2   3    7.30    0.60
   1  -2  -3    7.10    0.90
  -1  -2   3    7.10    0.80
  -1  -2   3    6.00    0.50
   1   2  -2 1061.79   52.39
  -1   2   2 1031.30   52.39
  -1   2   2 1069.09   52.39
   1   2  -2 1059.19   52.19
  -1   2   2 1023.30   52.09
   1  -2  -2 1077.69   52.09
  -1  -2   2 1098.09   52.39
   1  -2  -2 1056.19   52.39
  -1  -2   2 1028.30   52.19
   1  -2  -2  939.51   52.29
   1   2  -1   23.20    1.50
   1   2  -1   23.20    1.30
  -1   2   1   20.90    1.50
   1   2  -1   23.00    1.50
  -1   2   1   25.90    1.30
   1   2  -1   23.90    1.40
  -1   2   1   25.60    1.50
   1  -2  -1   24.60    1.50
  -1  -2   1   24.50    1.60
   1  -2  -1   23.90    1.30
  -1  -2   1   22.20    1.40
   1  -2  -1   25.20    1.50
  -1  -2   1   26.50    1.30
   1  -2  -1   25.80    1.50
  -1   2   0    2.30    0.40
   1   2   0    2.30    0.40
   1   2   0    1.90    0.20
  -1   2   0    2.20    0.30
  -1   2   0    2.70    0.50
  -1   2   0    2.30    0.30
  -1   2   0    2.20    0.20
   1   2   0    2.20    0.40
  -1  -2   0    2.70    0.30
  -1  -2   0    3.40    0.60
   1  -2   0    1.90    0.40
   1  -2   0    2.60    0.30
  -1  -2   0    2.40    0.40
  -1  -2   0    3.70    0.50
   1  -2   0    2.70    0.40
   1  -2   0    2.50    0.50
  -1   2  -1  173.28    9.00
   1   2   1  166.88    8.80
  -1   2  -1  174.38    8.80
   1   2   1  173.18    9.00
  -1   2  -1  178.68    9.00
   1   2   1  171.18    8.90
   1  -2   1  177.18    8.80
  -1  -2  -1  170.78    9.10
  -1  -2  -1  173.88    8.90
   1  -2   1  171.18    8.80
  -1  -2  -1  179.08    8.80
   1  -2   1  178.68    8.80
   1  -2   1  166.88    9.00
   1  -2   1  176.58    8.70
  -1   2  -2 8580.04  462.95
   1   2   2 9049.29  465.15
  -1  -2  -2 9061.89  464.55
  -1   2  -3  126.29    6.60
   1   2   3  132.69    6.60
  -1   2  -3  128.99    6.90
   1   2   3  131.69    6.90
  -1   2  -3  121.19    6.90
   1  -2   3  129.09    6.90
   1  -2   3  129.49    7.00
   1  -2   3  127.79    6.60
  -1  -2  -3  135.89    6.60
  -1  -2  -3  125.29    6.90
  -1  -2  -3  125.99    6.50
  -1   2  -4  132.99    6.80
  -1   2  -4  116.99    6.30
   1   2   4  132.69    6.40
   1   2   4  124.89    6.40
  -1   2  -4  123.09    6.30
   1   2   4  118.49    6.80
  -1   2  -4  117.79    6.70
   1  -2   4  127.29    6.40
   1  -2   4  122.79    6.40
  -1  -2  -4  118.99    6.70
  -1  -2  -4  123.69    6.30
   1  -2   4  125.59    6.80
  -1   2  -5   42.00    2.70
   1   2   5   38.50    2.70
  -1   2  -5   40.20    2.30
  -1   2  -5   37.10    2.60
  -1   2  -5   39.40    2.20
   1   2   5   39.90    2.20
   1   2   5   42.70    2.30
  -1  -2  -5   40.20    2.30
   1  -2   5   40.10    2.70
   1  -2   5   38.60    2.70
   1  -2   5   40.10    2.30
   1  -2   5   42.10    2.30
  -1  -2  -5   39.90    2.60
  -1  -2  -5   41.00    2.20
  -1   2  -6  107.79    5.60
   1   2   6  103.59    5.50
  -1   2  -6   99.19    5.90
   1   2   6  110.89    5.60
  -1   2  -6  100.09    5.90
   1   2   6  111.89    6.10
  -1   2  -6  102.69    5.50
  -1  -2  -6  104.59    5.60
  -1  -2  -6  107.19    5.50
   1  -2   6  111.49    5.70
  -1  -2  -6  103.29    5.90
   1  -2   6  103.49    6.00
  -1   2  -7    8.80    0.90
   1   2   7    9.80    1.00
  -1   2  -7   10.00    1.40
  -1   2  -7   11.10    1.40
   1   2   7    8.40    0.80
   1   2   7   10.00    1.50
  -1   2  -7    9.20    1.20
   1  -2   7   10.20    0.90
   1  -2   7   11.70    1.20
   1  -2   7    9.80    1.60
  -1  -2  -7    8.70    1.20
  -1  -2  -7    8.00    0.80
   1  -2   7   10.40    1.40
   1   2   8  349.17   17.70
   1   2   8  341.47   18.20
  -1   2  -8  346.57   17.50
  -1   2  -8  353.66   18.00
  -1   2  -8  334.07   18.20
  -1   2  -8  345.27   17.70
  -1   2  -8  346.67   18.10
   1  -2   8  362.36   17.80
   1  -2   8  349.47   17.60
  -1  -2  -8  333.97   17.50
   1  -2   8  345.17   18.30
  -1  -2  -8  355.86   17.70
  -1  -2  -8  338.87   18.10
   1   2   9   67.89    4.00
  -1   2  -9   66.99    4.30
  -1   2  -9   72.59    4.00
  -1   2  -9   67.59    3.80
  -1   2  -9   63.19    4.40
  -1   2  -9   61.59    4.70
   1   2   9   74.79    4.60
  -1  -2  -9   67.19    3.90
   1  -2   9   69.29    3.80
  -1  -2  -9   73.79    4.10
  -1  -2  -9   71.49    3.80
  -1  -2  -9   76.59    4.60
   1  -2   9   71.39    4.20
   1  -2   9   70.59    3.60
  -1  -2  -9   70.79    3.80
  -1  -2  -9   70.09    4.40
   1  -2   9   73.19    4.70
   1   2  10  161.28    9.00
  -1   2 -10  142.69    8.80
  -1   2 -10  161.28    8.40
  -1   2 -10  161.58    8.70
   1  -2  10  156.78    8.00
  -1  -2 -10  155.78    8.20
  -1  -2 -10  158.28    8.30
   1  -2  10  157.38    9.10
  -1  -2 -10  163.38    8.50
  -1  -2 -10  154.88    8.10
   1  -2  10  152.78    8.60
  -1  -2 -10  159.38    9.00
  -1   2 -11    7.60    1.60
  -1   2 -11    6.30    1.20
   1   2  11    6.90    1.40
  -1   2 -11    8.10    1.10
  -1  -2 -11    6.00    1.00
   1  -2  11   10.00    1.90
  -1  -2 -11    8.50    1.00
   1  -2  11    6.40    1.30
  -1  -2 -11    7.10    1.10
   1  -2  11    7.30    0.70
   1  -2  11    8.30    1.00
  -1   2 -12  452.85   23.00
  -1   2 -12  438.26   23.00
   1   2  12  439.86   23.40
   1  -2  12  437.36   23.00
  -1  -2 -12  444.26   22.80
   1  -2  12  438.86   22.30
  -1  -2 -12  453.75   22.50
  -1  -2 -12  444.46   22.60
   1   2  13   25.40    2.90
  -1   2 -13   27.10    2.50
  -1   2 -13   25.40    2.20
   1  -2  13   27.40    1.70
   1  -2  13   35.60    3.30
   1  -2  13   28.80    2.60
  -1  -2 -13   29.00    2.10
  -1  -2 -13   29.80    1.90
  -1  -2 -13   25.10    2.20
   1  -2  13   26.90    2.00
   1   2  14    4.80    0.80
  -1   2 -14    6.20    1.40
   1   2  14    7.50    1.80
   1  -2  14    9.00    0.80
   1  -2  14   10.50    1.70
   1  -2  14    5.20    1.00
   1  -2  14    7.30    2.00
  -1  -2 -14    7.30    1.20
  -1  -2 -14    6.50    1.00
  -1  -2 -14    7.60    1.20
   1   2  15    0.90    1.30
  -1   2 -15    1.20    1.10
   1   2  15    2.40    0.70
  -1  -2 -15    1.30    0.80
   1  -2  15    1.60    1.70
   1  -2  15    1.20    0.80
   1  -2  15    3.10    0.60
   1  -2  15    1.50    1.20
  -1  -2 -15    1.90    0.80
  -1  -2 -15    3.00    1.00
  -1   2 -16   23.10    2.50
   1  -2  16   22.20    1.70
  -1  -2 -16   22.60    2.00
  -1  -2 -16   23.20    2.30
  -1  -2 -16   22.00    1.80
   1  -2  16   27.00    3.10
  -1   2 -17    0.60    1.20
   1   2  17    0.00    0.80
  -1   2 -17    0.30    0.80
   1   2  17    1.50    2.90
  -1  -2 -17    1.00    0.80
   1  -2  17   -0.20    1.80
   1  -2  17    0.60    1.00
   1  -2  17    0.20    0.60
  -1  -2 -17   -1.70    1.00
   1  -2  17   -0.80    1.30
  -1  -2 -17    0.10    0.90
   1   2  18    4.10    1.80
  -1   2 -18    4.10    1.40
   1   2  18    3.50    0.80
  -1   2 -18    4.00    1.00
   1  -2  18    5.20    1.70
  -1  -2 -18    5.90    1.20
  -1  -2 -18    4.70    1.00
   1  -2  18    4.10    0.80
  -1  -2 -18    2.50    1.20
  -1   2 -19   -1.10    1.20
   1   2  19   -0.30    1.50
  -1   2 -19    0.80    0.90
   1   2  19    0.80    0.70
   1  -2  19    1.60    1.50
  -1  -2 -19    0.20    0.80
   1  -2  19    0.50    0.60
  -1  -2 -19    2.50    1.00
   1   2  20   22.00    1.90
  -1   2 -20   25.30    2.70
   1   2  20   19.90    3.00
  -1   2 -20   27.10    2.10
  -1  -2 -20   24.90    2.20
  -1  -2 -20   25.00    2.00
  -1   2 -21    1.90    1.50
   1   2  21    0.10    1.80
   1   2  21    0.80    0.80
  -1   2 -21    1.30    0.90
  -1   2 -21   -0.80    1.30
  -1  -2 -21    1.20    0.90
   1  -2  21    1.00    0.70
   1  -2  21    1.60    1.60
  -1  -2 -21    1.10    0.90
  -1   3  21    2.60    0.90
   1   3 -21    2.30    1.00
   1   3 -21    3.10    1.60
   1   3 -21    4.40    1.40
  -1   3  21    3.10    2.00
   1  -3 -21    5.10    1.20
   1  -3 -21    4.10    1.00
   1   3 -20    7.70    1.70
   1   3 -20    7.10    1.20
  -1   3  20    5.60    1.00
   1   3 -20    6.30    1.80
  -1   3  20    5.70    2.10
  -1  -3  20    3.00    2.40
  -1  -3  20    4.50    1.30
   1  -3 -20    7.30    1.10
   1  -3 -20    7.40    1.30
  -1   3  19    2.20    0.80
   1   3 -19    2.60    1.20
  -1   3  19    2.60    1.80
   1   3 -19    1.20    1.30
  -1  -3  19    1.90    1.00
   1  -3 -19    3.00    1.10
  -1  -3  19    0.90    1.90
   1  -3 -19    2.10    0.90
  -1   3  18  108.99    7.30
  -1   3  18  107.19    6.00
   1   3 -18  112.59    6.90
   1   3 -18  110.79    6.70
   1  -3 -18  116.29    6.10
  -1  -3  18  112.09    6.20
  -1  -3  18  117.89    7.60
   1  -3 -18  111.39    6.40
   1   3 -17    1.90    1.40
  -1   3  17    1.70    0.70
  -1   3  17    3.00    1.80
   1   3 -17    3.40    1.30
   1  -3 -17    1.90    1.20
   1  -3 -17    3.50    1.10
   1  -3 -17    1.50    0.80
   1   3 -16   25.20    2.70
   1   3 -16   28.00    2.40
  -1  -3  16   18.90    2.90
   1  -3 -16   23.20    2.40
   1  -3 -16   25.60    1.80
   1  -3 -16   26.70    2.20
  -1  -3  16   19.80    1.80
   1   3 -15    6.80    1.40
   1   3 -15    9.00    1.70
   1   3 -15    6.40    1.20
  -1   3  15    3.90    1.60
  -1   3  15    5.30    0.80
  -1  -3  15    6.90    1.10
   1  -3 -15    6.30    0.90
  -1  -3  15    9.10    2.20
   1  -3 -15    7.80    1.30
  -1   3  14  315.27   16.30
   1   3 -14  337.07   17.20
  -1   3  14  325.27   16.80
  -1   3  14  324.77   17.50
   1   3 -14  318.97   16.80
   1   3 -14  313.67   16.70
   1  -3 -14  310.17   16.80
  -1  -3  14  319.97   16.40
   1  -3 -14  322.97   16.30
  -1  -3  14  324.57   17.50
   1   3 -13   56.89    3.60
  -1   3  13   55.79    4.40
  -1   3  13   57.29    3.80
  -1   3  13   56.69    3.30
   1   3 -13   62.59    3.80
  -1  -3  13   60.59    3.40
  -1  -3  13   59.29    4.50
   1  -3 -13   55.49    3.30
   1  -3 -13   59.19    3.80
   1   3 -12   45.50    3.10
   1   3 -12   45.00    3.00
  -1   3  12   46.30    3.70
  -1   3  12   46.40    3.20
   1   3 -12   52.49    3.60
  -1   3  12   44.50    2.70
  -1  -3  12   46.10    2.80
   1  -3 -12   44.10    2.70
   1  -3 -12   50.59    3.10
  -1  -3  12   43.70    3.80
   1   3 -11    7.00    1.50
   1   3 -11    7.60    1.20
  -1   3  11    6.70    0.80
   1   3 -11    8.20    1.10
  -1   3  11    8.70    1.30
  -1   3  11    8.40    1.80
   1  -3 -11    6.70    0.80
  -1  -3  11    6.90    1.70
  -1  -3  11    7.30    0.90
   1  -3 -11    8.10    1.20
  -1   3  10  309.17   15.60
   1   3 -10  319.67   15.70
  -1   3  10  320.17   16.10
  -1   3  10  298.27   16.50
   1   3 -10  310.37   15.90
   1   3 -10  316.77   16.40
  -1   3  10  291.77   15.70
   1   3 -10  279.57   16.50
   1   3 -10  313.57   16.60
   1   3 -10  308.47   15.80
  -1  -3  10  308.87   16.50
   1  -3 -10  309.07   15.60
   1  -3 -10  302.67   16.40
   1  -3 -10  317.57   15.70
   1  -3 -10  304.87   16.00
  -1  -3  10  314.87   15.70
   1   3  -9   11.80    1.50
  -1   3   9    8.50    0.90
   1   3  -9   11.30    0.90
  -1   3   9   10.30    0.90
   1   3  -9    9.10    1.10
   1   3  -9    9.30    1.50
  -1   3   9   10.40    1.40
   1   3  -9    9.70    1.10
   1   3  -9    8.60    1.60
  -1   3   9    6.40    1.40
   1  -3  -9    7.50    1.30
  -1  -3   9    9.20    1.60
  -1  -3   9    8.50    0.90
   1  -3  -9   10.00    0.90
   1  -3  -9    8.70    1.20
   1   3  -8 1368.56   70.79
   1   3  -8 1411.46   70.39
   1   3  -8 1410.76   70.29
   1   3  -8 1396.76   71.09
  -1   3   8 1406.16   70.99
   1   3  -8 1403.86   70.19
   1   3  -8 1395.06   70.89
  -1   3   8 1533.55   70.69
  -1   3   8 1337.47   70.29
   1  -3  -8 1395.46   70.19
   1  -3  -8 1371.16   70.49
   1  -3  -8 1363.66   70.79
  -1  -3   8 1446.66   70.29
  -1  -3   8 1425.06   70.99
   1   3  -7  340.17   17.30
  -1   3   7  322.17   16.80
   1   3  -7  334.37   16.80
   1   3  -7  330.67   17.30
   1   3  -7  337.77   16.80
  -1   3   7  336.77   17.40
   1   3  -7  313.27   17.50
   1   3  -7  339.27   16.70
  -1   3   7  320.67   17.40
  -1  -3   7  334.47   16.80
   1  -3  -7  327.27   16.70
  -1  -3   7  334.47   17.40
   1  -3  -7  332.17   17.30
   1  -3  -7  330.07   17.00
   1   3  -6 1152.58   57.19
  -1   3   6 1132.49   57.19
   1   3  -6 1164.78   57.69
   1   3  -6 1155.08   57.89
   1   3  -6 1184.88   57.19
   1   3  -6 1136.69   57.19
  -1   3   6 1115.99   57.79
   1   3  -6 1087.49   57.69
  -1   3   6 1200.58   57.59
   1  -3  -6 1126.99   57.69
   1  -3  -6 1149.58   57.09
  -1  -3   6 1129.89   57.19
   1  -3  -6 1112.69   57.39
  -1  -3   6 1155.88   57.79
  -1   3   5  234.28   11.70
   1   3  -5  227.38   12.20
  -1   3   5  231.18   12.20
   1   3  -5  229.08   11.60
  -1   3   5  228.98   12.10
   1   3  -5  238.18   11.50
   1   3  -5  223.58   12.10
   1   3  -5  236.98   11.60
   1   3  -5  223.18   12.30
  -1  -3   5  212.28   12.10
  -1  -3   5  245.68   12.30
   1  -3  -5  219.48   11.90
  -1  -3   5  239.68   11.70
   1  -3  -5  228.98   11.60
   1  -3  -5  226.98   12.10
  -1   3   4  393.96   21.00
  -1   3   4  413.46   21.00
  -1   3   4  408.86   20.50
   1   3  -4  405.86   20.90
   1   3  -4  411.26   20.50
  -1  -3   4  398.86   21.00
  -1  -3   4  430.06   21.10
   1  -3  -4  414.86   20.50
  -1  -3   4  430.16   20.60
   1  -3  -4  383.26   20.70
   1  -3  -4  404.06   21.00
   1   3  -3  105.69    5.40
  -1   3   3   95.29    5.40
  -1   3   3  111.59    5.90
   1   3  -3  100.69    5.70
  -1   3   3  107.19    5.80
  -1  -3   3  112.69    5.90
   1  -3  -3  102.49    5.60
   1  -3  -3   99.39    5.70
   1  -3  -3  108.39    5.40
  -1  -3   3  110.29    5.40
  -1   3   2  260.17   13.60
   1   3  -2  275.87   13.60
  -1   3   2  236.68   13.80
   1   3  -2  286.67   14.00
  -1   3   2  270.37   13.90
   1   3  -2  274.97   13.90
   1   3  -2  278.47   13.60
  -1  -3   2  294.27   13.60
   1  -3  -2  279.57   13.60
   1  -3  -2  267.47   13.80
  -1  -3   2  237.08   13.60
   1  -3  -2  274.07   13.90
   1   3  -1  106.19    5.40
  -1   3   1  109.39    5.40
   1   3  -1  107.79    5.50
  -1   3   1  105.99    5.70
   1   3  -1  100.69    5.70
  -1   3   1   99.29    5.40
  -1   3   1  105.99    5.70
  -1  -3   1   99.59    5.50
  -1  -3   1  107.79    5.40
   1  -3  -1  109.39    5.70
   1  -3  -1  105.39    5.70
  -1  -3   1  105.99    5.80
   1  -3  -1  115.79    5.80
   1  -3  -1  110.79    5.40
  -1  -3   1  104.49    5.80
  -1   3   0 2180.78  113.89
   1  -3   0 2373.46  113.99
  -1  -3   0 2279.07  113.79
   1   3   1   79.99    4.40
  -1   3  -1   80.89    4.50
  -1   3  -1   83.99    4.20
   1   3   1   83.99    4.50
   1   3   1   78.79    4.20
  -1   3  -1   84.49    4.10
  -1   3  -1   76.79    4.50
  -1   3  -1   80.09    4.20
   1  -3   1   78.39    4.20
  -1  -3  -1   83.49    4.20
  -1  -3  -1   81.19    4.50
  -1  -3  -1   87.49    4.40
   1  -3   1   79.79    4.60
   1  -3   1   81.19    4.20
   1  -3   1   78.79    4.50
  -1   3  -2 1613.64   77.79
   1   3   2 1403.86   77.49
   1   3   2 1536.75   77.39
  -1   3  -2 1612.84   77.39
   1   3   2 1616.44   77.79
  -1   3  -2 1502.65   77.79
  -1  -3  -2 1553.74   77.49
   1  -3   2 1586.54   77.89
   1  -3   2 1554.74   77.89
  -1  -3  -2 1529.15   77.69
   1   3   3  167.08    8.40
  -1   3  -3  156.78    8.40
   1   3   3  172.08    8.90
   1   3   3  158.98    8.60
  -1   3  -3  165.18    8.80
  -1   3  -3  153.18    8.80
  -1  -3  -3  158.68    8.80
   1  -3   3  172.98    8.50
  -1  -3  -3  166.58    8.50
   1  -3   3  179.28    9.00
  -1  -3  -3  172.58    8.40
  -1   3  -4 1319.57   64.39
  -1   3  -4 1314.87   64.89
   1   3   4 1236.08   64.59
   1   3   4 1318.87   64.39
   1   3   4 1277.97   64.89
  -1   3  -4 1283.27   64.79
   1  -3   4 1233.68   64.89
  -1  -3  -4 1347.87   64.39
  -1  -3  -4 1253.77   64.79
  -1  -3  -4 1266.77   64.39
   1  -3   4 1314.37   64.99
   1  -3   4 1294.47   64.39
  -1   3  -5   61.39    3.80
   1   3   5   64.39    3.40
  -1   3  -5   59.19    3.80
   1   3   5   63.99    3.90
  -1   3  -5   60.39    3.30
   1   3   5   64.89    3.50
  -1  -3  -5   66.49    3.80
  -1  -3  -5   60.49    3.30
   1  -3   5   63.79    3.30
   1  -3   5   53.89    3.80
  -1  -3  -5   57.19    3.30
   1  -3   5   65.69    4.00
   1   3   6   71.69    4.30
   1   3   6   66.89    3.70
   1   3   6   67.09    3.70
  -1   3  -6   71.79    4.20
  -1   3  -6   65.29    3.60
  -1   3  -6   69.39    3.60
  -1   3  -6   66.49    4.10
   1  -3   6   69.39    4.30
   1  -3   6   68.89    3.40
  -1  -3  -6   66.69    4.10
   1  -3   6   69.39    3.60
  -1  -3  -6   65.79    3.60
   1  -3   6   62.99    4.20
  -1  -3  -6   65.99    3.60
   1  -3   6   66.59    3.70
   1   3   7  122.09    6.40
   1   3   7  122.09    6.30
  -1   3  -7  120.29    6.30
  -1   3  -7  111.99    6.80
  -1   3  -7  124.99    6.30
  -1   3  -7  118.89    6.80
  -1  -3  -7  111.49    6.80
   1  -3   7  127.19    6.10
  -1  -3  -7  122.19    6.30
   1  -3   7  124.49    6.40
   1  -3   7  120.89    7.00
  -1  -3  -7  117.39    6.30
   1  -3   7  117.29    6.90
   1  -3   7  118.69    6.30
   1   3   8   29.90    2.60
  -1   3  -8   28.00    1.80
  -1   3  -8   27.80    2.30
   1   3   8   24.90    1.80
  -1   3  -8   26.30    1.70
  -1   3  -8   30.30    2.30
  -1   3  -8   26.00    2.50
   1   3   8   27.20    1.80
  -1  -3  -8   28.40    1.90
   1  -3   8   26.30    2.60
  -1  -3  -8   28.10    1.70
   1  -3   8   30.70    1.50
  -1  -3  -8   29.20    2.30
   1  -3   8   27.00    2.40
   1  -3   8   25.60    1.80
   1  -3   8   31.30    2.00
   1   3   9    1.80    0.70
   1   3   9    2.00    1.20
  -1   3  -9    1.30    0.60
  -1   3  -9    2.40    1.00
  -1   3  -9    1.10    0.90
   1   3   9    0.80    0.50
  -1  -3  -9    1.10    0.50
   1  -3   9    1.40    0.60
  -1  -3  -9    1.00    0.50
   1  -3   9    2.40    1.30
   1  -3   9    1.90    0.70
   1  -3   9    1.50    0.30
  -1   3 -10  442.16   22.30
  -1   3 -10  440.16   22.70
   1   3  10  435.56   23.00
   1   3  10  451.95   22.30
  -1   3 -10  380.86   23.20
   1  -3  10  448.56   21.90
   1  -3  10  447.76   22.40
   1  -3  10  439.86   23.10
  -1  -3 -10  446.56   22.10
  -1  -3 -10  428.86   22.30
   1  -3  10  445.46   22.20
   1   3  11   38.90    3.40
  -1   3 -11   36.60    2.50
  -1   3 -11   38.00    3.00
  -1  -3 -11   42.70    2.40
   1  -3  11   40.50    3.50
   1  -3  11   42.30    2.20
  -1  -3 -11   39.60    2.50
  -1  -3 -11   39.00    2.60
   1  -3  11   37.00    2.50
   1  -3  11   40.90    2.80
   1   3  12    9.00    1.80
  -1   3 -12    8.10    1.40
   1  -3  12    9.30    1.40
  -1  -3 -12    7.90    1.10
  -1  -3 -12    9.20    1.00
   1  -3  12    9.20    0.80
  -1  -3 -12    8.70    1.10
   1  -3  12   12.30    2.30
   1  -3  12    8.50    1.10
   1   3  13    1.00    1.30
  -1   3 -13    1.20    1.90
  -1   3 -13    2.20    1.00
   1  -3  13    2.50    1.00
   1  -3  13    2.10    1.60
  -1  -3 -13    2.50    0.70
   1  -3  13    3.00    0.50
  -1  -3 -13    2.20    0.90
  -1  -3 -13    2.30    0.70
   1  -3  13    1.40    0.80
  -1   3 -14    2.20    1.20
  -1   3 -14    5.00    1.10
   1   3  14    3.30    1.60
   1   3  14    5.70    0.80
   1  -3  14    5.50    0.60
  -1  -3 -14    5.40    1.00
   1  -3  14    4.40    1.00
  -1  -3 -14    5.80    1.10
  -1  -3 -14    4.90    0.90
   1  -3  14    9.80    2.20
   1  -3  14    3.90    1.30
   1   3  15   13.30    2.30
  -1   3 -15   16.40    2.10
  -1   3 -15   15.90    1.80
   1   3  15   13.10    1.30
   1  -3  15   14.70    2.60
   1  -3  15   18.50    1.20
  -1  -3 -15   16.10    1.70
   1  -3  15   20.00    2.10
  -1  -3 -15   16.30    1.50
   1  -3  15   15.90    1.60
  -1  -3 -15   19.70    1.70
  -1   3 -16    2.90    1.40
  -1  -3 -16    2.20    1.00
   1  -3  16    2.70    0.60
  -1  -3 -16    3.00    0.90
  -1  -3 -16    2.40    0.80
   1  -3  16    2.00    2.00
   1  -3  16    3.20    1.30
   1  -3  16    1.80    1.10
   1   3  17    6.90    1.00
   1   3  17    6.60    2.10
  -1   3 -17    8.10    1.70
   1  -3  17    8.10    0.80
   1  -3  17    7.30    1.70
  -1  -3 -17    8.90    1.30
  -1  -3 -17    7.60    1.20
  -1  -3 -17    8.20    1.10
   1  -3  17    8.80    1.30
   1  -3  17    7.80    2.40
  -1   3 -18   26.20    2.70
  -1   3 -18   30.70    3.00
   1   3  18   29.80    3.70
   1   3  18   30.20    2.10
   1  -3  18   30.10    1.80
  -1  -3 -18   35.80    3.70
  -1  -3 -18   28.80    2.20
  -1  -3 -18   31.80    2.20
   1  -3  18   30.30    2.90
   1  -3  18   26.50    2.30
   1  -3  18   27.70    3.50
  -1   3 -19    2.10    0.90
  -1   3 -19    2.10    1.40
  -1   3 -19    0.80    1.20
   1  -3  19    1.40    0.60
   1  -3  19   -0.40    1.30
  -1  -3 -19    0.50    0.90
  -1  -3 -19    2.00    0.90
   1  -3  19    2.50    2.00
   1  -3  19    2.00    1.00
   1   3  20   16.50    2.80
  -1   3 -20   15.80    2.20
  -1   3 -20   16.20    2.20
  -1   3 -20   13.10    1.50
   1   3  20   16.00    1.40
  -1  -3 -20   14.80    1.50
  -1  -3 -20   15.60    1.60
   1   4 -20   -1.00    1.10
   1   4 -20    0.00    1.30
  -1   4  20    0.30    1.90
  -1   4  20    0.50    0.80
   1  -4 -20    0.40    0.80
  -1  -4  20   -1.60    1.90
   1  -4 -20   -1.40    0.90
  -1  -4  20    0.60    1.00
   1   4 -19   -1.10    1.30
  -1   4  19   -0.30    0.70
  -1   4  19    0.50    1.60
   1  -4 -19   -0.20    0.90
   1  -4 -19   -0.30    0.80
  -1  -4  19    0.10    2.20
  -1  -4  19   -0.20    1.10
  -1   4  18    1.60    0.70
   1   4 -18    2.60    1.50
  -1   4  18    0.30    1.60
   1   4 -18    2.10    1.20
   1  -4 -18    4.70    1.00
   1  -4 -18    3.20    1.00
  -1  -4  18    5.10    1.10
  -1  -4  18    5.30    2.10
   1  -4 -18    2.00    1.10
   1   4 -17    5.70    1.30
  -1   4  17    4.80    2.00
   1   4 -17    2.40    1.40
  -1   4  17    2.60    0.80
  -1  -4  17    3.70    2.10
   1  -4 -17    4.40    0.90
   1  -4 -17    4.00    1.20
  -1  -4  17    5.40    1.20
   1  -4 -17    5.10    1.10
  -1   4  16  186.28   11.60
   1   4 -16  205.08   11.40
  -1   4  16  205.88   10.40
   1   4 -16  194.18   10.60
   1   4 -16  194.38   10.80
   1  -4 -16  209.08   10.40
   1  -4 -16  206.58   10.70
   1   4 -15  112.69    6.50
   1   4 -15  121.69    7.30
   1   4 -15  118.89    6.70
  -1   4  15  112.59    6.70
  -1  -4  15  118.49    6.50
   1  -4 -15  119.19    6.60
  -1  -4  15  125.19    7.70
   1  -4 -15  121.39    6.30
   1   4 -14   31.60    3.10
  -1   4  14   31.00    3.40
   1   4 -14   31.80    2.30
   1   4 -14   37.20    2.50
  -1   4  14   32.80    2.60
  -1   4  14   33.70    2.10
  -1  -4  14   33.90    3.50
   1  -4 -14   33.30    2.20
  -1  -4  14   37.50    2.40
   1  -4 -14   30.60    2.40
   1   4 -13    2.40    0.80
  -1   4  13    3.30    1.10
   1   4 -13    1.90    1.30
  -1   4  13    1.20    0.60
   1   4 -13    2.80    0.90
  -1   4  13    3.30    1.50
  -1  -4  13    1.30    1.60
   1  -4 -13    1.90    0.70
  -1  -4  13    0.80    0.80
   1  -4 -13    0.90    0.80
   1   4 -12   31.80    2.20
  -1   4  12   32.40    3.20
   1   4 -12   33.50    3.00
  -1   4  12   30.60    2.50
   1   4 -12   32.50    2.30
  -1   4  12   33.90    2.00
   1  -4 -12   31.40    2.30
   1  -4 -12   31.30    2.00
  -1  -4  12   32.80    2.20
  -1  -4  12   37.80    3.50
  -1   4  11   27.40    2.80
   1   4 -11   26.80    2.00
   1   4 -11   27.80    1.90
   1   4 -11   30.10    2.70
  -1   4  11   26.80    1.80
  -1   4  11   29.50    2.30
   1  -4 -11   28.10    2.10
  -1  -4  11   24.80    1.90
   1  -4 -11   25.80    1.80
  -1  -4  11   29.90    3.30
   1   4 -10   84.69    4.60
   1   4 -10   85.49    5.40
  -1   4  10   82.19    4.50
  -1   4  10   83.89    5.50
  -1   4  10   87.09    5.00
   1  -4 -10   85.59    4.50
   1  -4 -10   81.49    4.80
  -1  -4  10   83.89    4.70
  -1  -4  10   95.19    5.70
   1   4  -9   84.49    5.40
  -1   4   9   88.39    4.60
  -1   4   9   86.29    5.50
   1   4  -9   91.39    4.70
   1   4  -9   85.99    4.70
  -1   4   9   80.59    4.70
  -1   4   9   90.59    5.10
   1  -4  -9   90.99    4.60
  -1  -4   9   84.39    4.70
  -1  -4   9   89.09    5.60
   1  -4  -9   83.49    4.90
  -1   4   8  949.51   48.90
   1   4  -8  969.80   48.90
  -1   4   8  976.40   49.70
  -1   4   8 1031.60   49.40
   1   4  -8  972.90   49.60
   1   4  -8  970.70   49.50
   1   4  -8  959.40   48.90
   1  -4  -8 1015.50   48.80
   1  -4  -8  942.01   49.10
  -1  -4   8 1003.00   49.80
  -1  -4   8 1022.90   49.00
   1  -4  -8  893.71   49.50
   1   4  -7   78.29    5.00
   1   4  -7   80.29    4.90
   1   4  -7   79.19    4.30
  -1   4   7   77.19    5.00
   1   4  -7   82.79    5.20
  -1   4   7   81.59    4.40
  -1   4   7   87.49    4.90
   1  -4  -7   82.19    4.30
   1  -4  -7   78.99    4.50
   1  -4  -7   80.59    5.00
  -1  -4   7   82.09    5.20
  -1  -4   7   84.19    4.40
   1   4  -6  186.88   10.40
  -1   4   6  186.38    9.60
  -1   4   6  185.88   10.20
  -1   4   6  190.08   10.10
  -1  -4   6  199.78    9.60
   1  -4  -6  189.08    9.50
   1  -4  -6  192.88   10.40
   1  -4  -6  170.48    9.70
  -1  -4   6  175.48   10.20
   1   4  -5  442.66   22.60
   1   4  -5  442.96   23.10
  -1   4   5  440.86   22.60
   1   4  -5  449.16   23.20
  -1   4   5  453.05   23.20
  -1   4   5  454.75   23.20
   1  -4  -5  429.56   22.80
   1  -4  -5  463.95   22.50
  -1  -4   5  461.65   22.60
  -1  -4   5  469.65   23.30
   1  -4  -5  442.26   23.10
  -1  -4   5  435.96   23.20
  -1   4   4    7.50    1.20
   1   4  -4    5.60    1.10
  -1   4   4    6.50    1.00
   1   4  -4    9.50    0.70
  -1   4   4    7.70    0.70
   1   4  -4   13.20    1.50
  -1  -4   4   11.20    0.90
  -1  -4   4    9.10    1.30
   1  -4  -4    8.10    0.70
   1  -4  -4    8.30    1.00
   1  -4  -4    5.70    0.90
   1   4  -3    4.00    0.40
  -1   4   3    3.60    0.90
   1   4  -3    1.80    0.60
   1   4  -3    2.80    0.40
  -1   4   3    2.00    0.60
   1   4  -3    3.40    0.80
  -1   4   3    2.40    0.40
  -1  -4   3    3.50    0.90
  -1  -4   3    5.50    1.00
   1  -4  -3    3.10    0.40
  -1  -4   3    3.30    0.50
   1  -4  -3    4.60    0.90
   1  -4  -3    4.10    0.70
  -1   4   2   72.79    4.20
   1   4  -2   77.69    3.90
   1   4  -2   76.19    4.30
   1   4  -2   74.69    3.90
  -1   4   2   66.89    3.80
   1   4  -2   75.89    4.30
  -1   4   2   73.09    4.20
   1  -4  -2   78.39    3.90
   1  -4  -2   71.89    4.30
   1  -4  -2   72.79    4.20
  -1  -4   2   76.09    4.40
  -1  -4   2   64.59    3.90
   1  -4  -2   77.19    4.20
  -1  -4   2   77.99    3.90
  -1  -4   2   72.69    4.30
   1   4  -1   28.90    2.00
   1   4  -1   25.90    1.60
  -1   4   1   31.50    2.10
   1   4  -1   27.70    2.00
  -1   4   1   27.10    1.60
   1   4  -1   27.80    1.80
  -1   4   1   26.20    1.60
  -1   4   1   30.10    2.10
  -1  -4   1   29.70    2.10
   1  -4  -1   27.70    2.00
   1  -4  -1   28.50    1.90
  -1  -4   1   28.70    2.10
   1  -4  -1   30.60    1.60
  -1  -4   1   30.90    1.70
   1  -4  -1   28.00    2.10
  -1  -4   1   28.60    1.80
   1   4   0   22.70    1.50
  -1   4   0   19.60    1.40
   1   4   0   18.70    1.60
  -1   4   0   20.00    1.20
  -1   4   0   20.80    1.70
  -1   4   0   19.40    1.60
  -1   4   0   21.00    1.10
   1   4   0   21.80    1.20
  -1  -4   0   21.60    1.30
  -1  -4   0   21.10    1.50
  -1  -4   0   23.00    1.80
   1  -4   0   21.00    1.60
   1  -4   0   20.50    1.40
   1  -4   0   21.60    1.30
   1  -4   0   22.30    1.70
  -1  -4   0   20.50    1.60
  -1   4  -1  151.48    8.00
  -1   4  -1  149.59    8.40
  -1   4  -1  160.68    7.90
  -1   4  -1  164.48    8.10
   1   4   1  155.28    8.30
  -1   4  -1  161.48    8.50
   1   4   1  148.09    8.00
   1   4   1  160.08    8.30
   1  -4   1  166.38    8.50
   1  -4   1  155.78    8.50
  -1  -4  -1  154.38    8.40
  -1  -4  -1  154.08    8.30
   1  -4   1  157.48    8.10
  -1  -4  -1  157.78    8.00
   1  -4   1  158.48    8.00
  -1  -4  -1  162.18    8.30
   1   4   2  802.22   41.60
   1   4   2  820.12   41.70
   1   4   2  798.52   41.30
  -1   4  -2  818.02   41.30
  -1   4  -2  823.32   41.80
  -1   4  -2  809.42   41.80
  -1  -4  -2  865.81   41.30
  -1  -4  -2  818.42   41.70
   1  -4   2  809.42   41.90
   1  -4   2  863.41   41.90
   1  -4   2  847.72   41.40
  -1  -4  -2  834.52   41.60
  -1   4  -3  405.06   20.70
   1   4   3  397.46   21.20
  -1   4  -3  407.16   21.20
  -1   4  -3  403.06   21.20
   1   4   3  394.96   20.70
  -1  -4  -3  422.06   20.90
   1  -4   3  422.06   21.30
  -1  -4  -3  426.36   20.70
   1  -4   3  414.06   21.30
   1  -4   3  421.56   20.70
  -1  -4  -3  412.26   21.10
  -1   4  -4  181.68    9.80
   1   4   4  179.18    9.30
   1   4   4  188.28    9.90
   1   4   4  180.38    9.60
  -1   4  -4  174.48    9.30
  -1   4  -4  178.38    9.80
  -1  -4  -4  188.68    9.30
   1  -4   4  186.18   10.00
  -1  -4  -4  184.68    9.40
  -1  -4  -4  178.98    9.70
   1  -4   4  182.88    9.30
   1   4   5  198.88   10.20
  -1   4  -5  193.28   10.70
   1   4   5  197.68   10.80
  -1   4  -5  212.08   10.80
   1   4   5  198.38   10.50
  -1   4  -5  190.28   10.10
   1  -4   5  197.58   10.90
  -1  -4  -5  205.18   10.30
   1  -4   5  197.88   10.20
  -1  -4  -5  202.98   10.10
  -1  -4  -5  194.28   10.70
  -1   4  -6   25.80    2.10
  -1   4  -6   21.40    2.10
   1   4   6   24.80    1.80
  -1   4  -6   23.20    1.50
   1   4   6   22.70    1.70
  -1  -4  -6   25.00    1.50
   1  -4   6   20.40    2.10
  -1  -4  -6   20.00    1.90
   1  -4   6   23.20    1.60
   1  -4   6   21.20    2.30
   1   4   7    1.80    1.00
   1   4   7    0.90    0.60
   1   4   7    0.90    0.50
  -1   4  -7    1.60    0.90
  -1   4  -7    1.20    0.50
  -1   4  -7    1.80    0.90
   1  -4   7    1.30    0.90
  -1  -4  -7    0.60    0.70
   1  -4   7    0.70    1.00
   1  -4   7    0.70    0.50
  -1  -4  -7    0.60    0.50
   1   4   8  129.59    6.70
  -1   4  -8  136.49    7.30
   1   4   8  127.99    7.50
   1   4   8  120.89    6.70
   1  -4   8  131.29    7.60
   1  -4   8  113.39    7.30
   1  -4   8  131.99    6.70
  -1  -4  -8  117.69    6.60
  -1  -4  -8  131.99    6.60
  -1   4  -9   78.99    4.90
   1   4   9   77.29    4.30
  -1   4  -9   79.19    4.30
   1   4   9   72.29    5.10
  -1   4  -9   77.09    4.20
   1  -4   9   79.39    4.30
  -1  -4  -9   82.59    4.20
  -1  -4  -9   75.19    4.20
   1  -4   9   76.39    5.20
   1   4  10   19.60    2.60
   1   4  10   24.50    1.80
  -1   4 -10   25.10    1.70
  -1   4 -10   27.70    2.50
   1  -4  10   26.90    1.60
   1  -4  10   23.70    1.80
  -1  -4 -10   23.40    1.70
   1  -4  10   26.40    2.50
   1  -4  10   22.40    3.00
  -1  -4 -10   26.10    1.70
  -1   4 -11   23.70    1.90
   1   4  11   25.40    2.80
  -1   4 -11   21.90    2.40
   1   4  11   25.50    1.80
  -1   4 -11   22.60    1.70
   1  -4  11   25.80    1.40
  -1  -4 -11   22.40    1.70
   1  -4  11   24.70    1.90
   1  -4  11   22.00    3.00
   1  -4  11   26.40    1.90
  -1  -4 -11   29.70    2.20
  -1   4 -12  568.64   29.40
  -1   4 -12  578.84   28.90
   1   4  12  566.74   29.80
  -1   4 -12  564.34   28.70
   1  -4  12  568.54   28.40
  -1  -4 -12  531.55   28.70
   1  -4  12  582.14   28.80
   1  -4  12  579.34   28.90
  -1  -4 -12  576.14   28.60
   1  -4  12  566.24   29.80
  -1   4 -13   15.20    1.70
   1   4  13   16.10    2.40
  -1   4 -13   19.00    1.60
  -1   4 -13   18.30    2.20
  -1  -4 -13   16.60    1.50
   1  -4  13   17.00    1.10
   1  -4  13   15.90    1.60
  -1  -4 -13   19.70    1.50
   1  -4  13   22.00    3.00
   1  -4  13   19.50    1.80
  -1   4 -14    0.20    1.10
   1   4  14    0.30    0.60
   1   4  14    1.00    1.40
  -1   4 -14    0.10    0.70
  -1   4 -14    0.70    0.90
   1  -4  14    1.40    1.70
  -1  -4 -14    0.90    0.70
  -1  -4 -14    0.60    0.60
   1  -4  14    1.30    0.90
  -1   4 -15    7.90    1.30
  -1   4 -15    8.30    1.70
  -1   4 -15    8.40    1.20
  -1  -4 -15    7.70    1.00
  -1  -4 -15    8.10    1.00
  -1   4 -16    0.90    1.30
   1   4  16    0.40    0.70
  -1   4 -16    1.40    1.00
   1   4  16    0.90    1.70
  -1   4 -16    0.40    0.90
  -1  -4 -16    1.30    0.80
  -1  -4 -16    0.80    0.70
   1  -4  16    0.30    1.00
   1  -4  16    1.30    1.90
  -1  -4 -16    1.10    0.70
   1   4  17    3.60    1.80
  -1   4 -17    4.70    1.60
   1   4  17    3.50    0.90
  -1   4 -17    5.00    1.30
   1  -4  17    7.30    2.50
  -1  -4 -17    5.60    1.00
   1  -4  17    6.00    1.30
  -1   4 -18    6.00    1.70
  -1   4 -18    5.10    1.40
   1   4  18    6.20    1.60
   1   4  18    3.10    3.20
   1  -4  18    6.00    1.20
  -1  -4 -18    6.30    1.10
   1  -4  18    5.00    2.50
   1   4  19   31.50    3.80
  -1   4 -19   35.60    3.40
  -1   4 -19   35.40    3.00
   1   4  19   37.30    2.40
   1  -4  19   39.00    2.80
  -1  -4 -19   38.20    2.50
   1  -4  19   32.70    4.10
  -1   4 -20   46.50    3.50
   1   4  20   47.70    3.00
   1   4  20   42.10    4.50
  -1   4 -20   55.19    4.40
  -1  -4 -20   52.09    3.10
   1  -4  20   53.09    5.00
   1  -4  20   45.40    3.30
   1   5 -20   13.20    2.30
  -1   5  20   13.50    1.40
   1   5 -20   19.00    1.90
  -1   5  20   11.60    2.60
   1  -5 -20   15.90    1.50
  -1  -5  20    9.70    2.80
  -1  -5  20   10.50    1.60
   1   5 -19    0.80    2.80
  -1   5  19    0.20    1.60
  -1   5  19    0.50    0.70
   1   5 -19    1.30    0.90
  -1  -5  19    1.90    2.10
   1  -5 -19   -1.20    0.80
   1  -5 -19    0.10    0.80
  -1  -5  19    1.20    1.10
  -1   5  18   15.60    2.80
  -1   5  18   12.90    1.40
   1   5 -18   18.10    1.80
   1   5 -18   14.40    2.30
   1   5 -18   12.40    1.70
  -1  -5  18   12.80    2.90
   1  -5 -18   12.50    1.40
   1  -5 -18   13.10    1.40
  -1  -5  18   17.20    1.80
   1  -5 -18   15.40    1.60
  -1   5  17    8.00    1.00
   1   5 -17   10.70    1.40
   1   5 -17    9.10    1.20
  -1   5  17    9.50    2.20
   1   5 -17   11.20    2.10
   1  -5 -17    6.90    1.10
  -1  -5  17    9.90    1.40
   1  -5 -17    8.90    1.20
   1  -5 -17    8.50    1.10
  -1  -5  17   12.00    2.80
  -1   5  16    0.10    0.70
  -1   5  16    1.10    1.00
  -1   5  16   -0.40    1.40
   1   5 -16   -0.50    0.70
   1   5 -16    0.30    1.40
   1   5 -16   -0.60    0.80
  -1  -5  16    2.10    1.90
  -1  -5  16   -0.10    0.90
   1  -5 -16    0.70    0.80
   1  -5 -16   -0.20    0.80
  -1   5  15   35.10    2.70
   1   5 -15   38.20    2.50
   1   5 -15   35.60    3.30
   1   5 -15   37.90    2.40
   1  -5 -15   34.10    2.50
   1  -5 -15   37.90    2.40
   1   5 -14   57.59    3.30
   1   5 -14   59.39    4.30
  -1   5  14   52.89    3.60
   1   5 -14   58.69    3.40
   1  -5 -14   56.99    3.30
   1  -5 -14   54.79    3.40
  -1  -5  14   58.29    3.50
  -1  -5  14   50.99    4.60
   1   5 -13    7.80    1.60
   1   5 -13    9.30    1.00
   1   5 -13    8.10    1.10
  -1   5  13    9.80    1.40
  -1  -5  13    7.30    1.10
   1  -5 -13    8.80    1.00
   1  -5 -13    8.10    1.10
  -1  -5  13   14.40    2.50
   1   5 -12  262.87   13.20
  -1   5  12  245.28   13.20
  -1   5  12  254.17   14.30
   1   5 -12  260.37   14.10
  -1   5  12  262.87   13.60
   1  -5 -12  267.07   13.20
  -1  -5  12  265.77   14.50
  -1  -5  12  265.37   13.40
   1  -5 -12  245.58   13.40
  -1   5  11   21.50    2.50
   1   5 -11   15.70    2.00
  -1   5  11   16.00    1.90
  -1   5  11   16.80    1.30
   1  -5 -11   15.30    1.50
   1  -5 -11   16.50    1.40
  -1  -5  11   18.90    2.60
  -1  -5  11   18.60    1.60
  -1   5  10  321.97   16.60
  -1   5  10  343.97   17.10
  -1   5  10  338.37   17.60
   1   5 -10  316.57   17.50
   1  -5 -10  306.27   16.80
   1  -5 -10  336.37   16.60
   1   5  -9   28.50    2.60
  -1   5   9   28.20    2.70
  -1   5   9   26.40    1.70
  -1   5   9   27.80    2.40
   1  -5  -9   26.00    1.70
   1  -5  -9   23.50    1.90
  -1  -5   9   28.60    1.90
  -1  -5   9   24.20    2.70
   1   5  -8  162.38    8.80
  -1   5   8  147.29    8.10
  -1   5   8  150.58    8.90
  -1   5   8  158.38    8.00
  -1   5   8  161.18    8.70
  -1  -5   8  157.98    8.10
  -1  -5   8  155.58    9.00
   1  -5  -8  154.08    8.00
   1  -5  -8  148.29    8.20
   1   5  -7  250.87   13.30
   1   5  -7  242.58   12.40
  -1   5   7  255.57   13.10
  -1   5   7  244.18   13.00
  -1   5   7  225.68   12.30
   1   5  -7  252.67   13.00
   1  -5  -7  229.98   12.50
   1  -5  -7  246.48   12.20
  -1  -5   7  242.68   12.40
  -1  -5   7  240.28   13.20
   1  -5  -7  223.98   12.90
  -1   5   6   51.89    3.60
   1   5  -6   50.39    2.80
  -1   5   6   47.90    2.90
   1   5  -6   51.29    3.40
  -1   5   6   54.29    3.70
  -1  -5   6   50.09    3.70
   1  -5  -6   54.29    2.80
   1  -5  -6   49.80    3.50
  -1  -5   6   49.80    2.90
   1  -5  -6   50.19    3.00
  -1  -5   6   50.29    3.60
  -1   5   5   19.20    2.00
   1   5  -5   16.30    1.60
   1   5  -5   11.90    1.50
   1   5  -5   14.40    1.10
  -1   5   5   16.30    1.90
  -1  -5   5   14.00    2.00
  -1  -5   5   14.10    1.20
  -1  -5   5   14.40    1.80
   1  -5  -5   12.80    1.30
   1  -5  -5   15.10    1.10
   1   5  -4  199.98   11.20
  -1   5   4  191.78   10.70
   1   5  -4  213.28   11.40
  -1   5   4  224.08   11.40
   1   5  -4  205.58   10.70
  -1   5   4  215.28   11.40
  -1  -5   4  228.18   11.50
  -1  -5   4  215.78   11.50
   1  -5  -4  207.18   11.30
  -1  -5   4  220.18   10.80
   1  -5  -4  198.18   11.00
   1  -5  -4  218.88   10.70
  -1   5   3  175.68    9.90
   1   5  -3  190.38   10.00
  -1   5   3  172.08    9.40
   1   5  -3  189.98    9.40
  -1   5   3  184.88    9.90
  -1  -5   3  188.58    9.50
   1  -5  -3  191.58    9.90
   1  -5  -3  194.48    9.90
   1  -5  -3  190.88    9.40
   1  -5  -3  191.58    9.80
  -1  -5   3  184.38   10.10
  -1  -5   3  163.18    9.50
  -1   5   2   88.39    5.10
  -1   5   2  102.09    5.70
   1   5  -2  104.99    5.70
   1   5  -2  104.89    5.30
  -1   5   2   96.99    5.60
  -1   5   2  101.89    5.10
  -1  -5   2  104.79    5.90
  -1  -5   2   94.09    5.70
   1  -5  -2   96.49    5.50
   1  -5  -2  102.09    5.60
  -1  -5   2  101.19    5.20
  -1  -5   2   96.99    5.30
   1  -5  -2   99.29    5.70
   1  -5  -2  100.69    5.20
  -1   5   1  117.99    6.50
   1   5  -1  129.79    7.10
  -1   5   1  125.79    6.90
  -1   5   1  130.59    6.50
   1   5  -1  121.69    6.60
   1   5  -1  128.89    6.80
  -1   5   1  138.99    7.10
  -1  -5   1  127.69    6.80
   1  -5  -1  128.79    6.60
  -1  -5   1  127.09    7.10
  -1  -5   1  128.49    6.60
   1  -5  -1  122.09    7.10
   1  -5  -1  131.49    7.10
   1  -5  -1  128.09    6.90
  -1  -5   1  130.69    7.20
   1   5   0 1793.72   89.69
  -1   5   0 1635.34   89.69
  -1   5   0 1644.64   89.19
  -1   5   0 1752.12   89.59
  -1   5   0 1825.42   89.79
   1   5   0 1731.63   89.29
   1   5   0 1820.02   89.59
   1  -5   0 1892.01   89.89
   1  -5   0 1797.12   89.79
   1  -5   0 1904.01   89.29
   1  -5   0 1783.52   89.49
  -1  -5   0 1833.42   89.29
  -1  -5   0 1869.21   89.89
  -1  -5   0 1796.22   89.69
  -1  -5   0 1741.33   89.49
   1   5   1  280.97   13.60
  -1   5  -1  274.07   13.70
  -1   5  -1  243.18   13.20
  -1   5  -1  264.57   13.30
   1   5   1  235.38   13.20
   1   5   1  262.07   13.60
  -1   5  -1  264.67   13.10
  -1   5  -1  242.48   13.60
   1  -5   1  266.67   13.30
   1  -5   1  266.77   13.20
   1  -5   1  271.67   13.80
  -1  -5  -1  258.87   13.50
  -1  -5  -1  259.67   13.60
  -1  -5  -1  257.47   13.80
  -1  -5  -1  265.17   13.20
   1  -5   1  257.77   13.70
   1   5   2  103.19    5.80
  -1   5  -2  108.69    5.20
  -1   5  -2   96.19    5.30
  -1   5  -2   91.79    5.80
   1   5   2  106.99    5.70
   1   5   2   94.19    5.30
  -1   5  -2  109.99    5.90
  -1   5  -2  108.09    5.40
   1  -5   2   99.09    5.30
  -1  -5  -2  101.69    5.70
   1  -5   2  101.79    6.00
   1  -5   2  106.79    5.40
  -1  -5  -2   99.39    5.30
  -1  -5  -2  108.29    5.70
  -1   5  -3  118.99    7.40
  -1   5  -3  133.49    7.30
   1   5   3  132.79    7.30
  -1   5  -3  119.09    6.70
   1   5   3  120.39    7.00
  -1  -5  -3  136.59    6.70
   1  -5   3  131.39    7.40
   1  -5   3  134.69    6.80
  -1  -5  -3  140.09    7.00
  -1  -5  -3  134.99    7.20
  -1   5  -4  467.45   25.00
   1   5   4  519.35   25.60
  -1   5  -4  490.65   25.50
   1   5   4  460.55   25.30
   1   5   4  472.15   25.00
  -1   5  -4  490.85   25.60
  -1  -5  -4  542.35   25.00
  -1  -5  -4  497.15   25.50
  -1  -5  -4  503.95   25.20
   1  -5   4  479.85   25.70
   1  -5   4  520.05   25.10
   1  -5   4  517.05   25.80
  -1   5  -5  354.76   18.10
   1   5   5  358.96   18.80
  -1   5  -5  349.67   18.70
   1   5   5  345.57   18.80
  -1   5  -5  361.46   18.80
   1   5   5  341.67   18.20
   1  -5   5  357.46   18.20
  -1  -5  -5  360.56   18.70
   1  -5   5  375.26   19.00
  -1  -5  -5  372.66   18.30
  -1  -5  -5  371.06   18.10
  -1   5  -6   71.19    4.50
   1   5   6   74.79    4.70
   1   5   6   65.99    4.00
  -1   5  -6   69.59    3.90
   1   5   6   73.29    4.40
  -1   5  -6   72.19    4.60
  -1  -5  -6   71.19    4.50
   1  -5   6   75.79    4.00
  -1  -5  -6   75.49    3.90
   1  -5   6   76.19    4.90
  -1  -5  -6   76.89    4.00
   1  -5   6   69.19    4.70
   1   5   7  129.89    7.40
   1   5   7  124.19    6.80
  -1   5  -7  128.39    7.20
   1  -5   7  121.69    6.60
  -1  -5  -7  122.19    6.50
  -1  -5  -7  124.39    6.50
   1  -5   7  122.59    7.50
   1   5   8  266.67   14.50
   1   5   8  261.17   13.70
  -1   5  -8  267.67   14.30
  -1  -5  -8  260.97   13.50
  -1  -5  -8  262.67   13.50
   1  -5   8  266.07   13.60
   1  -5   8  280.77   14.60
  -1   5  -9    3.00    1.20
   1   5   9    7.10    1.00
   1  -5   9    4.50    1.00
   1  -5   9    6.80    2.00
  -1  -5  -9    6.80    0.80
  -1  -5  -9    7.00    0.80
  -1   5 -10    7.40    1.50
   1   5  10    6.70    1.60
   1  -5  10    9.70    1.10
   1  -5  10    9.40    2.10
   1   5  11  259.67   14.50
  -1   5 -11  263.17   14.10
  -1  -5 -11  258.87   13.30
   1  -5  11  264.77   14.60
   1  -5  11  258.37   13.50
  -1   5 -12   26.20    2.70
   1  -5  12   24.10    2.00
  -1  -5 -12   24.20    1.70
   1  -5  12   21.80    2.90
  -1   5 -13    8.40    1.80
  -1   5 -13    8.50    1.10
  -1   5 -13    9.50    0.90
  -1  -5 -13    7.60    1.00
   1  -5  13    5.40    2.00
   1  -5  13    8.50    1.20
  -1   5 -14   12.40    1.30
  -1   5 -14   11.60    1.20
  -1   5 -14   12.40    2.00
  -1  -5 -14   11.70    1.20
  -1   5 -15    0.60    0.80
  -1   5 -15    0.60    1.30
   1   5  15   -0.20    0.70
  -1   5 -15   -0.80    0.70
   1   5  15    1.90    1.60
  -1  -5 -15   -0.70    0.70
   1  -5  15   -0.40    1.80
   1  -5  15    0.20    0.90
  -1   5 -16   -0.20    1.20
   1   5  16   -0.70    0.70
  -1   5 -16    0.80    0.70
  -1   5 -16   -0.50    0.80
   1   5  16   -0.40    1.60
   1  -5  16    0.50    1.00
  -1  -5 -16    0.50    0.80
   1  -5  16    1.10    2.00
  -1   5 -17    8.10    1.80
  -1   5 -17    7.10    1.20
   1   5  17    7.10    2.40
   1   5  17    5.60    1.00
  -1   5 -17    7.70    1.10
   1  -5  17    8.20    1.40
   1  -5  17    8.20    2.70
  -1  -5 -17    7.70    1.10
  -1   5 -18   61.99    3.90
   1   5  18   61.79    3.70
   1   5  18   67.09    5.40
  -1   5 -18   71.69    4.80
  -1  -5 -18   67.49    3.80
   1  -5  18   60.99    4.00
   1  -5  18   56.29    5.40
  -1   5 -19    0.80    1.70
   1   5  19    3.50    2.10
  -1   5 -19    5.30    1.20
   1   5  19    3.10    0.90
   1  -5  19    4.70    2.40
  -1  -5 -19    6.10    1.10
   1  -5  19    2.90    1.20
   1   6 -19   -2.00    1.40
  -1   6  19   -1.20    1.70
  -1   6  19    0.40    0.80
   1  -6 -19    0.80    0.90
  -1  -6  19    1.50    1.20
  -1  -6  19   -2.20    2.10
   1   6 -18    3.90    1.70
  -1   6  18    4.50    0.90
  -1   6  18    7.70    2.30
  -1  -6  18    4.20    1.30
   1  -6 -18    5.20    1.00
  -1  -6  18    3.80    2.50
  -1   6  17    0.70    1.60
  -1   6  17    0.30    0.70
   1   6 -17    0.10    1.40
  -1  -6  17    0.10    0.90
   1  -6 -17    1.00    0.80
  -1  -6  17    2.90    2.10
  -1   6  16   24.40    3.00
  -1   6  16   23.10    2.00
   1   6 -16   20.90    2.80
  -1   6  16   22.30    1.70
  -1  -6  16   19.00    3.10
  -1  -6  16   19.10    1.90
   1  -6 -16   19.20    1.70
   1  -6 -16   22.30    1.70
  -1   6  15   35.80    2.60
  -1   6  15   28.00    2.30
   1   6 -15   39.80    3.50
  -1   6  15   35.00    5.60
  -1  -6  15   37.90    2.60
   1  -6 -15   30.50    2.30
   1  -6 -15   39.10    2.30
  -1  -6  15   34.50    3.90
   1   6 -14   46.20    3.90
  -1   6  14   45.30    3.10
   1  -6 -14   46.50    2.70
   1  -6 -14   44.20    2.80
  -1   6  13    4.60    1.10
   1   6 -13    2.60    1.40
  -1  -6  13    2.50    1.80
   1  -6 -13    1.30    0.70
   1  -6 -13    2.20    0.70
  -1  -6  13    3.40    1.00
  -1   6  12   76.79    4.60
  -1   6  12   71.49    5.30
  -1   6  12   68.99    4.10
   1   6 -12   71.69    5.00
   1  -6 -12   75.49    4.10
  -1  -6  12   79.99    4.30
   1  -6 -12   68.79    4.20
  -1  -6  12   83.59    5.70
   1   6 -11   28.70    2.90
  -1   6  11   26.60    1.90
  -1   6  11   30.70    2.50
  -1   6  11   28.70    3.10
  -1  -6  11   30.00    2.20
  -1  -6  11   29.80    3.40
   1  -6 -11   27.80    2.00
   1  -6 -11   28.20    1.90
  -1   6  10   20.20    1.40
   1   6 -10   16.50    2.20
  -1   6  10   19.20    2.10
  -1   6  10   18.40    2.50
  -1  -6  10   17.30    1.60
   1  -6 -10   16.10    1.50
  -1  -6  10   15.10    2.60
   1   6  -9   59.39    4.20
  -1   6   9   58.69    3.30
  -1   6   9   55.79    4.10
  -1   6   9   61.09    4.40
   1  -6  -9   63.69    3.30
  -1  -6   9   62.89    3.50
   1  -6  -9   56.59    3.50
  -1  -6   9   64.99    4.70
   1   6  -8  116.59    8.40
  -1   6   8  115.59    7.10
  -1   6   8  124.79    6.30
  -1   6   8  120.39    7.20
  -1  -6   8  122.59    6.50
   1  -6  -8  114.89    6.50
   1  -6  -8  121.39    6.30
  -1  -6   8  124.09    7.60
  -1   6   7   26.40    1.70
   1   6  -7   28.90    2.60
  -1   6   7   27.90    2.70
  -1   6   7   29.90    2.70
   1  -6  -7   25.60    2.00
  -1  -6   7   26.10    1.90
   1  -6  -7   28.70    1.80
  -1  -6   7   28.90    2.90
  -1   6   6  309.87   16.60
   1   6  -6  312.17   16.60
  -1   6   6  320.07   15.80
  -1   6   6  304.47   16.60
  -1  -6   6  321.07   15.90
  -1  -6   6  303.27   16.70
   1  -6  -6  302.47   16.10
   1  -6  -6  297.37   16.50
   1  -6  -6  326.97   15.80
  -1   6   5  195.88   11.40
  -1   6   5  209.38   11.30
  -1   6   5  206.58   10.60
   1   6  -5  203.88   11.30
   1  -6  -5  211.08   10.60
   1  -6  -5  202.58   10.90
  -1  -6   5  211.48   11.50
   1  -6  -5  214.48   11.30
  -1  -6   5  212.98   10.70
  -1   6   4   24.90    1.80
   1   6  -4   26.90    2.50
  -1   6   4   31.80    1.70
  -1   6   4   35.80    2.50
  -1   6   4   28.80    2.50
   1   6  -4   28.90    1.90
   1   6  -4   34.60    2.60
   1  -6  -4   28.40    2.50
  -1  -6   4   28.60    1.90
  -1  -6   4   29.90    2.70
   1  -6  -4   29.80    2.50
   1  -6  -4   30.60    1.80
   1  -6  -4   29.70    2.20
  -1   6   3    2.00    0.40
  -1   6   3    2.00    0.90
   1   6  -3    2.30    0.50
   1   6  -3    1.50    0.90
   1   6  -3    2.20    1.00
  -1   6   3    0.60    0.40
   1   6  -3    2.20    0.50
  -1   6   3    2.80    1.00
  -1  -6   3    2.50    1.00
  -1  -6   3    2.90    1.30
  -1  -6   3    4.50    0.70
   1  -6  -3    4.20    1.20
  -1  -6   3    2.10    0.80
   1  -6  -3    2.80    0.90
   1  -6  -3    3.10    0.60
   1  -6  -3    2.30    0.80
  -1   6   2   13.90    1.60
  -1   6   2    9.80    0.90
   1   6  -2    8.30    1.20
   1   6  -2   11.10    1.10
  -1   6   2   11.60    1.40
   1   6  -2   12.80    1.60
   1   6  -2   10.20    0.90
  -1   6   2   12.00    0.80
  -1  -6   2   11.80    1.50
  -1  -6   2   11.40    1.20
  -1  -6   2    7.90    1.50
   1  -6  -2   12.30    1.00
   1  -6  -2   13.30    1.70
  -1  -6   2   11.30    1.10
   1  -6  -2   13.70    1.50
   1   6  -1   90.29    5.30
  -1   6   1   89.09    4.60
  -1   6   1   78.29    4.70
  -1   6   1   91.49    5.10
  -1   6   1  100.89    5.40
   1   6  -1   88.89    5.00
   1   6  -1   80.99    4.70
  -1  -6   1   90.89    4.80
  -1  -6   1   91.09    5.00
   1  -6  -1   87.89    5.00
   1  -6  -1   96.79    5.40
   1  -6  -1   90.89    4.70
  -1  -6   1   91.99    5.30
  -1  -6   1   86.59    5.40
   1  -6  -1   93.79    5.30
  -1   6   0    0.70    0.30
  -1   6   0    2.20    0.70
  -1   6   0    0.50    0.80
  -1   6   0    1.20    0.40
   1   6   0    0.50    0.40
   1   6   0    1.20    0.70
   1   6   0    0.30    0.70
  -1  -6   0    1.30    0.50
  -1  -6   0    2.00    0.80
  -1  -6   0    0.60    0.60
   1  -6   0    1.60    0.50
  -1  -6   0    0.50    0.90
   1  -6   0    0.70    0.60
   1  -6   0    1.20    1.00
   1   6   1   19.70    1.80
   1   6   1   18.60    1.70
  -1   6  -1   19.60    1.80
   1   6   1   15.40    1.20
  -1   6  -1   17.80    1.00
  -1   6  -1   21.00    1.90
  -1   6  -1   16.90    1.40
  -1  -6  -1   15.00    2.00
  -1  -6  -1   15.40    1.70
   1  -6   1   18.80    2.10
   1  -6   1   17.60    1.40
   1  -6   1   15.40    1.80
  -1  -6  -1   19.30    1.60
   1  -6   1   17.70    1.30
  -1  -6  -1   17.50    1.30
  -1   6  -2  146.39    7.10
   1   6   2  144.09    7.80
   1   6   2  126.89    7.30
  -1   6  -2  131.59    7.90
  -1   6  -2  143.69    7.90
   1   6   2  152.18    7.80
  -1   6  -2  147.79    7.40
  -1   6  -2  130.39    7.30
   1  -6   2  134.39    8.00
  -1  -6  -2  145.89    8.00
  -1  -6  -2  141.59    7.70
  -1  -6  -2  145.49    7.70
   1  -6   2  140.99    7.40
   1  -6   2  139.19    8.00
   1  -6   2  149.29    7.50
  -1  -6  -2  145.89    7.30
  -1   6  -3  287.57   16.30
   1   6   3  322.37   16.90
  -1   6  -3  339.57   17.00
   1   6   3  344.07   16.80
  -1   6  -3  283.27   16.90
   1  -6   3  337.87   16.40
  -1  -6  -3  326.17   16.70
   1  -6   3  323.37   17.10
  -1  -6  -3  338.47   16.40
  -1  -6  -3  312.67   16.80
   1  -6   3  338.77   17.20
   1   6   4  162.98    9.80
   1   6   4  187.18   10.10
  -1   6  -4  170.58   10.00
  -1  -6  -4  179.68    9.60
   1  -6   4  194.78   10.30
  -1  -6  -4  191.58    9.40
  -1  -6  -4  184.58    9.90
   1  -6   4  189.48    9.40
   1   6   5   66.69    4.30
  -1   6  -5   67.09    4.40
   1   6   5   71.89    4.50
  -1  -6  -5   72.19    3.80
   1  -6   5   70.19    3.90
  -1  -6  -5   68.79    4.00
  -1  -6  -5   65.69    4.30
   1  -6   5   67.19    4.70
   1   6   6   82.49    5.10
  -1   6  -6   78.49    5.10
   1   6   6   85.69    5.30
  -1  -6  -6   81.29    4.40
   1  -6   6   81.99    4.50
  -1  -6  -6   83.49    4.60
   1  -6   6   85.09    5.50
   1   6   7    4.30    1.20
   1   6   7    6.70    1.60
  -1   6  -7    4.60    1.20
   1  -6   7    5.60    0.90
  -1  -6  -7    5.70    0.80
  -1  -6  -7    7.00    0.80
   1  -6   7    6.50    1.80
   1   6   8    9.70    2.30
   1   6   8    8.40    1.50
  -1   6  -8    8.70    1.60
  -1  -6  -8    8.00    0.90
   1  -6   8   12.80    2.40
   1  -6   8    9.80    1.20
  -1  -6  -8    8.60    1.00
  -1   6  -9  152.38    8.50
   1   6   9  146.79    8.70
   1   6   9  143.99    8.20
   1  -6   9  147.89    7.80
  -1  -6  -9  147.19    7.60
  -1  -6  -9  141.39    7.60
   1  -6   9  141.69    8.80
  -1   6 -10  157.68    8.90
   1   6  10  153.88    9.10
  -1  -6 -10  153.28    7.90
   1  -6  10  150.98    8.10
   1  -6  10  146.49    9.20
  -1   6 -11    0.10    1.10
   1   6  11   -0.50    1.20
   1  -6  11   -0.30    0.80
  -1  -6 -11   -0.40    0.70
   1  -6  11    0.70    1.70
  -1   6 -12   43.00    3.70
   1  -6  12   48.70    3.00
   1  -6  12   46.90    4.20
  -1  -6 -12   46.50    2.80
  -1   6 -13   25.00    2.90
  -1  -6 -13   30.40    2.00
  -1   6 -14    5.50    1.70
   1  -6  14    5.20    2.20
   1  -6  14    6.30    1.20
  -1  -6 -14    5.50    0.90
   1   6  15   27.30    3.30
   1   6  15   23.00    1.80
  -1   6 -15   25.40    2.90
   1  -6  15   23.70    2.20
  -1  -6 -15   23.80    1.90
   1  -6  15   21.80    3.50
  -1   6 -16    2.90    1.50
   1   6  16    3.70    1.00
   1   6  16    0.80    1.80
   1  -6  16    2.80    1.20
   1  -6  16    3.30    2.30
  -1  -6 -16    2.40    0.90
  -1   6 -17    1.50    1.50
   1   6  17    1.80    0.80
   1   6  17    0.00    1.70
  -1  -6 -17    1.10    0.80
   1  -6  17    0.30    1.90
   1  -6  17    0.00    1.00
  -1   6 -18    1.00    1.50
   1   6  18    2.60    2.00
   1   6  18    1.00    0.80
   1  -6  18    0.60    1.10
  -1  -6 -18    1.50    0.90
   1  -6  18    5.40    2.50
  -1   6 -19   13.90    2.30
   1   6  19   12.40    2.80
   1   6  19   10.90    1.30
   1  -6  19   14.50    3.20
  -1  -6 -19   12.50    1.40
   1  -6  19   13.60    1.70
  -1   7  18   24.30    3.30
   1   7 -18   35.00    3.50
  -1   7  18   27.90    2.10
   1  -7 -18   29.90    2.10
  -1  -7  18   26.80    2.50
  -1  -7  18   29.30    3.80
  -1   7  17   21.40    3.10
  -1   7  17   19.20    1.70
   1   7 -17   19.00    2.70
   1  -7 -17   22.70    1.70
  -1  -7  17   17.70    1.90
  -1  -7  17   17.60    3.30
  -1   7  16    0.60    1.50
  -1   7  16    0.80    0.70
   1   7 -16    0.60    1.50
   1  -7 -16    0.20    0.80
  -1  -7  16    3.40    2.20
  -1  -7  16    1.60    1.10
  -1   7  15    1.00    0.70
   1   7 -15    0.30    1.40
  -1   7  15    1.20    1.60
  -1   7  15    0.50    0.80
   1  -7 -15   -0.30    0.70
  -1  -7  15   -1.70    2.00
  -1  -7  15   -0.30    1.00
  -1   7  14   47.30    3.00
  -1   7  14   50.49    3.30
   1   7 -14   56.09    4.20
  -1   7  14   57.49    4.50
  -1  -7  14   50.19    3.30
  -1  -7  14   45.50    4.60
   1  -7 -14   48.70    3.00
   1  -7 -14   48.60    2.90
  -1   7  13   78.19    4.40
   1   7 -13   80.59    5.50
  -1   7  13   79.49    5.80
  -1   7  13   83.09    4.90
  -1  -7  13   76.89    4.70
  -1  -7  13   77.49    6.20
   1  -7 -13   81.49    4.50
   1  -7 -13   82.99    4.40
  -1   7  12   84.99    6.00
  -1   7  12   82.39    5.20
   1   7 -12   90.29    5.80
  -1   7  12   86.59    4.70
   1  -7 -12   84.69    4.70
   1  -7 -12   86.49    4.80
  -1   7  11    1.40    1.40
   1   7 -11    0.40    1.20
  -1   7  11    2.80    1.20
  -1   7  11    0.80    0.60
   1  -7 -11    1.20    0.70
   1  -7 -11    1.20    0.70
  -1  -7  11    0.50    0.80
  -1  -7  11    0.10    1.60
  -1   7  10   74.29    4.10
  -1   7  10   70.09    5.20
  -1   7  10   72.49    4.90
  -1  -7  10   83.49    4.40
  -1  -7  10   70.19    5.50
   1  -7 -10   78.09    4.10
   1  -7 -10   74.59    4.30
  -1   7   9    4.00    1.50
  -1   7   9    2.80    0.60
   1   7  -9    1.90    1.20
  -1   7   9    2.60    1.40
   1  -7  -9    2.30    0.70
  -1  -7   9    0.40    1.50
  -1  -7   9    4.30    1.00
   1  -7  -9    5.60    0.90
  -1   7   8  130.79    6.70
  -1   7   8  128.19    7.70
  -1   7   8  127.19    7.70
   1   7  -8  132.39    7.70
   1  -7  -8  123.99    7.00
   1  -7  -8  133.29    6.70
  -1  -7   8  123.59    7.90
  -1  -7   8  126.09    6.90
  -1   7   7  200.88   10.20
   1   7  -7  201.08   11.10
  -1   7   7  200.38   11.10
  -1   7   7  192.18   11.20
   1  -7  -7  205.58   10.20
   1  -7  -7  195.18   10.50
  -1  -7   7  198.08   10.40
  -1  -7   7  199.18   11.40
  -1   7   6   11.90    2.00
  -1   7   6    9.80    1.70
   1   7  -6    9.20    1.90
  -1   7   6    8.40    0.80
   1  -7  -6    8.60    0.90
  -1  -7   6    6.20    1.00
  -1  -7   6    5.90    1.70
   1  -7  -6   10.60    1.30
  -1   7   5   34.40    2.10
  -1   7   5   35.90    2.90
   1   7  -5   38.70    3.00
  -1   7   5   33.70    3.10
   1  -7  -5   35.40    2.60
  -1  -7   5   37.30    2.30
   1  -7  -5   39.50    3.00
   1  -7  -5   36.00    2.20
  -1  -7   5   38.30    3.30
   1   7  -4   43.60    3.30
  -1   7   4   42.60    2.40
  -1   7   4   47.30    3.30
  -1   7   4   44.40    3.40
  -1  -7   4   43.20    2.70
   1  -7  -4   42.80    3.10
   1  -7  -4   41.00    2.50
  -1  -7   4   48.10    3.70
   1  -7  -4   42.80    3.30
  -1   7   3   19.80    2.10
   1   7  -3   15.70    1.30
  -1   7   3   14.90    1.10
   1   7  -3   17.80    2.10
  -1   7   3   17.50    2.00
   1  -7  -3   14.80    1.30
  -1  -7   3   14.20    1.50
  -1  -7   3   16.90    1.40
  -1  -7   3   13.60    2.10
   1  -7  -3   11.50    1.90
   1  -7  -3   18.30    1.80
   1  -7  -3   14.80    1.70
  -1   7   2   66.29    3.50
   1   7  -2   64.69    4.20
   1   7  -2   65.89    3.80
  -1   7   2   76.39    4.40
  -1   7   2   62.09    4.00
  -1  -7   2   63.69    3.80
   1  -7  -2   68.79    3.60
   1  -7  -2   68.29    4.40
   1  -7  -2   69.69    4.20
  -1  -7   2   58.49    4.20
   1  -7  -2   61.19    4.00
  -1  -7   2   60.09    4.40
  -1  -7   2   67.79    3.70
  -1   7   1    9.20    0.80
   1   7  -1   10.80    1.30
   1   7  -1   10.70    1.60
  -1   7   1   12.50    1.80
  -1   7   1   11.10    1.40
  -1  -7   1   11.60    1.90
   1  -7  -1   12.20    1.30
  -1  -7   1   10.50    1.10
  -1  -7   1    8.90    1.50
   1  -7  -1    9.50    1.40
   1  -7  -1    9.80    1.00
   1  -7  -1    7.80    1.70
  -1  -7   1   11.10    1.20
  -1   7   0    6.50    0.50
  -1   7   0    3.70    1.10
  -1   7   0    6.20    1.00
   1   7   0    6.90    1.10
   1   7   0    6.80    1.30
   1  -7   0    5.80    0.90
  -1  -7   0    8.10    1.10
   1  -7   0    6.50    0.90
  -1  -7   0    6.00    0.90
  -1  -7   0    3.70    1.50
   1  -7   0    5.90    1.50
  -1  -7   0    4.90    1.10
   1   7   1  206.18   10.60
   1   7   1  195.78   10.40
  -1   7  -1  193.58   10.10
  -1   7  -1  194.78   10.60
  -1   7  -1  194.48    9.80
  -1  -7  -1  204.58   10.80
   1  -7   1  199.48   11.40
   1  -7   1  192.08   10.00
  -1  -7  -1  185.78   10.50
  -1  -7  -1  186.58   10.30
   1  -7   1  186.48   10.10
  -1  -7  -1  199.08   10.00
   1  -7   1  187.78   10.70
   1   7   2   25.40    2.20
  -1   7  -2   26.80    1.30
  -1   7  -2   25.70    2.40
  -1   7  -2   25.40    1.70
   1   7   2   24.60    2.30
  -1  -7  -2   24.40    1.70
  -1  -7  -2   24.10    2.60
  -1  -7  -2   22.90    2.10
   1  -7   2   20.20    2.40
   1  -7   2   21.30    1.70
   1  -7   2   24.00    1.70
   1   7   3   91.29    4.90
  -1   7  -3   76.99    4.90
   1   7   3   77.79    4.90
  -1  -7  -3   82.09    5.10
  -1  -7  -3   78.79    4.70
  -1  -7  -3   77.19    4.30
  -1  -7  -3   70.39    4.70
   1  -7   3   81.99    5.30
   1  -7   3   76.79    4.30
   1   7   4    1.30    1.10
   1   7   4    1.20    0.90
  -1   7  -4    0.40    0.90
  -1  -7  -4    0.70    0.80
  -1  -7  -4    0.70    0.70
   1  -7   4    0.60    0.70
  -1  -7  -4    0.80    0.60
  -1  -7  -4    0.80    1.20
   1  -7   4    0.50    1.20
   1   7   5   96.49    6.30
   1   7   5  113.19    6.50
  -1  -7  -5  108.09    5.90
  -1  -7  -5  108.59    5.60
   1   7   6   38.60    3.20
  -1   7  -6   39.00    3.10
   1   7   6   32.70    3.10
  -1  -7  -6   41.20    2.50
  -1  -7  -6   39.30    2.60
   1  -7   6   38.30    2.50
   1  -7   6   36.90    3.50
   1   7   7   13.90    2.10
  -1   7  -7    7.90    1.50
   1   7   7    9.40    1.70
  -1  -7  -7   11.40    1.20
   1  -7   7   11.10    1.20
  -1  -7  -7   11.60    1.00
   1  -7   7   12.20    2.20
  -1   7  -8   16.90    2.10
   1   7   8   19.40    2.20
   1   7   8   25.10    2.70
   1  -7   8   20.40    1.80
  -1  -7  -8   19.70    1.60
   1  -7   8   20.40    2.70
  -1  -7  -8   21.60    1.60
   1   7   9    8.30    1.80
   1   7   9    5.50    1.20
  -1   7  -9    6.60    1.60
   1  -7   9    6.40    1.10
   1  -7   9    6.30    1.90
  -1  -7  -9    7.10    0.90
  -1  -7  -9    6.60    0.90
  -1   7 -10   17.70    2.30
   1   7  10   13.30    2.10
  -1  -7 -10   15.00    1.30
  -1  -7 -10   15.20    1.40
   1   7  11   56.89    4.50
  -1   7 -11   51.69    4.10
  -1  -7 -11   52.79    3.10
   1   7  12   -0.20    1.30
  -1   7 -12    1.10    1.40
   1  -7  12    0.90    1.10
   1  -7  12   -0.40    1.70
  -1  -7 -12    0.00    0.70
   1   7  13   -0.10    1.50
   1   7  13   -0.40    0.60
  -1   7 -13   -0.10    1.30
   1  -7  13    0.00    1.80
  -1  -7 -13    0.10    0.70
   1  -7  13   -0.20    0.90
   1   7  14    3.40    0.80
  -1   7 -14    5.90    1.70
   1   7  14    4.60    1.90
   1  -7  14    0.30    2.00
   1  -7  14    5.90    1.20
  -1  -7 -14    4.60    0.90
  -1   7 -15   36.30    3.60
   1   7  15   49.00    3.00
   1   7  15   48.20    5.20
  -1  -7 -15   39.00    2.60
   1  -7  15   39.70    4.40
   1  -7  15   39.90    3.00
  -1   7 -16   15.90    2.70
   1   7  16   15.90    1.50
   1   7  16   17.10    2.90
   1  -7  16   18.20    1.80
   1  -7  16   20.20    3.40
  -1  -7 -16   17.50    1.60
   1   7  17    5.90    2.20
   1   7  17    5.30    1.00
  -1   7 -17    4.70    1.70
   1  -7  17    6.20    2.30
  -1  -7 -17    5.60    1.00
   1  -7  17    6.50    1.20
   1   7  18    5.00    1.00
  -1   7 -18    6.30    1.90
   1   7  18    1.10    1.90
   1  -7  18    4.80    2.50
   1  -7  18    4.20    1.30
  -1  -7 -18    5.00    1.00
  -1   8  17    4.40    0.90
   1   8 -17    7.60    1.90
  -1   8  17    8.20    2.30
  -1  -8  17    4.50    1.30
   1  -8 -17    5.30    1.00
  -1  -8  17    5.80    2.70
  -1   8  16   23.40    3.10
  -1   8  16   24.60    1.90
   1   8 -16   23.40    2.90
   1  -8 -16   25.30    1.90
  -1  -8  16   20.40    2.10
  -1  -8  16   20.20    3.60
  -1   8  15   16.30    2.80
   1   8 -15   17.30    2.50
  -1   8  15   17.10    1.50
   1  -8 -15   16.50    1.60
  -1  -8  15   10.90    3.10
  -1  -8  15   13.40    1.90
   1   8 -14   17.70    2.60
  -1   8  14   19.80    1.60
  -1   8  14   18.90    1.90
  -1   8  14   21.00    3.10
  -1  -8  14   18.20    1.90
   1  -8 -14   16.00    1.60
  -1  -8  14   20.80    3.30
   1  -8 -14   20.40    1.60
  -1   8  13   -0.30    1.50
   1   8 -13   -1.20    1.30
  -1   8  13    0.40    1.00
  -1   8  13    0.40    0.70
  -1  -8  13   -0.80    1.00
   1  -8 -13    0.50    0.70
   1  -8 -13    0.70    0.80
  -1  -8  13   -2.00    1.70
  -1   8  12    2.40    0.70
  -1   8  12    3.50    1.70
   1   8 -12    2.80    1.60
  -1   8  12    4.50    1.30
   1  -8 -12    3.30    0.80
   1  -8 -12    4.40    0.90
  -1  -8  12    4.60    1.20
  -1  -8  12    3.00    2.20
  -1   8  11    3.40    0.70
  -1   8  11    3.50    1.70
  -1   8  11    3.20    1.30
   1  -8 -11    3.20    0.80
   1  -8 -11    4.70    1.00
  -1   8  10   19.10    2.50
  -1   8  10   20.20    1.50
  -1   8  10   21.80    2.70
   1  -8 -10   20.70    1.80
   1  -8 -10   18.60    1.60
  -1   8   9   29.90    3.10
  -1   8   9   31.00    1.90
  -1   8   9   26.70    3.10
  -1  -8   9   20.30    2.90
   1  -8  -9   26.90    3.00
  -1  -8   9   29.10    2.20
   1  -8  -9   32.00    2.00
  -1   8   8    1.10    0.60
  -1   8   8    1.20    1.50
   1   8  -8    1.30    1.10
  -1   8   8   -0.10    1.10
   1  -8  -8    2.40    1.00
  -1  -8   8    1.90    1.70
  -1  -8   8    2.80    0.90
   1  -8  -8    1.50    0.70
   1   8  -7   12.20    1.80
  -1   8   7    9.40    1.80
  -1   8   7    8.10    2.10
  -1   8   7   11.00    1.00
  -1  -8   7   13.30    2.30
  -1  -8   7   11.00    1.20
   1  -8  -7    9.00    1.00
   1  -8  -7   11.40    1.40
  -1   8   6    4.10    1.50
  -1   8   6    4.10    1.60
   1   8  -6    6.80    1.60
  -1   8   6    3.40    0.70
   1  -8  -6    4.90    1.00
  -1  -8   6    3.30    0.90
   1  -8  -6    4.70    1.50
   1  -8  -6    3.50    0.80
  -1  -8   6    3.30    1.70
  -1   8   5  284.47   14.30
  -1   8   5  285.87   15.20
  -1   8   5  287.67   15.40
   1   8  -5  291.37   15.20
   1  -8  -5  269.37   14.90
  -1  -8   5  283.37   15.50
   1  -8  -5  286.97   14.40
  -1  -8   5  281.67   14.50
   1  -8  -5  274.27   15.10
  -1   8   4  175.08    9.00
   1   8  -4  175.68    9.90
  -1   8   4  174.38    9.80
  -1   8   4  200.98   10.10
   1  -8  -4  180.88   10.00
  -1  -8   4  170.28   10.20
  -1  -8   4  167.38    9.20
   1  -8  -4  174.58    9.70
   1  -8  -4  177.98    9.20
   1   8  -3   19.50    2.30
  -1   8   3   20.50    1.40
  -1   8   3   24.30    2.50
  -1   8   3   20.00    2.10
   1   8  -3   22.10    1.90
   1   8  -3   22.00    1.30
   1  -8  -3   20.80    2.00
  -1  -8   3   17.90    1.90
   1  -8  -3   20.20    2.00
   1  -8  -3   23.30    1.70
  -1  -8   3   22.80    2.90
  -1  -8   3   23.50    1.70
   1  -8  -3   25.20    2.60
  -1   8   2   34.40    2.70
   1   8  -2   29.80    2.60
  -1   8   2   27.80    2.30
   1   8  -2   27.20    2.00
  -1   8   2   27.90    1.60
  -1  -8   2   27.80    3.20
   1  -8  -2   25.70    2.00
  -1  -8   2   27.40    2.00
  -1  -8   2   26.50    2.10
   1  -8  -2   27.20    3.00
   1  -8  -2   25.70    2.20
  -1   8   1   13.50    1.90
  -1   8   1   13.70    1.60
  -1   8   1   12.30    0.90
   1   8  -1   13.30    1.90
   1   8  -1   13.00    1.40
   1  -8  -1   12.40    2.40
  -1  -8   1   11.00    2.10
  -1  -8   1   11.20    1.40
  -1  -8   1   11.20    1.20
   1  -8  -1   12.20    1.40
   1  -8  -1   11.60    1.50
  -1   8   0   71.79    4.30
  -1   8   0   62.59    3.80
   1   8   0   60.09    3.90
   1   8   0   67.59    4.20
  -1   8   0   64.29    3.30
  -1  -8   0   61.49    3.80
   1  -8   0   60.39    3.60
  -1  -8   0   64.19    3.60
   1  -8   0   57.79    4.40
  -1  -8   0   56.99    4.40
   1  -8   0   59.29    3.80
   1   8   1  151.78    7.80
  -1   8  -1  141.89    7.90
  -1   8  -1  138.89    6.90
   1   8   1  123.29    7.50
  -1   8  -1  140.39    7.40
  -1  -8  -1  119.69    7.60
   1  -8   1  135.79    7.20
  -1  -8  -1  140.89    8.10
   1  -8   1  140.59    8.10
  -1  -8  -1  136.89    7.20
   1  -8   1  132.69    7.30
   1   8   2   72.99    4.80
  -1   8  -2   77.49    4.40
   1   8   2   85.89    5.00
  -1   8  -2   78.79    4.00
  -1   8  -2   78.99    5.40
   1  -8   2   68.79    4.30
  -1  -8  -2   72.49    4.60
  -1  -8  -2   72.29    4.70
   1  -8   2   83.49    5.30
   1  -8   2   76.79    4.30
  -1  -8  -2   86.79    5.30
  -1  -8  -2   78.29    4.30
  -1   8  -3  177.58    9.80
   1   8   3  170.78    9.60
  -1  -8  -3  175.88    9.00
   1  -8   3  165.18   10.00
   1  -8   3  179.48    9.10
  -1  -8  -3  169.78    9.80
  -1  -8  -3  176.08    9.90
  -1  -8  -3  172.28    9.50
  -1   8  -4    6.00    1.50
   1   8   4    6.00    1.40
   1   8   4    6.30    1.50
   1  -8   4    3.00    1.60
  -1  -8  -4    5.30    1.60
  -1  -8  -4    6.10    1.10
  -1  -8  -4    4.00    0.80
   1  -8   4    5.30    0.90
   1   8   5    5.60    1.40
   1   8   5    5.10    1.50
  -1   8  -5    5.40    1.30
  -1  -8  -5    3.90    0.80
  -1  -8  -5    3.30    0.90
   1  -8   5    4.70    0.90
   1  -8   5    4.50    1.70
  -1  -8  -5    4.70    1.50
  -1   8  -6   21.20    2.40
   1   8   6   23.50    2.60
   1   8   6   22.00    2.50
  -1  -8  -6   24.10    1.70
   1  -8   6   21.50    1.80
  -1  -8  -6   23.80    1.90
   1  -8   6   16.00    2.60
   1   8   7   10.80    1.90
   1   8   7   10.20    1.90
  -1  -8  -7    9.50    1.00
  -1  -8  -7    9.50    1.30
   1   8   8   12.30    2.00
   1   8   8   11.50    2.00
  -1  -8  -8   10.80    1.20
  -1  -8  -8   12.20    1.30
   1   8   9   35.90    3.00
   1   8   9   44.60    3.70
  -1  -8  -9   38.70    2.50
  -1  -8  -9   43.60    2.60
   1   8  10    7.10    1.30
   1   8  10    4.70    1.70
  -1  -8 -10    6.10    1.00
   1   8  11   -0.10    1.30
  -1   8 -11    2.80    1.40
   1   8  11    2.20    0.70
  -1  -8 -11    2.90    0.80
   1  -8  11   -0.20    1.20
   1  -8  11    0.80    0.60
  -1   8 -12   35.80    3.40
   1   8  12   34.20    3.70
   1   8  12   39.20    2.40
  -1  -8 -12   36.90    2.40
   1  -8  12   36.00    2.70
   1  -8  12   37.40    4.20
   1   8  13   46.60    4.20
  -1   8 -13   42.80    3.70
   1   8  13   43.20    2.70
   1  -8  13   42.40    4.50
  -1  -8 -13   43.90    2.70
   1  -8  13   40.80    3.00
  -1   8 -14    4.40    1.80
  -1  -8 -14    5.10    0.90
   1   8  15    2.00    0.80
  -1   8 -15    4.30    1.70
   1   8  15    3.30    1.80
   1  -8  15    6.90    2.50
  -1  -8 -15    1.70    0.90
   1  -8  15    3.30    1.20
  -1   8 -16    6.20    1.80
   1   8  16    4.20    2.10
   1   8  16    5.60    1.00
   1  -8  16    8.80    1.40
   1  -8  16    7.60    2.70
  -1  -8 -16    6.10    1.00
   1   8  17    1.70    1.80
   1   8  17    2.50    0.80
  -1   8 -17    1.80    1.70
   1  -8  17    0.10    1.20
  -1  -8 -17    0.50    0.90
   1  -8  17    3.50    2.60
  -1   9  16    2.30    1.90
   1   9 -16    2.10    1.70
  -1   9  16    1.70    0.80
   1  -9 -16    1.00    0.90
  -1  -9  16    0.20    1.20
  -1  -9  16    0.50    2.30
   1   9 -15    0.30    1.50
  -1   9  15   -0.10    0.70
  -1   9  15   -1.20    1.50
  -1  -9  15   -0.10    1.10
  -1  -9  15    1.30    2.40
   1  -9 -15   -0.10    1.10
  -1   9  14    1.90    1.60
   1   9 -14    3.60    1.70
  -1   9  14    1.20    0.70
  -1  -9  14    2.10    1.20
  -1  -9  14    1.90    2.40
   1  -9 -14    1.40    0.90
   1   9 -13   30.00    3.60
  -1   9  13   37.50    2.90
  -1   9  13   39.70    2.40
  -1   9  13   39.60    3.90
  -1  -9  13   39.10    3.10
   1  -9 -13   36.20    2.50
  -1  -9  13   35.50    4.70
   1  -9 -13   36.70    2.40
  -1   9  12   26.20    3.10
  -1   9  12   26.30    1.80
   1   9 -12   25.40    3.00
  -1   9  12   21.30    2.50
   1  -9 -12   24.30    1.90
  -1  -9  12   22.80    3.60
  -1  -9  12   24.30    2.20
  -1   9  11    4.50    1.60
   1   9 -11    3.90    1.60
  -1   9  11    3.60    1.50
  -1   9  11    3.70    0.80
   1  -9 -11    4.30    0.90
   1  -9 -11    3.90    0.90
  -1  -9  11    5.20    1.20
  -1  -9  11    6.10    2.30
  -1   9  10   58.59    4.50
  -1   9  10   51.09    4.20
  -1   9  10   56.19    3.20
  -1  -9  10   52.29    3.50
   1  -9 -10   55.69    3.50
   1  -9 -10   52.99    3.20
  -1  -9  10   63.19    5.10
   1   9  -9    0.60    1.20
  -1   9   9    2.10    0.70
  -1   9   9   -0.70    1.40
  -1   9   9    0.50    1.40
  -1  -9   9    1.20    0.80
   1  -9  -9    2.50    0.80
  -1  -9   9    1.30    1.60
   1  -9  -9    0.90    0.90
  -1   9   8   54.69    3.00
  -1   9   8   51.69    4.10
  -1   9   8   48.10    4.30
   1  -9  -8   54.59    3.10
   1  -9  -8   53.49    3.50
   1  -9  -8   43.20    3.90
  -1   9   7  198.98   10.10
  -1   9   7  198.98   11.10
  -1   9   7  183.38   11.20
   1  -9  -7  189.58   10.60
   1  -9  -7  201.08   10.10
   1  -9  -7  203.68   11.00
  -1   9   6    1.00    1.50
   1   9  -6    0.30    1.10
  -1   9   6    1.80    0.60
  -1   9   6    1.60    1.30
   1  -9  -6    0.50    0.70
   1  -9  -6    0.80    1.40
   1   9  -5    2.50    1.30
  -1   9   5    3.20    1.60
   1  -9  -5    2.10    0.80
   1  -9  -5    2.40    1.50
  -1   9   4   21.70    2.60
  -1   9   4   19.10    2.20
  -1   9   4   16.10    1.20
   1   9  -4   15.80    2.10
   1  -9  -4   18.00    2.50
   1  -9  -4   19.20    1.60
  -1   9   3   15.70    1.10
  -1   9   3   15.40    1.90
  -1   9   3   20.30    2.40
   1   9  -3   14.20    1.40
   1   9  -3   14.70    0.90
   1   9  -3   15.10    2.10
   1  -9  -3   16.40    1.50
  -1  -9   3   16.90    1.80
   1  -9  -3   14.50    2.30
  -1  -9   3   11.90    2.50
  -1  -9   3   13.30    1.40
  -1   9   2  158.78    8.90
   1   9  -2  163.78    8.10
  -1   9   2  160.08    8.20
   1   9  -2  166.68    8.60
   1   9  -2  171.78    9.20
   1  -9  -2  162.28    8.40
   1  -9  -2  152.68    8.80
  -1  -9   2  158.28    8.50
  -1  -9   2  153.78    8.60
   1  -9  -2  169.58    9.40
  -1  -9   2  153.38    9.40
  -1   9   1    3.10    0.50
  -1   9   1    3.00    1.00
   1   9  -1    3.50    1.40
   1   9  -1    4.50    0.50
   1   9  -1    4.30    0.90
  -1  -9   1    4.10    0.90
  -1  -9   1    2.60    1.00
   1  -9  -1    3.50    1.60
   1  -9  -1    3.20    0.90
  -1  -9   1    3.80    1.80
   1  -9  -1    3.60    1.10
   1   9   0    4.00    1.00
   1   9   0    3.30    1.30
   1   9   0    4.30    0.50
  -1   9   0    3.80    1.00
  -1   9   0    3.30    0.50
  -1   9   0    4.90    1.40
   1  -9   0    4.10    0.80
   1  -9   0    2.50    1.50
   1  -9   0    2.80    0.90
  -1  -9   0    2.30    1.60
  -1  -9   0    3.80    0.90
  -1   9  -1   75.09    4.30
   1   9   1   76.59    4.60
   1   9   1   84.19    5.00
  -1   9  -1   77.99    3.90
  -1   9  -1   80.79    5.00
  -1  -9  -1   67.79    4.50
   1  -9   1   70.59    4.30
  -1  -9  -1   72.09    4.20
  -1  -9  -1   77.29    5.30
   1  -9   1   71.69    4.20
   1  -9   1   71.29    5.20
   1   9   2    4.10    1.30
   1   9   2    3.70    1.20
  -1   9  -2    3.40    1.30
   1  -9   2    3.10    1.80
   1  -9   2    1.90    0.80
  -1  -9  -2    2.80    0.80
   1  -9   2    2.70    0.80
   1  -9   2    2.80    0.90
  -1  -9  -2    2.40    1.60
   1   9   3   73.29    5.00
  -1   9  -3   83.29    5.20
   1  -9   3   76.19    5.50
  -1  -9  -3   83.99    5.40
   1  -9   3   83.39    4.50
  -1  -9  -3   77.09    4.40
  -1   9  -4   16.60    2.10
   1   9   4   17.90    2.20
   1   9   4   23.20    2.50
  -1  -9  -4   15.80    1.90
  -1  -9  -4   17.40    1.50
  -1  -9  -4   17.80    2.50
   1  -9   4   14.90    1.50
   1  -9   4   14.60    2.50
  -1   9  -5   37.00    3.20
   1   9   5   33.50    3.10
   1   9   5   40.40    3.40
  -1  -9  -5   34.30    2.70
  -1  -9  -5   38.00    3.40
  -1  -9  -5   36.10    2.30
   1   9   6    5.90    1.60
   1   9   6    5.20    1.70
  -1   9  -6    4.60    1.30
  -1  -9  -6    8.00    1.30
  -1  -9  -6    6.80    1.00
  -1  -9  -6    1.30    1.50
   1   9   7   14.10    2.30
   1   9   7   17.30    2.30
  -1  -9  -7   17.80    1.90
  -1  -9  -7   14.40    2.20
  -1  -9  -7   17.50    1.50
   1   9   8   42.10    3.70
   1   9   8   40.40    3.50
  -1  -9  -8   42.00    2.80
  -1  -9  -8   43.90    2.60
   1   9   9    8.00    1.70
   1   9   9    7.70    0.90
   1   9   9    7.20    1.80
  -1  -9  -9    9.10    1.20
  -1  -9  -9    8.90    1.10
  -1   9 -10   15.00    2.30
   1   9  10   20.00    2.20
   1   9  10   20.50    1.50
   1   9  10   24.60    3.10
   1  -9  10   12.90    2.60
  -1  -9 -10   19.60    1.60
  -1  -9 -10   20.40    1.60
   1  -9  10   13.00    1.60
   1   9  11   51.29    3.00
  -1   9 -11   52.79    4.10
   1   9  11   52.09    4.40
  -1  -9 -11   51.69    3.00
   1  -9  11   48.20    4.70
   1  -9  11   46.70    3.30
  -1   9 -12    0.40    1.40
   1   9  12   -0.10    0.70
   1   9  12   -0.90    1.50
  -1  -9 -12    0.30    0.80
   1  -9  12   -0.90    1.00
   1  -9  12    2.10    2.10
  -1   9 -13    0.60    1.40
   1   9  13    0.10    1.60
   1   9  13   -0.40    0.70
   1  -9  13    0.00    2.00
  -1  -9 -13   -0.60    0.70
   1  -9  13    0.50    1.10
   1   9  14    2.80    0.80
   1   9  14    3.90    2.00
  -1   9 -14    0.80    1.50
   1  -9  14    2.20    2.40
   1  -9  14    4.00    1.30
  -1  -9 -14    4.10    1.00
   1   9  15    0.50    1.80
   1   9  15    1.70    0.80
  -1   9 -15    0.90    1.50
  -1  -9 -15    1.90    0.90
   1  -9  15    2.70    2.30
   1  -9  15   -0.70    1.10
   1  -9  16    0.40    2.30
  -1  10  15   20.80    1.70
  -1  10  15   19.70    2.80
   1  10 -15   18.00    2.60
  -1 -10  15   21.90    3.60
  -1 -10  15   20.50    2.00
  -1  10  14   10.30    1.10
  -1  10  14   11.30    2.40
   1  10 -14   11.90    2.30
  -1 -10  14   11.00    3.00
   1 -10 -14   11.10    1.20
  -1 -10  14   10.90    1.60
  -1  10  13    9.10    2.20
   1  10 -13    6.30    1.80
  -1  10  13    6.00    1.50
  -1  10  13    7.20    1.00
   1 -10 -13    8.30    1.80
  -1 -10  13    6.00    2.60
  -1 -10  13    7.50    1.40
   1  10 -12    2.20    1.50
  -1  10  12    2.40    1.40
   1 -10 -12    2.20    0.90
  -1 -10  12    1.80    1.10
  -1 -10  12    4.10    2.40
  -1  10  11    2.40    1.60
  -1  10  11    4.80    1.70
  -1  10  11    1.60    0.70
   1  10 -11    2.40    1.80
   1 -10 -11    5.00    0.90
   1 -10 -11    2.40    0.90
   1 -10 -11    5.00    1.80
  -1  10  10   13.20    2.30
  -1  10  10   15.20    1.20
  -1  10  10   10.90    2.10
   1  10 -10   11.50    2.10
  -1 -10  10   12.90    2.80
  -1 -10  10   13.20    1.60
   1 -10 -10   10.70    1.20
   1 -10 -10   11.10    2.10
  -1  10   9    9.90    2.30
   1  10  -9   13.80    2.10
  -1  10   9   16.20    1.30
  -1  10   9   16.20    2.50
  -1 -10   9   14.90    1.60
  -1 -10   9   13.60    2.90
   1 -10  -9   12.70    2.30
   1 -10  -9   15.00    1.40
  -1  10   8   14.70    2.60
  -1  10   8   14.30    2.30
   1  10  -8   12.90    2.20
  -1  10   8   12.90    1.10
  -1 -10   8    9.80    2.40
  -1 -10   8   11.60    1.40
   1 -10  -8   12.00    2.20
   1 -10  -8   11.70    1.20
  -1  10   7   -0.30    1.30
   1  10  -7    0.40    1.30
  -1  10   7    0.00    0.50
  -1  10   7   -0.40    1.70
   1 -10  -7   -0.40    1.50
   1 -10  -7   -1.30    0.80
  -1  10   6   92.59    5.00
  -1  10   6   93.59    6.40
  -1  10   6   96.99    6.10
   1 -10  -6   94.39    6.10
   1 -10  -6   94.99    5.20
  -1  10   5   27.30    1.70
  -1  10   5   28.00    2.80
   1 -10  -5   26.50    3.00
   1 -10  -5   26.70    2.00
  -1  10   4   29.60    1.80
  -1  10   4   36.10    3.30
  -1  10   4   31.40    2.70
   1  10  -4   27.50    2.80
   1 -10  -4   25.50    3.00
   1 -10  -4   29.70    2.10
  -1  10   3   -0.10    0.40
   1  10  -3    1.70    1.40
  -1  10   3    2.00    1.20
   1  10  -3    0.80    0.30
   1  10  -3    0.50    0.70
  -1  10   3    0.20    1.40
   1 -10  -3    2.30    0.90
   1 -10  -3   -0.70    1.70
  -1 -10   3    2.00    1.20
   1  10  -2    5.60    1.50
  -1  10   2    5.90    1.40
  -1  10   2    6.90    0.70
   1  10  -2    7.20    1.10
  -1  10   2    9.80    1.90
   1  10  -2    6.50    0.60
  -1 -10   2    5.70    1.30
   1 -10  -2    5.80    1.10
   1 -10  -2    5.00    1.90
   1  10  -1    7.70    1.70
   1  10  -1    6.00    1.20
  -1  10   1    5.30    0.60
  -1  10   1    4.30    1.20
   1  10  -1    5.70    0.60
  -1  10   1    8.80    1.70
   1 -10  -1    6.90    1.30
   1 -10  -1    2.40    1.70
  -1 -10   1    4.40    1.00
   1 -10  -1    3.90    0.90
  -1 -10   1    5.40    1.40
  -1 -10   1    3.00    1.70
   1  10   0    1.70    1.30
  -1  10   0    0.50    0.40
  -1  10   0    0.20    0.80
   1  10   0    1.10    0.40
   1  10   0    0.30    0.90
  -1  10   0   -0.70    1.20
  -1 -10   0    0.30    0.80
   1 -10   0   -0.20    0.80
   1 -10   0   -0.50    1.60
  -1 -10   0    0.80    1.60
  -1 -10   0    0.00    1.00
  -1  10  -1    6.90    1.10
   1  10   1    9.30    0.80
  -1  10  -1   13.00    2.00
   1  10   1    9.30    1.50
   1  10   1   13.60    2.00
  -1  10  -1    7.50    0.70
   1 -10   1    6.30    1.10
  -1 -10  -1    8.10    2.10
  -1 -10  -1    7.30    1.10
   1 -10   1    8.80    1.30
   1 -10   1    7.20    1.20
   1 -10   1    6.00    1.90
  -1  10  -2  121.59    6.80
   1  10   2  110.99    5.70
   1  10   2  108.59    6.50
  -1 -10  -2  115.59    6.00
  -1 -10  -2  110.69    7.10
   1 -10   2  107.69    7.20
   1 -10   2  102.69    6.10
   1 -10   2  107.99    6.00
   1 -10   2  111.99    6.10
  -1  10  -3   26.00    2.70
   1  10   3   39.90    3.20
   1 -10   3   27.40    3.30
  -1 -10  -3   32.40    2.20
  -1 -10  -3   36.00    3.50
   1 -10   3   29.80    2.30
   1  10   4   91.19    5.80
   1  10   4   91.99    4.80
   1 -10   4   83.79    6.30
  -1 -10  -4   93.29    5.00
  -1 -10  -4   97.49    6.10
   1 -10   4   89.39    5.10
   1  10   5    8.20    1.90
   1  10   5    7.40    1.60
   1  10   5    7.40    0.80
   1 -10   5    4.80    1.30
   1 -10   5    6.20    2.30
  -1 -10  -5    5.80    1.10
  -1 -10  -5    7.30    2.20
   1  10   6   29.40    3.20
   1  10   6   28.00    1.80
  -1  10  -6   27.20    2.90
   1  10   6   27.00    2.90
  -1 -10  -6   22.40    2.80
  -1 -10  -6   25.70    1.90
   1  10   7    0.70    1.50
   1  10   7    0.50    0.60
  -1  10  -7    0.10    1.30
   1  10   7   -0.30    1.30
   1 -10   7    1.10    2.60
   1 -10   7    1.20    1.30
  -1 -10  -7    1.30    0.90
  -1 -10  -7    0.50    0.80
  -1 -10  -7    0.10    1.60
   1  10   8    0.30    1.40
   1  10   8    2.60    1.40
  -1  10  -8    3.90    1.60
   1  10   8    2.90    0.70
   1 -10   8    2.90    1.10
  -1 -10  -8    0.70    1.50
  -1 -10  -8    0.90    0.80
   1 -10   8    2.50    2.00
  -1 -10  -8    4.10    0.90
  -1  10  -9   20.00    2.60
   1  10   9   22.00    2.60
   1  10   9   25.60    3.00
   1  10   9   26.50    1.70
  -1 -10  -9   19.20    2.70
  -1 -10  -9   27.30    2.10
   1 -10   9   17.70    3.00
  -1 -10  -9   24.70    1.80
   1 -10   9   22.90    2.20
  -1  10 -10   -0.40    1.50
   1  10  10    2.70    1.40
   1  10  10   -0.70    1.40
   1  10  10    0.20    0.70
   1 -10  10    0.90    1.10
  -1 -10 -10    1.30    0.70
   1 -10  10   -0.40    2.10
  -1 -10 -10    1.20    0.80
   1  10  11    0.70    1.60
  -1  10 -11   -0.60    1.30
   1  10  11   -0.40    0.70
   1 -10  11    0.20    2.10
   1 -10  11    1.70    1.10
  -1 -10 -11    0.10    0.80
   1  10  12    8.70    1.00
   1  10  12    8.20    2.20
  -1  10 -12    9.70    2.00
   1 -10  12    5.80    2.40
   1 -10  12    6.70    1.30
  -1 -10 -12    7.20    1.10
  -1  10 -13    9.30    2.00
   1  10  13   12.00    2.50
   1  10  13   10.80    1.10
   1 -10  13   12.10    2.80
   1 -10  13    9.60    1.50
  -1 -10 -13   11.50    1.20
   1  10  14   29.70    2.10
   1  10  14   28.10    3.70
  -1  10 -14   34.40    3.40
  -1 -10 -14   28.70    2.10
   1 -10  14   21.70    3.60
   1 -10  14   28.00    2.50
   1  11 -13    7.30    2.00
  -1  11  13    4.20    1.90
  -1  11  13    4.90    0.90
  -1 -11  13    2.70    2.60
  -1 -11  13    5.90    1.40
   1 -11 -13    1.70    1.80
   1 -11 -13    4.00    1.00
  -1  11  12   14.50    2.20
  -1  11  12   18.40    2.90
  -1  11  12   19.30    1.60
   1  11 -12   15.70    2.40
   1 -11 -12   18.90    2.60
   1 -11 -12   19.80    1.70
  -1 -11  12   18.90    1.90
  -1 -11  12   20.50    3.40
   1  11 -11    0.10    1.40
  -1  11  11    0.50    0.60
  -1  11  11    0.10    1.50
  -1  11  11    1.00    1.70
   1 -11 -11    0.90    1.80
  -1 -11  11   -1.40    1.10
   1 -11 -11    1.10    0.90
  -1 -11  11    1.80    2.30
   1  11 -10   41.80    3.70
  -1  11  10   39.30    2.30
  -1  11  10   31.60    3.50
  -1  11  10   30.10    3.60
   1 -11 -10   36.30    2.70
   1 -11 -10   33.60    3.80
  -1 -11  10   27.90    4.00
  -1 -11  10   45.80    2.90
  -1  11   9    4.20    1.80
  -1  11   9    5.40    0.80
  -1  11   9    7.90    2.20
   1  11  -9    4.60    1.70
  -1 -11   9    2.90    2.30
   1 -11  -9    4.10    1.70
  -1 -11   9    5.70    1.30
   1 -11  -9    5.50    1.00
  -1  11   8    1.80    0.70
  -1  11   8    0.80    1.50
   1  11  -8    2.80    1.50
  -1  11   8    5.30    2.10
   1 -11  -8    2.50    0.90
   1 -11  -8    1.90    1.80
   1  11  -7   15.10    2.30
  -1  11   7   10.90    2.40
  -1  11   7   11.50    1.00
  -1  11   7   10.50    1.90
   1 -11  -7   10.00    1.20
  -1 -11   7    6.70    2.50
  -1 -11   7    7.20    1.30
   1 -11  -7    8.60    2.10
  -1  11   6   -0.50    1.20
  -1  11   6    2.20    1.80
  -1  11   6    0.20    0.50
   1  11  -6   -1.30    1.20
   1 -11  -6    0.60    1.70
   1 -11  -6    1.50    0.90
  -1 -11   6    3.90    2.20
  -1 -11   6   -0.30    1.00
  -1  11   5   -0.10    1.10
  -1  11   5    0.50    0.50
   1  11  -5   -0.80    1.40
  -1  11   5   -0.50    1.50
   1 -11  -5   -0.20    0.80
  -1 -11   5   -1.10    1.80
   1 -11  -5   -0.30    1.70
  -1 -11   5    0.50    1.00
   1  11  -4   41.40    3.40
  -1  11   4   35.70    3.00
  -1  11   4   39.80    3.70
  -1  11   4   33.20    2.10
  -1 -11   4   32.00    4.00
   1 -11  -4   33.50    2.40
   1 -11  -4   31.10    3.40
  -1 -11   4   35.70    2.60
   1  11  -3    3.50    0.80
  -1  11   3    4.40    1.30
  -1  11   3    3.20    0.60
   1  11  -3    3.00    0.40
  -1  11   3    3.60    1.70
  -1 -11   3    1.80    1.00
  -1 -11   3   -0.70    1.70
   1 -11  -3    1.90    1.80
   1 -11  -3    1.80    1.00
  -1 -11   3    3.90    1.30
   1  11  -2   25.70    1.50
  -1  11   2   26.60    1.60
   1  11  -2   24.10    2.00
  -1  11   2   28.40    2.50
   1 -11  -2   20.00    2.90
  -1 -11   2   18.90    2.90
  -1 -11   2   26.40    2.10
   1 -11  -2   26.30    2.00
  -1 -11   2   27.00    2.40
   1  11  -1    1.50    0.90
   1  11  -1    1.60    0.40
  -1  11   1    3.70    1.50
   1  11  -1    2.00    1.40
  -1  11   1    2.00    0.50
  -1  11   1    1.10    0.90
  -1 -11   1    1.30    1.90
  -1 -11   1    0.00    1.20
   1 -11  -1   -0.70    1.70
  -1 -11   1    2.30    1.00
   1 -11  -1    0.50    0.90
   1  11   0   14.00    1.80
  -1  11   0   16.40    1.80
  -1  11   0   14.70    1.00
   1  11   0   14.80    1.00
   1  11   0   17.60    2.20
  -1 -11   0   10.10    2.50
   1 -11   0   11.00    1.60
   1 -11   0   11.80    2.30
  -1 -11   0   12.00    1.40
   1 -11   0   13.00    1.40
  -1 -11   0    9.90    2.00
   1  11   1   56.39    3.80
   1  11   1   57.19    3.00
   1  11   1   63.99    4.30
   1 -11   1   59.49    4.70
   1 -11   1   50.79    3.50
   1 -11   1   55.09    3.40
  -1 -11  -1   57.89    4.70
  -1 -11  -1   53.99    3.40
   1 -11   1   52.49    3.60
   1 -11   2   16.90    1.70
  -1 -11  -2   20.10    2.90
   1 -11   2   19.50    2.00
   1 -11   2   17.90    1.70
  -1 -11  -2   19.10    1.80
   1 -11   2   23.80    3.20
   1  11   3    1.20    0.50
   1  11   3    1.60    1.20
   1  11   3    2.70    1.60
  -1  11  -3    1.80    1.40
  -1 -11  -3    0.90    0.90
   1 -11   3    1.60    2.10
  -1 -11  -3    1.50    1.80
   1 -11   3    1.40    1.00
   1  11   4    2.10    0.60
   1  11   4    4.60    1.80
  -1  11  -4    1.60    1.40
   1  11   4   -0.50    1.10
   1 -11   4    0.30    1.00
   1 -11   4    0.50    2.00
  -1 -11  -4    2.10    0.90
  -1 -11  -4    0.80    1.70
  -1  11  -5   16.30    2.20
   1  11   5   17.10    2.30
   1  11   5   16.20    1.30
   1  11   5   23.20    2.80
   1 -11   5   17.10    2.90
   1 -11   5   14.40    1.60
  -1 -11  -5   15.30    1.50
  -1 -11  -5   15.60    2.70
   1  11   6   35.50    3.40
  -1  11  -6   45.10    3.70
   1  11   6   45.00    3.90
   1  11   6   39.80    2.40
  -1 -11  -6   42.40    3.80
  -1 -11  -6   39.00    2.70
   1 -11   6   47.60    4.50
   1 -11   6   41.40    2.90
   1  11   7   -0.60    1.60
  -1  11  -7    0.90    1.40
   1  11   7    1.40    1.40
   1  11   7    0.30    0.60
   1 -11   7   -0.90    1.90
   1 -11   7    1.70    1.20
  -1 -11  -7    0.80    1.70
  -1 -11  -7    0.40    0.80
   1  11   8    7.80    0.90
   1  11   8    5.10    1.80
  -1  11  -8    7.60    1.80
   1  11   8    4.20    1.70
   1 -11   8    5.80    1.30
  -1 -11  -8    7.50    1.10
  -1 -11  -8   11.40    2.20
   1 -11   8    6.00    2.10
  -1  11  -9   -0.30    1.40
   1  11   9    2.60    1.60
   1  11   9    0.40    0.60
   1  11   9    1.90    1.60
  -1 -11  -9   -0.60    0.90
   1 -11   9    0.80    2.00
   1 -11   9    1.30    1.10
  -1 -11  -9    3.30    2.00
   1  11  10    2.80    1.50
  -1  11 -10    0.90    1.50
   1 -11  10    4.20    1.30
  -1 -11 -10    2.80    0.90
   1 -11  10    2.20    2.20
  -1 -11 -10    1.10    1.60
   1  11  11   14.70    1.30
  -1  11 -11   14.10    2.30
   1  11  11   12.60    2.40
   1 -11  11   11.50    2.90
  -1 -11 -11   13.10    1.30
  -1 -11 -11   14.70    2.40
   1 -11  11   12.60    1.60
   1  11  12    8.90    1.10
   1  11  12   12.00    2.50
  -1  11 -12    8.70    2.00
  -1 -11 -12    7.70    1.20
  -1 -11 -12    7.60    2.20
   1 -11  12    8.60    1.40
   1 -11  12   10.20    2.70
  -1  12  10    1.00    1.50
  -1  12  10    1.10    0.70
   1  12 -10    3.20    1.70
  -1  12  10   -0.30    1.90
  -1 -12  10    0.70    2.20
   1 -12 -10   -2.60    1.70
   1 -12 -10    1.00    0.90
  -1 -12  10    3.40    1.30
  -1  12   9    7.10    2.30
  -1  12   9    8.20    2.00
  -1  12   9    8.40    0.90
   1  12  -9    6.60    1.90
   1 -12  -9    8.10    1.10
  -1 -12   9    5.80    1.40
   1 -12  -9    7.10    2.10
  -1 -12   9    4.10    2.10
  -1  12   8   15.00    2.80
   1  12  -8   18.30    2.60
  -1  12   8   17.40    2.50
  -1  12   8   18.70    1.40
  -1 -12   8   14.80    1.80
   1 -12  -8   18.60    1.70
  -1 -12   8   13.60    3.20
   1 -12  -8   12.50    2.50
  -1  12   7    0.50    0.60
  -1  12   7    0.30    1.80
  -1  12   7    0.60    1.30
   1  12  -7    0.30    1.40
   1 -12  -7    1.60    1.90
  -1 -12   7   -0.30    1.10
  -1 -12   7    2.10    2.30
   1 -12  -7    0.60    0.90
  -1  12   6    0.10    1.30
  -1  12   6    3.20    2.00
   1  12  -6    1.60    1.70
  -1  12   6    2.10    0.60
  -1 -12   6    1.40    2.00
   1 -12  -6    2.00    1.10
   1 -12  -6    4.10    2.20
  -1 -12   6    3.50    1.20
  -1  12   5   28.40    3.40
  -1  12   5   21.20    1.50
   1  12  -5   20.40    2.60
  -1  12   5   21.50    2.50
   1 -12  -5   18.40    4.20
  -1 -12   5   30.70    3.90
  -1 -12   5   20.40    2.00
  -1  12   4   33.90    3.10
  -1  12   4   31.10    3.70
   1  12  -4   42.00    3.50
  -1  12   4   37.20    2.10
   1 -12  -4   32.50    3.70
  -1 -12   4   31.70    3.90
   1 -12  -4   37.20    2.50
  -1 -12   4   35.70    2.70
   1  12  -3    1.30    1.50
  -1  12   3    0.00    1.00
  -1  12   3    0.70    0.50
   1 -12  -3    0.50    1.80
  -1 -12   3    1.00    2.40
  -1 -12   3    0.90    1.20
   1 -12  -3    0.80    0.90
  -1  12   2    0.40    0.50
   1  12  -2   -0.30    0.70
   1  12  -2    0.60    0.40
  -1  12   2    0.00    1.20
   1  12  -2   -0.70    1.30
   1 -12  -2    0.00    0.90
   1 -12  -2    0.40    1.80
  -1 -12   2    2.50    1.60
   1  12  -1   -0.20    0.40
  -1  12   1   -0.50    1.40
   1  12  -1    0.30    1.30
  -1  12   1    0.40    0.90
  -1  12   1    0.70    0.40
   1  12  -1   -0.10    0.80
  -1 -12   1    1.00    1.40
   1 -12  -1    0.70    1.90
  -1 -12   1   -0.10    2.50
  -1 -12   1    0.10    1.10
   1 -12  -1    0.30    1.10
   1 -12  -1   -0.30    0.90
   1  12   0   20.50    1.40
  -1  12   0   27.50    2.90
   1  12   0   23.90    2.20
   1 -12   0   24.60    2.00
  -1 -12   0   20.40    3.20
   1 -12   0   19.50    2.20
   1 -12   0   15.90    3.00
  -1 -12   0   17.60    1.90
   1 -12   0   23.90    2.30
  -1  12  -1   11.20    2.00
   1 -12   1    8.30    1.80
   1 -12   1    8.70    1.40
   1 -12   1    9.00    1.40
  -1 -12  -1    9.50    1.40
  -1 -12  -1    7.10    2.50
   1 -12   1   11.10    2.70
  -1  12  -2    9.60    2.00
   1  12   2    4.10    1.60
   1  12   2   10.20    1.70
   1  12   2    8.80    0.80
   1 -12   2    9.20    2.20
   1 -12   2    9.60    4.50
  -1 -12  -2    6.80    1.40
  -1 -12  -2    3.70    2.40
   1  12   3    3.00    1.30
   1  12   3    5.70    1.90
   1  12   3    3.30    0.60
  -1  12  -3    4.80    1.60
   1 -12   3    3.00    2.40
   1 -12   3    2.40    1.30
  -1  12  -4   29.00    3.00
   1  12   4   31.50    3.00
   1  12   4   27.70    1.80
   1 -12   4   25.90    3.60
  -1 -12  -4   27.10    3.60
   1 -12   4   28.60    2.40
  -1 -12  -4   30.00    2.30
   1  12   5    4.90    0.70
   1  12   5    6.90    2.10
   1  12   5    6.00    1.70
  -1  12  -5    4.80    1.80
  -1 -12  -5    2.80    1.00
   1 -12   5   -1.90    2.00
  -1 -12  -5    3.00    2.00
   1 -12   5    3.80    1.20
   1  12   6    7.90    1.80
  -1  12  -6    6.70    1.80
   1  12   6    6.30    2.10
   1  12   6    4.70    0.80
  -1 -12  -6    2.20    1.90
   1 -12   6    5.60    2.40
  -1 -12  -6    5.10    1.10
   1 -12   6    2.80    1.20
   1  12   7   -0.10    0.60
   1  12   7    0.50    1.80
   1  12   7    0.30    1.40
  -1  12  -7   -1.10    1.40
   1 -12   7    0.70    2.30
   1 -12   7   -0.40    1.10
  -1 -12  -7    0.10    0.90
  -1 -12  -7    1.20    1.70
   1  12   8   11.30    1.10
   1  12   8    7.80    3.50
  -1  12  -8   11.70    2.10
   1  12   8    8.40    2.00
  -1 -12  -8    8.40    1.20
  -1 -12  -8   13.00    2.30
   1 -12   8   14.40    1.70
   1 -12   8   11.00    2.90
   1  12   9   12.30    1.10
   1  12   9   10.10    2.20
  -1  12  -9   11.70    2.20
   1  12   9    7.40    2.10
   1 -12   9    9.40    2.60
  -1 -12  -9    6.20    1.90
  -1 -12  -9    9.10    1.20
   1 -12   9    9.60    1.50
   1  12  10    6.30    1.70
   1  12  10    5.40    1.90
   1  12  10    5.40    0.90
  -1  12 -10    6.70    2.00
   1 -12  10    3.70    2.30
  -1 -12 -10    5.10    1.00
   1 -12  10    7.90    1.40
  -1 -12 -10    3.30    1.80
  -1  13   7    8.50    1.90
   1  13  -7    5.00    1.70
  -1  13   7    7.20    0.90
  -1 -13   7    4.10    1.30
   1 -13  -7    7.50    1.20
   1 -13  -7    3.20    2.00
  -1 -13   7    7.10    2.70
  -1  13   6   16.50    2.30
   1  13  -6   16.10    2.40
  -1  13   6   14.30    1.30
   1 -13  -6   13.60    2.70
  -1 -13   6   15.00    3.20
  -1 -13   6   11.70    1.70
   1 -13  -6   14.80    1.60
  -1  13   5   10.80    2.60
   1  13  -5   13.60    2.30
  -1  13   5   10.50    2.00
  -1  13   5    9.50    1.00
   1 -13  -5   10.10    1.40
  -1 -13   5   12.30    2.90
   1 -13  -5   11.20    2.50
  -1 -13   5   12.00    1.60
   1  13  -4    6.00    1.70
  -1  13   4    6.10    0.80
  -1  13   4   13.50    2.60
  -1  13   4    7.60    1.60
   1 -13  -4    6.70    2.30
   1 -13  -4    6.40    1.20
  -1 -13   4    3.20    2.50
  -1 -13   4    7.30    1.40
  -1  13   3    3.10    2.00
  -1  13   3    2.70    0.60
   1  13  -3    3.60    1.70
  -1  13   3    2.70    1.30
  -1 -13   3    1.50    1.10
  -1 -13   3    2.90    2.30
   1 -13  -3    1.50    1.00
   1 -13  -3    3.00    2.10
   1  13  -2   72.99    4.80
   1 -13  -2   55.89    3.60
   1 -13  -2   60.39    4.20
  -1 -13   2   52.69    5.20
  -1 -13   2   57.99    3.80
  -1 -13   2   57.99    3.70
   1 -13  -2   58.29    5.00
   1  13  -1    6.20    1.80
   1  13  -1    6.90    0.60
  -1  13   1    9.10    2.20
   1  13  -1    6.30    1.20
   1 -13  -1    3.40    1.90
   1 -13  -1    5.30    1.20
   1 -13  -1    5.60    1.60
  -1 -13   1    6.50    1.30
  -1 -13   1    5.20    2.30
  -1 -13   1    7.90    1.40
  -1  13   0    0.70    1.50
   1  13   0    0.30    1.00
   1  13   0    1.40    1.40
   1  13   0    0.60    0.40
   1 -13   0    0.30    1.20
   1 -13   0   -2.00    2.00
  -1 -13   0    0.10    1.80
   1 -13   0    0.50    1.10
  -1 -13   0    0.30    1.00
   1  13   1   -0.50    1.40
   1  13   1    1.10    0.50
  -1  13  -1    2.50    1.70
   1  13   1   -1.40    0.90
   1 -13   1    0.90    1.10
   1 -13   1   -0.10    1.10
   1 -13   1    2.80    2.30
  -1 -13  -1   -1.20    1.90
  -1 -13  -1    0.50    1.10
   1  13   2    1.80    1.70
   1  13   2    0.00    1.10
  -1  13  -2    0.70    1.50
   1  13   2    0.50    0.50
  -1 -13  -2    1.40    1.00
   1 -13   2   -0.50    1.10
  -1 -13  -2    2.10    2.00
   1 -13   2    0.20    2.10
   1  13   3   13.70    2.70
   1  13   3    8.80    1.70
   1  13   3    6.60    0.80
  -1  13  -3   10.30    2.00
  -1 -13  -3    9.40    2.40
   1 -13   3    9.20    2.70
  -1 -13  -3    7.00    1.20
   1 -13   3    6.60    1.40
  -1  13  -4   -0.40    1.50
   1  13   4    0.20    0.60
   1  13   4   -1.30    1.30
   1 -13   4   -0.90    1.00
  -1 -13  -4   -1.30    1.00
   1 -13   4   -2.40    2.00
  -1 -13  -4   -0.70    2.00
   1  13   5   -2.10    1.40
   1  13   5    2.40    1.50
  -1  13  -5    2.90    1.70
   1  13   5    2.00    0.60
  -1 -13  -5    1.50    1.10
   1 -13   5    1.20    1.20
   1 -13   5    2.00    2.40
  -1 -13  -5    4.50    2.30
   1  13   6   32.60    3.30
  -1  13  -6   33.80    3.30
   1  13   6   38.20    4.00
   1  13   6   30.50    2.00
   1 -13   6   31.50    4.10
   1 -13   6   30.10    2.60
  -1 -13  -6   33.70    2.40
  -1 -13  -6   25.30    3.40
   2   0 -22   25.30    2.60
   2   0 -22   17.80    1.80
  -2   0  21   -1.20    1.50
   2   0 -21    0.60    1.00
   2   0 -21    0.20    1.20
  -2   0  21   -0.20    0.70
   2   0 -21   -0.40    1.50
   2   0 -20    0.90    0.80
  -2   0  20    0.10    0.60
   2   0 -20   -0.10    1.50
   2   0 -20    3.30    1.40
  -2   0  20   -0.20    1.40
   2   0 -19   -0.80    1.10
   2   0 -19   -0.90    0.70
  -2   0  18    3.10    0.70
  -2   0  18    2.30    1.40
   2   0 -18    1.20    1.20
   2   0 -18    2.90    0.90
  -2   0  17    0.10    0.60
   2   0 -17    0.90    0.70
  -2   0  17    0.00    1.20
   2   0 -17   -0.10    1.10
  -2   0  16   13.90    2.10
   2   0 -16   14.90    2.00
   2   0 -16   14.90    1.40
  -2   0  16   15.40    1.30
   2   0 -15    0.20    0.60
  -2   0  15    0.40    1.10
   2   0 -15   -0.20    1.00
  -2   0  15    0.40    0.50
  -2   0  14  339.07   17.50
   2   0 -14  346.07   18.30
   2   0 -14  353.56   17.60
  -2   0  14  347.77   18.40
  -2   0  13   -0.70    1.00
   2   0 -13   -0.70    0.60
   2   0 -13   -0.10    0.80
  -2   0  13    0.30    0.50
   2   0 -13    0.00    0.90
   2   0 -12    8.40    0.90
  -2   0  12    9.40    0.80
   2   0 -12    6.20    0.80
   2   0 -12    9.80    1.60
   2   0 -12    8.20    1.40
  -2   0  12    4.70    1.40
   2   0 -12    9.50    1.50
   2   0 -12    5.70    1.30
  -2   0  12    8.10    1.50
  -2   0  11    0.00    0.90
   2   0 -11   -0.10    0.40
  -2   0  11    0.20    0.90
  -2   0  11    0.70    0.50
   2   0 -11    0.20    0.40
   2   0 -11   -0.30    0.70
  -2   0  11    0.80    0.90
   2   0 -11   -0.40    0.70
  -2   0  11   -0.10    0.40
   2   0 -11    0.10    0.70
   2   0 -10    5.20    1.20
  -2   0  10    7.60    1.50
   2   0 -10    5.80    1.20
  -2   0  10    6.40    0.60
  -2   0  10    8.70    1.40
   2   0 -10    6.90    0.70
  -2   0  10    7.60    0.80
   2   0 -10    8.00    1.20
   2   0 -10    7.30    0.80
  -2   0  10    7.10    1.40
  -2   0   9    0.20    0.80
   2   0  -9   -0.50    0.50
   2   0  -9    0.50    0.30
  -2   0   9    0.50    0.70
   2   0  -9   -0.20    0.60
  -2   0   9    0.00    0.40
  -2   0   9    0.20    0.30
   2   0  -9    0.90    0.70
  -2   0   9    0.00    0.80
  -2   0   8    5.60    1.00
  -2   0   8    6.30    1.10
   2   0  -8    3.80    1.00
  -2   0   8    9.60    1.30
  -2   0   8    4.50    0.50
   2   0  -8    4.00    0.80
   2   0  -7    0.40    0.60
   2   0  -7    0.00    0.60
  -2   0   7    0.60    0.30
  -2   0   7    0.30    0.20
   2   0  -7    0.30    0.30
  -2   0   7    1.00    0.70
   2   0  -7    0.90    0.50
  -2   0   7    0.20    0.60
  -2   0   7    0.60    0.60
  -2   0   6    5.70    0.90
  -2   0   6    6.10    1.00
   2   0  -6    6.90    1.00
  -2   0   6    6.70    0.50
   2   0  -6    6.40    0.90
   2   0  -6    9.20    1.00
   2   0  -5    0.40    0.20
   2   0  -5    0.10    0.20
   2   0  -5    0.20    0.40
  -2   0   5   -0.10    0.20
   2   0  -5    0.30    0.40
  -2   0   5    0.30    0.20
  -2   0   5   -0.40    0.40
  -2   0   5    0.10    0.40
   2   0  -5    0.20    0.40
  -2   0   5    0.50    0.40
  -2   0   4 5895.81  301.87
   2   0  -4 5977.00  302.47
   2   0  -3    0.10    0.20
  -2   0   3    0.30    0.10
   2   0  -3    0.10    0.20
  -2   0   3    0.10    0.20
  -2   0   3   -0.40    0.20
   2   0  -3    0.50    0.40
   2   0  -3    0.00    0.10
   2   0  -3   -0.10    0.10
   2   0  -3   -0.10    0.20
   2   0  -2  954.50   48.00
   2   0  -2  966.70   47.90
  -2   0   2  946.91   48.00
   2   0  -1    0.40    0.20
  -2   0   1    0.20    0.20
  -2   0   0   73.29    3.70
  -2   0   0   64.09    3.60
  -2   0  -1    0.10    0.20
  -2   0  -1    0.10    0.10
   2   0   1    0.00    0.20
  -2   0  -1    0.00    0.20
   2   0   1    0.00    0.10
   2   0   1    0.10    0.20
   2   0   1    0.10    0.20
  -2   0  -1    0.00    0.10
  -2   0  -1    0.20    0.20
   2   0   2   12.40    1.00
   2   0   2   11.20    0.80
  -2   0  -2   13.60    0.90
  -2   0  -2   13.20    0.80
  -2   0  -2   15.30    0.80
  -2   0  -2   15.10    1.10
  -2   0  -3    0.10    0.20
  -2   0  -3    0.30    0.30
  -2   0  -3    0.40    0.30
  -2   0  -3    0.50    0.40
   2   0   3   -0.30    0.20
   2   0   3    0.60    0.40
   2   0   3   -0.10    0.20
   2   0   3    0.10    0.40
   2   0   4 4606.74  251.37
  -2   0  -4 4734.03  251.27
   2   0   5   -0.20    0.60
  -2   0  -5    0.60    0.30
  -2   0  -5    0.10    0.30
   2   0   5    0.30    0.30
  -2   0  -5    0.20    0.50
  -2   0  -5    0.20    0.40
  -2   0  -5    0.20    0.40
   2   0   5    0.60    0.50
   2   0   5    0.00    0.30
   2   0   6   39.10    2.50
  -2   0  -6   36.90    2.30
  -2   0  -6   35.10    2.30
  -2   0  -6   34.30    2.20
  -2   0  -7    0.60    0.40
  -2   0  -7    0.20    0.50
  -2   0  -7    0.20    0.30
   2   0   7    0.10    0.60
   2   0   7   -0.30    0.40
   2   0   7   -0.80    0.70
  -2   0  -7    0.50    0.60
  -2   0  -7    0.00    0.70
  -2   0  -7    0.10    0.50
  -2   0  -8  312.27   16.20
  -2   0  -8  319.77   15.80
  -2   0  -8  325.17   15.80
   2   0   8  307.37   16.50
  -2   0  -8  319.57   16.10
  -2   0  -8  301.87   16.70
   2   0   8  314.27   16.40
  -2   0  -8  304.57   16.20
   2   0   8  297.87   15.80
  -2   0  -9    0.10    0.60
  -2   0  -9   -0.20    0.40
  -2   0  -9    0.20    0.60
   2   0   9   -0.30    1.00
  -2   0  -9    0.40    0.90
  -2   0  -9    0.00    0.40
   2   0   9    0.90    0.50
   2   0   9   -0.70    0.70
  -2   0  -9    0.50    0.60
  -2   0 -10  181.98    9.30
  -2   0 -10  183.98    9.80
   2   0  10  178.28   10.00
  -2   0 -10  179.58    9.60
  -2   0 -10  177.38    9.70
  -2   0 -11    0.30    0.70
  -2   0 -11   -0.40    0.70
   2   0  11   -0.80    0.80
  -2   0 -11    0.80    0.80
  -2   0 -11   -0.20    0.60
   2   0  12  129.69    7.50
  -2   0 -12  119.19    7.10
  -2   0 -12  127.49    7.00
  -2   0 -13   -0.70    0.60
  -2   0 -13   -0.20    0.80
  -2   0 -13   -0.30    0.90
   2   0  13    0.40    1.10
   2   0  14  135.79    7.00
   2   0  14  132.89    8.10
  -2   0 -14  134.29    7.10
  -2   0 -14  140.39    7.50
  -2   0 -14  126.29    7.70
  -2   0 -15    0.00    0.70
  -2   0 -15    0.40    0.90
   2   0  15    0.60    1.30
   2   0  15    0.60    0.60
  -2   0 -15   -0.20    1.20
  -2   0 -16    3.80    1.10
   2   0  16    2.50    0.70
   2   0  16    2.30    1.60
  -2   0 -16    3.70    0.90
   2   0  17    0.40    1.50
  -2   0 -17   -0.70    0.80
   2   0  17   -0.30    0.60
  -2   0 -17   -0.10    0.90
  -2   0 -18   57.99    4.00
  -2   0 -18   67.49    3.80
  -2   0 -19    0.00    0.90
   2   0  19   -0.40    0.70
   2   0  19    1.10    1.60
  -2   0 -19   -1.80    1.60
   2   0  20    9.70    2.30
  -2   0 -20   12.80    1.40
  -2   0 -20   13.00    1.70
   2   0  20   11.20    1.20
  -2   0 -21    0.10    0.80
   2   1 -22    1.80    1.50
  -2   1  22    1.40    0.80
  -2   1  22    0.20    1.70
   2   1 -22    0.90    0.90
   2   1 -22   -2.00    1.30
   2  -1 -22    2.90    1.80
   2  -1 -22    1.60    0.90
   2  -1 -22    0.90    1.10
   2   1 -21   -0.10    1.50
  -2   1  21    3.00    0.80
  -2   1  21    1.90    1.80
   2   1 -21    0.60    1.40
   2   1 -21    3.00    1.50
   2  -1 -21    4.00    1.40
   2  -1 -21    3.30    1.00
   2   1 -20    0.80    0.90
   2   1 -20    1.10    1.40
  -2   1  20   -1.90    1.50
  -2   1  20    0.70    0.70
   2   1 -20    1.40    1.40
   2  -1 -20    1.70    0.80
   2  -1 -20    1.90    1.20
   2   1 -19    0.00    1.40
  -2   1  19    2.90    1.70
   2   1 -19    0.70    1.30
   2   1 -19    0.40    0.80
  -2   1  19    1.90    0.70
   2  -1 -19    0.70    0.80
  -2  -1  19   -0.40    1.20
   2  -1 -19    0.50    1.10
  -2  -1  19    0.80    0.60
   2   1 -18    9.00    1.90
   2   1 -18    7.30    1.10
   2   1 -18    7.40    1.70
   2  -1 -18    7.80    1.10
  -2  -1  18    7.30    0.90
  -2  -1  18    7.20    1.90
   2  -1 -18    6.60    1.50
  -2   1  17    0.20    1.40
   2   1 -17    0.70    0.80
  -2   1  17    1.30    0.70
   2   1 -17    0.10    1.10
  -2  -1  17    0.80    1.40
   2  -1 -17    1.00    1.10
   2  -1 -17    0.80    0.70
  -2  -1  17    2.00    0.60
  -2   1  16  170.28    8.90
   2   1 -16  181.58    9.80
   2   1 -16  171.68    9.10
  -2   1  16  175.78   10.10
   2  -1 -16  175.88    9.60
   2  -1 -16  177.18    9.00
  -2  -1  16  166.48    8.90
  -2  -1  16  169.88    9.90
  -2  -1  16  172.88    9.10
  -2  -1  16  169.98   10.10
  -2   1  15    0.30    1.20
  -2   1  15   -0.50    0.50
   2   1 -15    0.30    0.60
   2   1 -15    0.50    1.10
   2  -1 -15    0.20    0.60
   2  -1 -15    0.60    1.00
  -2  -1  15    0.40    0.50
  -2  -1  15    1.40    1.20
  -2  -1  15    2.20    1.30
  -2  -1  15    0.20    0.70
   2   1 -14   16.00    2.00
  -2   1  14   16.10    2.30
  -2   1  14   14.10    1.30
  -2   1  14   19.60    2.20
  -2  -1  14   17.70    1.30
   2  -1 -14   16.70    2.10
   2  -1 -14   16.90    2.00
   2  -1 -14   19.40    1.40
  -2  -1  14   20.10    1.80
  -2  -1  14   21.30    2.30
  -2   1  13    3.40    1.30
  -2   1  13    2.70    1.20
   2   1 -13    3.50    1.00
   2   1 -13    4.90    1.30
  -2   1  13    2.20    0.60
  -2  -1  13    5.00    1.60
   2  -1 -13    2.30    0.60
  -2  -1  13    2.90    0.70
  -2  -1  13    2.70    0.50
  -2  -1  13    3.50    1.20
   2  -1 -13    3.50    1.20
  -2   1  12  283.57   14.10
   2   1 -12  280.87   14.80
  -2   1  12  284.87   14.80
   2   1 -12  252.47   14.90
  -2   1  12  277.97   15.00
   2   1 -12  282.47   14.70
  -2  -1  12  287.97   14.80
   2  -1 -12  265.27   14.80
   2  -1 -12  268.27   14.10
  -2  -1  12  284.17   14.20
   2  -1 -12  281.47   14.10
  -2  -1  12  273.87   14.90
  -2  -1  12  281.47   14.00
   2  -1 -12  274.47   14.80
   2   1 -11    5.50    1.30
  -2   1  11    4.10    1.30
   2   1 -11    3.40    0.90
   2   1 -11    3.60    1.10
  -2   1  11    4.00    0.60
   2   1 -11    4.40    0.70
  -2   1  11    3.60    1.10
   2   1 -11    4.70    1.20
   2  -1 -11    4.10    0.70
  -2  -1  11    5.10    1.20
  -2  -1  11    4.00    0.70
   2  -1 -11    3.80    1.10
   2  -1 -11    1.50    1.00
   2  -1 -11    3.70    1.00
   2  -1 -11    4.30    0.60
  -2  -1  11    3.60    0.50
  -2  -1  11    3.80    1.30
  -2   1  10   62.39    4.10
  -2   1  10   58.69    3.40
  -2   1  10   63.09    4.10
   2   1 -10   63.19    4.10
   2   1 -10   61.19    3.90
   2   1 -10   59.29    4.40
  -2  -1  10   62.79    3.30
  -2  -1  10   67.79    4.20
  -2  -1  10   62.19    3.50
  -2  -1  10   67.49    4.00
  -2  -1  10   64.39    4.20
   2  -1 -10   62.39    4.10
   2  -1 -10   66.29    3.40
   2  -1 -10   63.09    4.00
   2  -1 -10   66.39    4.10
   2  -1 -10   61.09    3.40
   2   1  -9   27.10    2.20
  -2   1   9   27.60    1.60
   2   1  -9   25.50    2.20
   2   1  -9   28.30    2.40
  -2   1   9   26.20    2.30
  -2   1   9   27.10    2.20
   2   1  -9   26.20    2.00
   2   1  -9   28.90    1.60
  -2  -1   9   26.30    1.50
   2  -1  -9   22.10    2.10
   2  -1  -9   28.70    1.60
  -2  -1   9   29.60    2.40
   2  -1  -9   26.60    1.60
   2  -1  -9   24.60    2.20
  -2  -1   9   26.90    1.70
  -2  -1   9   27.50    2.30
   2  -1  -9   27.20    2.20
  -2  -1   9   29.30    2.20
  -2   1   8  903.61   47.00
   2   1  -8  923.41   46.40
  -2   1   8  889.01   46.40
   2   1  -8  910.21   46.80
   2   1  -8  932.51   47.10
   2   1  -8  924.41   46.90
  -2   1   8  962.90   47.00
   2  -1  -8  912.41   47.00
   2  -1  -8  953.10   46.40
  -2  -1   8  949.21   46.40
  -2  -1   8  928.91   46.90
  -2  -1   8  937.61   46.50
  -2  -1   8  964.60   47.10
   2  -1  -8  931.21   47.00
   2  -1  -8  888.11   46.40
  -2  -1   8  932.61   47.00
   2  -1  -8  933.71   46.90
  -2   1   7   58.99    3.00
  -2   1   7   56.99    3.60
   2   1  -7   56.49    3.00
  -2   1   7   58.59    3.60
   2   1  -7   56.99    3.40
   2   1  -7   56.49    3.50
   2   1  -7   58.49    3.70
  -2  -1   7   58.59    3.70
   2  -1  -7   58.99    3.00
   2  -1  -7   55.79    3.50
  -2  -1   7   57.69    3.50
   2  -1  -7   53.69    3.40
   2  -1  -7   56.99    3.50
  -2  -1   7   58.49    3.00
  -2  -1   7   57.69    3.40
  -2  -1   7   59.29    3.10
   2  -1  -7   53.19    3.00
   2   1  -6 2290.67  117.09
   2   1  -6 2379.96  117.19
   2   1  -6 2352.46  116.89
   2   1  -6 2346.97  116.99
  -2  -1   6 2257.17  117.09
  -2  -1   6 2325.77  117.19
  -2  -1   6 2308.57  116.99
   2  -1  -6 2407.06  116.99
   2  -1  -6 2367.86  117.09
   2   1  -5  110.59    6.20
   2   1  -5  109.09    6.00
   2   1  -5  114.29    5.70
  -2   1   5  114.49    6.20
  -2   1   5  109.59    6.20
   2   1  -5  112.39    6.00
   2   1  -5  114.59    6.00
  -2   1   5  113.59    5.70
   2   1  -5  113.99    5.70
  -2  -1   5  109.49    6.20
   2  -1  -5  107.99    5.70
  -2  -1   5  116.89    6.10
  -2  -1   5  111.19    5.70
   2  -1  -5  114.49    6.00
   2  -1  -5  116.29    5.70
   2  -1  -5  108.19    6.10
   2  -1  -4 3233.98  161.58
   2   1  -3   35.00    2.00
   2   1  -3   35.90    1.80
  -2   1   3   32.60    1.80
   2   1  -3   36.40    2.00
  -2   1   3   35.30    1.80
  -2   1   3   34.00    2.10
  -2   1   3   36.90    2.20
   2   1  -3   33.60    2.20
  -2  -1   3   35.70    2.00
  -2  -1   3   36.10    1.80
   2  -1  -3   31.70    1.80
   2  -1  -3   32.90    2.20
   2  -1  -3   32.00    2.10
   2  -1  -3   33.20    1.80
  -2  -1   3   34.80    2.00
   2   1  -2  272.47   14.10
   2   1  -2  286.87   13.90
   2   1  -2  281.57   14.10
   2   1  -2  283.97   14.30
  -2   1   2  277.67   13.90
  -2   1   2  260.87   14.30
  -2  -1   2  292.57   14.10
   2  -1  -2  274.27   14.20
  -2  -1   2  294.07   14.00
   2  -1  -2  276.77   13.90
  -2  -1   2  271.27   14.10
   2  -1  -2  279.27   14.00
  -2  -1   2  291.77   14.30
   2  -1  -2  281.97   14.20
   2  -1  -2  253.87   14.20
   2   1  -1   22.40    1.40
  -2   1   1   22.30    1.20
  -2   1   1   22.00    1.30
   2   1  -1   22.70    1.20
  -2   1   1   20.30    1.50
  -2   1   1   23.00    1.40
   2   1  -1   21.90    1.40
   2  -1  -1   23.60    1.20
   2  -1  -1   19.30    1.40
  -2  -1   1   24.70    1.40
   2  -1  -1   24.20    1.30
  -2  -1   1   21.80    1.20
  -2  -1   1   24.00    1.40
  -2  -1   1   23.20    1.30
   2  -1  -1   22.80    1.40
   2   1   0    3.00    0.20
   2   1   0    2.00    0.30
  -2   1   0    2.20    0.30
  -2   1   0    2.80    0.40
  -2   1   0    2.00    0.20
  -2  -1   0    2.30    0.20
   2  -1   0    2.40    0.20
  -2  -1   0    2.40    0.30
   2  -1   0    2.10    0.40
   2  -1   0    2.40    0.30
  -2  -1   0    2.80    0.40
   2  -1   0    2.10    0.30
   2   1   1    3.20    0.30
   2   1   1    2.80    0.30
  -2   1  -1    3.70    0.50
  -2   1  -1    2.80    0.30
  -2   1  -1    2.70    0.40
  -2   1  -1    3.70    0.40
   2   1   1    2.80    0.50
   2  -1   1    2.60    0.40
  -2  -1  -1    2.90    0.50
  -2  -1  -1    2.90    0.30
  -2  -1  -1    3.40    0.30
   2  -1   1    3.10    0.50
   2  -1   1    2.60    0.50
   2  -1   1    2.40    0.30
  -2   1  -2  578.54   28.00
  -2   1  -2  577.44   27.80
  -2   1  -2  522.25   27.80
   2   1   2  561.74   28.00
  -2   1  -2  552.14   27.90
   2   1   2  556.84   27.80
   2  -1   2  510.15   27.80
  -2  -1  -2  567.24   27.80
   2  -1   2  549.74   28.10
   2  -1   2  564.54   27.80
   2  -1   2  560.54   28.00
  -2  -1  -2  560.74   28.00
  -2   1  -3   52.19    3.10
  -2   1  -3   50.79    2.90
  -2   1  -3   51.89    2.80
   2   1   3   53.99    2.80
  -2   1  -3   54.29    3.00
  -2  -1  -3   54.29    2.80
   2  -1   3   49.30    3.00
   2  -1   3   53.69    2.90
   2  -1   3   53.99    3.30
  -2  -1  -3   53.39    3.00
  -2   1  -4  672.43   34.70
  -2   1  -4  684.63   34.60
  -2   1  -4  670.43   34.80
   2   1   4  711.03   34.90
  -2   1  -4  684.93   34.40
   2   1   4  644.74   34.50
  -2  -1  -4  684.03   34.70
   2  -1   4  652.73   34.70
   2  -1   4  694.03   34.50
   2  -1   4  701.33   34.90
   2  -1   4  679.03   34.60
  -2  -1  -4  717.23   34.50
  -2  -1  -4  699.13   34.40
  -2  -1  -4  737.23   34.50
   2   1   5   15.00    1.40
  -2   1  -5   14.00    1.10
  -2   1  -5   15.20    1.20
  -2   1  -5   15.60    1.40
  -2   1  -5   14.60    1.00
  -2  -1  -5   14.50    1.40
  -2  -1  -5   14.30    1.00
  -2  -1  -5   14.00    1.00
  -2  -1  -5   15.20    1.00
  -2  -1  -5   13.50    1.30
  -2  -1  -5   15.00    1.10
   2  -1   5   13.10    1.30
   2  -1   5   11.20    1.40
   2  -1   5   13.50    1.20
   2   1   6 1102.19   56.69
  -2   1  -6 1109.69   56.39
  -2   1  -6 1124.39   56.69
  -2   1  -6 1141.19   56.19
  -2   1  -6 1094.19   56.39
  -2  -1  -6 1117.99   56.19
  -2  -1  -6 1217.08   56.39
   2  -1   6 1065.19   56.49
   2  -1   6 1141.29   56.79
   2  -1   6 1140.49   56.19
   2  -1   6 1098.59   56.49
  -2  -1  -6 1143.69   56.19
  -2  -1  -6 1102.29   56.49
  -2   1  -7   21.40    1.60
   2   1   7   21.40    1.90
  -2   1  -7   18.80    1.80
  -2   1  -7   20.00    1.60
  -2   1  -7   17.70    1.70
  -2   1  -7   21.20    1.30
   2  -1   7   20.30    1.70
  -2  -1  -7   19.10    1.30
   2  -1   7   19.10    1.30
   2  -1   7   19.00    2.00
  -2  -1  -7   21.30    1.60
  -2  -1  -7   20.80    1.30
  -2  -1  -7   20.00    1.70
   2  -1   7   20.00    1.70
  -2  -1  -7   19.30    1.40
  -2  -1  -7   20.40    1.90
  -2   1  -8  124.59    6.80
  -2   1  -8  123.49    6.80
  -2   1  -8  126.09    7.10
  -2   1  -8  124.79    6.50
   2   1   8  120.89    7.10
  -2   1  -8  119.59    7.00
   2  -1   8  121.29    6.50
  -2  -1  -8  128.99    6.80
   2  -1   8  124.19    7.20
  -2  -1  -8  117.69    6.90
  -2  -1  -8  132.89    6.50
  -2  -1  -8  127.39    6.50
  -2  -1  -8  126.49    6.60
   2  -1   8  123.09    6.90
  -2  -1  -8  127.49    7.20
  -2   1  -9   23.80    2.00
  -2   1  -9   27.50    2.30
  -2   1  -9   25.00    2.20
   2   1   9   23.10    2.30
  -2   1  -9   23.90    1.90
  -2   1  -9   22.90    1.60
   2  -1   9   23.10    1.70
  -2  -1  -9   26.50    1.70
  -2  -1  -9   26.80    1.80
  -2  -1  -9   28.10    2.00
   2  -1   9   27.50    2.90
  -2  -1  -9   24.40    2.10
  -2  -1  -9   25.90    2.30
   2  -1   9   24.10    2.10
  -2   1 -10  179.78    9.70
  -2   1 -10  169.58    9.90
  -2   1 -10  183.78    9.80
   2   1  10  180.28   10.10
  -2  -1 -10  172.88    9.80
   2  -1  10  183.48    9.90
  -2  -1 -10  183.98    9.40
  -2  -1 -10  183.28    9.50
  -2  -1 -10  184.38    9.70
   2  -1  10  191.78   10.30
  -2   1 -11    0.40    0.70
   2   1  11    0.90    1.10
  -2   1 -11    0.50    0.70
  -2   1 -11   -0.10    0.90
  -2  -1 -11    0.50    0.70
   2  -1  11    1.70    1.00
  -2  -1 -11    0.70    0.70
  -2  -1 -11    1.00    0.50
   2  -1  11   -1.20    0.60
   2  -1  11    1.20    1.30
   2   1  12  417.26   21.80
  -2   1 -12  419.26   21.40
  -2   1 -12  391.36   21.60
  -2   1 -12  385.16   21.30
   2  -1  12  414.16   21.00
  -2  -1 -12  413.96   21.10
  -2  -1 -12  422.66   21.40
   2  -1  12  426.46   21.60
  -2  -1 -12  421.16   21.20
   2  -1  12  418.56   22.00
   2   1  13   19.40    2.70
  -2   1 -13   14.70    2.00
  -2   1 -13   17.50    1.90
  -2   1 -13   19.20    1.50
  -2  -1 -13   20.00    1.90
   2  -1  13   18.00    2.20
   2  -1  13   13.70    1.40
  -2  -1 -13   18.90    1.50
   2  -1  13   17.40    1.30
   2  -1  13   14.50    2.20
  -2  -1 -13   16.70    1.70
   2   1  14   10.70    2.00
  -2   1 -14    8.00    1.10
  -2   1 -14    7.40    1.40
  -2  -1 -14    9.90    1.60
  -2  -1 -14    8.00    1.10
  -2  -1 -14    9.10    1.30
   2  -1  14    8.40    1.80
   2  -1  14    7.70    1.10
   2  -1  14    5.30    1.80
   2  -1  14    9.80    0.90
  -2   1 -15   12.10    1.70
   2   1  15   11.40    1.10
  -2   1 -15   11.00    1.30
   2   1  15   12.30    2.20
   2  -1  15   12.40    1.10
  -2  -1 -15   12.10    1.70
  -2  -1 -15   12.70    1.50
   2  -1  15   13.50    2.10
  -2  -1 -15   10.80    1.20
   2   1  16   16.00    2.50
   2   1  16   15.20    1.40
  -2   1 -16   14.80    1.50
  -2  -1 -16   19.20    1.60
   2  -1  16   14.40    2.30
  -2  -1 -16   17.40    1.80
  -2  -1 -16   16.00    2.00
   2  -1  16   16.50    1.30
  -2   1 -17    0.00    0.80
  -2   1 -17    1.60    1.10
  -2  -1 -17    1.00    0.90
   2  -1  17    1.50    0.60
   2  -1  17    1.90    1.50
  -2  -1 -17    1.50    0.90
  -2   1 -18    3.30    1.30
   2   1  18    3.60    2.00
   2   1  18    2.60    0.80
  -2   1 -18    3.50    1.00
   2  -1  18    3.80    0.80
  -2  -1 -18    3.30    0.90
   2  -1  18    4.00    1.80
  -2  -1 -18    3.90    1.10
   2   1  19    9.70    2.40
   2   1  19    9.10    1.10
  -2   1 -19   10.90    1.50
  -2   1 -19   12.20    1.80
  -2  -1 -19   11.30    1.50
   2   1  20   36.50    4.00
   2   1  20   30.90    2.30
  -2   1 -20   35.20    2.90
  -2   1 -20   37.90    2.60
   2  -1  20   32.70    2.20
   2  -1  20   29.30    3.40
  -2  -1 -20   33.50    2.40
  -2  -1 -20   38.40    3.00
  -2   2  21    0.80    1.70
   2   2 -21   -0.40    1.40
   2   2 -21    1.10    0.90
  -2   2  21    1.40    0.80
   2   2 -21    1.10    1.40
   2  -2 -21    1.60    1.20
   2  -2 -21    1.80    1.20
   2   2 -20    1.80    1.40
  -2   2  20   -0.30    1.60
  -2   2  20    0.70    0.80
   2   2 -20    1.10    1.30
   2   2 -20    1.80    0.90
   2  -2 -20    0.00    0.80
   2  -2 -20    0.70    1.10
  -2   2  19   -0.40    0.70
   2   2 -19   -1.10    1.30
   2   2 -19    0.20    0.80
   2   2 -19    1.30    1.40
  -2   2  19    1.50    1.60
   2  -2 -19    0.40    0.80
   2  -2 -19   -0.60    0.90
  -2   2  18    1.50    0.70
  -2   2  18    1.80    1.60
   2   2 -18    2.20    0.90
   2   2 -18    3.60    1.50
   2   2 -18    3.30    1.40
   2  -2 -18    3.60    1.20
   2  -2 -18    3.10    0.80
   2   2 -17   15.80    2.10
   2   2 -17   18.60    2.30
   2  -2 -17   18.40    1.60
   2  -2 -17   20.30    2.20
  -2  -2  17   21.00    2.70
  -2  -2  17   14.10    1.50
   2   2 -16    1.10    1.20
   2   2 -16   -0.30    1.00
  -2   2  16   -1.20    1.20
  -2   2  16    0.30    0.60
   2  -2 -16    0.50    0.70
  -2  -2  16    0.00    1.40
  -2  -2  16   -0.50    0.70
   2  -2 -16    0.20    0.90
  -2   2  15   22.20    2.30
   2   2 -15   20.30    2.50
   2   2 -15   16.30    2.10
  -2   2  15   18.90    1.50
  -2   2  15   18.70    2.40
  -2  -2  15   23.80    1.70
  -2  -2  15   20.40    1.40
   2  -2 -15   19.10    2.20
  -2  -2  15   19.60    2.80
  -2  -2  15   22.90    2.40
   2  -2 -15   17.70    1.50
   2   2 -14  230.18   13.00
  -2   2  14  231.68   12.50
   2   2 -14  231.68   12.40
   2   2 -14  214.08   12.20
  -2   2  14  221.48   12.80
  -2   2  14  225.88   11.80
   2  -2 -14  234.58   12.50
  -2  -2  14  236.88   12.50
  -2  -2  14  237.88   11.90
   2  -2 -14  230.18   11.80
  -2  -2  14  225.88   12.80
  -2  -2  14  236.88   11.70
  -2   2  13   27.20    1.80
   2   2 -13   30.00    2.50
  -2   2  13   26.40    2.90
   2   2 -13   27.60    2.60
  -2   2  13   24.60    2.50
   2   2 -13   27.50    2.30
  -2  -2  13   30.40    2.00
   2  -2 -13   27.50    3.00
  -2  -2  13   30.90    2.50
  -2  -2  13   29.10    3.00
   2  -2 -13   28.10    1.90
  -2  -2  13   30.80    1.70
  -2   2  12    3.40    1.40
  -2   2  12    2.80    1.20
  -2   2  12    3.70    0.60
   2   2 -12    5.10    1.20
   2   2 -12    4.10    1.20
   2   2 -12    2.60    0.90
   2  -2 -12    3.50    1.00
  -2  -2  12    3.60    0.50
  -2  -2  12    3.50    1.10
   2  -2 -12    2.20    0.60
  -2  -2  12    1.30    1.20
  -2  -2  12    1.40    0.70
   2  -2 -12    1.90    1.20
   2  -2 -12    2.20    0.60
  -2   2  11   -0.10    0.90
   2   2 -11    1.30    0.90
   2   2 -11    1.00    0.80
   2   2 -11    1.00    0.90
   2   2 -11    1.00    1.00
  -2   2  11    1.50    1.00
   2   2 -11    1.70    0.50
   2   2 -11    1.00    0.70
  -2   2  11    0.70    0.40
  -2  -2  11    0.50    0.50
  -2  -2  11    1.10    1.10
   2  -2 -11    0.60    0.50
   2  -2 -11    1.20    1.00
  -2  -2  11    0.80    0.90
   2  -2 -11    1.60    0.50
  -2  -2  11    1.60    0.40
   2  -2 -11    2.00    0.90
  -2   2  10    2.40    0.50
   2   2 -10    3.00    0.80
  -2   2  10    3.30    1.00
   2   2 -10    1.90    1.00
   2   2 -10    3.70    1.00
   2   2 -10    1.70    0.90
  -2   2  10    3.10    1.20
   2   2 -10    1.70    0.80
   2   2 -10    2.70    0.50
   2  -2 -10    2.80    1.00
  -2  -2  10    3.00    1.20
  -2  -2  10    3.20    0.70
  -2  -2  10    3.40    0.90
   2  -2 -10    2.00    0.50
  -2  -2  10    2.30    0.40
   2  -2 -10    2.90    0.90
  -2   2   9   22.00    2.00
   2   2  -9   22.70    2.00
   2   2  -9   21.50    1.80
   2   2  -9   20.50    2.00
   2   2  -9   21.90    1.70
   2   2  -9   21.80    1.40
  -2   2   9   21.40    1.30
  -2   2   9   22.30    2.10
   2  -2  -9   20.50    1.40
  -2  -2   9   20.90    1.40
   2  -2  -9   19.90    1.30
   2  -2  -9   19.70    1.90
   2  -2  -9   18.00    1.80
  -2  -2   9   21.60    2.10
   2  -2  -9   18.40    1.90
   2   2  -8  170.48    8.90
   2   2  -8  163.88    8.60
   2   2  -8  163.58    9.10
   2   2  -8  160.08    9.40
  -2   2   8  166.28    8.70
   2   2  -8  173.48    9.30
  -2   2   8  161.98    8.60
  -2   2   8  173.78    9.20
  -2   2   8  165.68    9.30
   2   2  -8  161.98    8.90
   2  -2  -8  177.58    9.20
   2  -2  -8  175.28    9.10
   2  -2  -8  179.88    8.70
  -2  -2   8  175.68    9.30
   2  -2  -8  161.98    9.20
   2  -2  -8  169.38    8.60
  -2  -2   8  170.88    8.70
   2   2  -7  239.08   12.60
  -2   2   7  235.98   11.90
   2   2  -7  243.98   12.20
   2   2  -7  230.58   12.70
  -2   2   7  228.98   12.60
  -2   2   7  243.58   12.50
   2   2  -7  239.78   12.00
   2   2  -7  226.78   12.40
   2   2  -7  225.18   12.40
  -2   2   7  238.78   12.00
  -2  -2   7  245.98   12.00
   2  -2  -7  234.88   12.50
   2  -2  -7  224.58   11.90
   2  -2  -7  241.38   12.40
  -2  -2   7  243.28   12.50
   2   2  -6 1148.49   59.69
   2   2  -6 1180.68   59.89
   2   2  -6 1188.08   59.39
   2   2  -6 1207.38   59.39
   2   2  -6 1230.18   59.59
   2   2  -6 1205.48   59.19
  -2   2   6 1173.58   59.19
   2  -2  -6 1138.99   59.19
  -2  -2   6 1221.98   59.19
   2  -2  -6 1159.48   59.59
  -2  -2   6 1221.88   59.69
   2  -2  -6 1137.99   59.69
  -2   2   5   19.30    1.20
  -2   2   5   19.80    1.70
   2   2  -5   20.60    1.40
   2   2  -5   19.10    1.20
   2   2  -5   21.20    1.60
   2   2  -5   18.90    1.60
  -2   2   5   22.20    1.70
  -2   2   5   19.20    1.10
   2   2  -5   19.60    1.70
  -2  -2   5   19.70    1.20
   2  -2  -5   20.90    1.60
   2  -2  -5   17.90    1.20
  -2  -2   5   18.90    1.60
   2  -2  -5   21.60    1.60
  -2   2   4  305.07   16.00
   2   2  -4  328.17   16.10
  -2   2   4  311.27   16.10
   2   2  -4  326.37   16.20
  -2   2   4  307.27   16.60
  -2   2   4  307.47   16.50
   2   2  -4  327.47   16.60
   2   2  -4  331.37   16.40
  -2  -2   4  336.27   16.20
  -2  -2   4  331.07   16.20
   2  -2  -4  321.07   16.00
  -2  -2   4  338.87   16.70
   2  -2  -4  303.57   16.40
   2  -2  -4  302.87   16.40
   2   2  -3   41.20    2.60
   2   2  -3   40.90    2.20
  -2   2   3   38.40    2.10
   2   2  -3   41.40    2.40
  -2   2   3   37.00    2.40
  -2   2   3   37.80    2.10
   2   2  -3   41.30    2.10
  -2   2   3   33.90    2.50
  -2  -2   3   41.70    2.10
  -2  -2   3   40.40    2.30
   2  -2  -3   39.30    2.10
  -2  -2   3   39.90    2.40
   2  -2  -3   38.50    2.40
   2  -2  -3   39.80    2.10
   2  -2  -3   38.40    2.40
   2   2  -2 2041.90   99.19
   2   2  -2 1972.40   98.89
  -2   2   2 2096.49   99.19
   2  -2  -2 1992.60   98.89
  -2  -2   2 1974.80   98.99
   2  -2  -2 1803.62   99.09
  -2   2   1  154.68    8.00
   2   2  -1  158.38    7.90
  -2   2   1  160.88    8.20
  -2   2   1  148.49    8.20
   2   2  -1  158.98    8.10
  -2   2   1  159.58    7.90
  -2   2   1  156.58    8.10
   2   2  -1  153.88    8.20
   2  -2  -1  161.78    8.10
   2  -2  -1  140.59    8.20
   2  -2  -1  160.18    7.90
   2  -2  -1  157.18    7.90
   2  -2  -1  165.58    8.20
  -2  -2   1  159.88    7.90
  -2  -2   1  161.58    8.20
   2  -2  -1  161.78    8.20
   2   2   0    8.30    0.70
  -2   2   0    7.70    0.70
   2   2   0    7.50    0.70
   2   2   0    9.00    0.80
  -2   2   0    6.70    0.70
   2   2   0    8.60    0.50
  -2   2   0    8.40    0.80
  -2   2   0    7.40    0.50
   2  -2   0    8.40    0.50
   2  -2   0    7.80    0.70
   2  -2   0   10.30    0.90
  -2  -2   0    7.80    0.50
   2  -2   0    7.20    0.80
   2  -2   0    7.70    0.50
   2   2   1    1.50    0.30
  -2   2  -1    1.20    0.40
   2   2   1    0.80    0.30
  -2   2  -1    1.00    0.30
  -2   2  -1    1.20    0.20
   2   2   1    0.50    0.20
   2   2   1    1.10    0.40
  -2   2  -1    0.80    0.40
   2  -2   1    1.70    0.60
   2  -2   1    0.70    0.40
   2  -2   1    1.10    0.30
  -2  -2  -1    0.70    0.20
   2  -2   1    1.40    0.30
  -2  -2  -1    1.10    0.40
  -2   2  -2   78.79    4.20
  -2   2  -2   82.09    4.20
   2   2   2   83.29    4.20
  -2   2  -2   75.19    4.50
  -2  -2  -2   85.09    4.20
   2  -2   2   80.39    4.50
  -2   2  -3    2.10    0.30
   2   2   3    3.30    0.70
  -2   2  -3    3.30    0.70
   2   2   3    1.70    0.30
  -2   2  -3    2.00    0.40
  -2   2  -3    1.20    0.50
  -2  -2  -3    1.00    0.40
   2  -2   3    3.50    0.70
  -2  -2  -3    1.90    0.30
   2  -2   3    2.00    0.30
   2  -2   3    2.40    0.70
   2  -2   3    2.10    0.40
  -2   2  -4 1178.78   59.99
   2   2   4 1202.98   60.49
  -2   2  -4 1202.48   60.39
   2   2   4 1250.57   60.09
  -2   2  -4 1180.58   59.99
  -2   2  -4 1165.38   60.39
  -2  -2  -4 1211.98   59.99
  -2  -2  -4 1200.48   60.39
   2  -2   4 1258.77   60.49
   2  -2   4 1160.68   60.39
   2  -2   4 1196.78   60.09
  -2   2  -5  382.86   19.30
  -2   2  -5  383.06   19.60
   2   2   5  369.56   19.20
  -2   2  -5  378.56   19.50
   2   2   5  369.76   19.60
  -2   2  -5  388.66   19.10
  -2  -2  -5  380.36   19.50
   2  -2   5  369.06   19.60
  -2  -2  -5  385.26   19.10
   2  -2   5  388.66   19.30
   2   2   6   27.80    1.70
  -2   2  -6   29.10    1.70
  -2   2  -6   27.80    1.80
  -2   2  -6   26.40    2.10
   2   2   6   29.00    2.30
  -2   2  -6   27.90    2.20
   2  -2   6   26.50    1.70
  -2  -2  -6   30.20    2.10
   2  -2   6   27.60    2.20
   2  -2   6   28.20    2.30
  -2  -2  -6   29.70    1.70
   2  -2   6   29.00    1.90
  -2   2  -7   11.40    1.00
  -2   2  -7   12.20    1.70
  -2   2  -7    8.80    1.20
  -2   2  -7   10.10    1.00
   2   2   7    9.60    1.40
   2   2   7    9.30    0.90
  -2  -2  -7    8.90    0.90
   2  -2   7   11.40    1.50
  -2  -2  -7   10.50    1.50
  -2  -2  -7   10.50    0.90
  -2  -2  -7   10.80    0.90
  -2  -2  -7   10.00    0.80
   2  -2   7   10.00    1.50
  -2  -2  -7   10.20    1.40
   2  -2   7    7.30    0.80
   2  -2   7   10.60    1.20
  -2   2  -8   75.59    4.70
   2   2   8   73.99    4.80
  -2   2  -8   76.19    4.70
  -2   2  -8   77.89    4.10
  -2   2  -8   73.19    4.50
  -2   2  -8   75.49    4.30
   2  -2   8   70.39    4.60
  -2  -2  -8   84.69    4.90
  -2  -2  -8   80.89    4.40
  -2  -2  -8   75.19    4.10
  -2  -2  -8   82.59    4.10
  -2  -2  -8   75.89    4.60
   2  -2   8   71.39    4.40
   2  -2   8   73.89    4.90
   2  -2   8   73.39    4.10
   2   2   9    6.10    1.40
  -2   2  -9    6.70    0.70
  -2   2  -9    7.80    1.30
  -2   2  -9    7.80    1.20
  -2   2  -9   10.50    1.10
   2  -2   9    6.20    1.40
  -2  -2  -9    8.90    1.00
  -2  -2  -9    9.70    1.00
   2  -2   9    8.40    0.90
  -2  -2  -9   10.60    1.00
   2  -2   9    9.00    1.30
  -2  -2  -9    6.00    1.20
  -2  -2  -9    8.80    0.90
  -2  -2  -9    7.40    1.60
  -2   2 -10  265.27   13.90
  -2   2 -10  236.78   14.30
   2   2  10  272.47   14.50
  -2   2 -10  277.77   14.20
  -2  -2 -10  272.17   13.60
   2  -2  10  270.77   13.70
   2  -2  10  268.87   14.10
  -2  -2 -10  283.57   13.90
   2  -2  10  253.07   14.50
  -2   2 -11  105.99    7.10
  -2   2 -11  122.09    7.00
   2   2  11  120.99    7.40
  -2   2 -11  114.49    6.70
  -2  -2 -11  127.39    6.50
   2  -2  11  120.89    7.50
  -2  -2 -11  126.19    6.70
  -2  -2 -11  128.49    6.50
   2  -2  11  125.49    7.00
   2  -2  11  123.49    6.50
  -2   2 -12   63.99    3.90
  -2   2 -12   66.49    4.20
   2   2  12   60.39    5.00
   2  -2  12   64.39    4.20
   2  -2  12   61.99    3.70
  -2  -2 -12   67.09    3.90
  -2  -2 -12   65.39    3.60
   2  -2  12   63.49    3.40
   2  -2  12   64.09    4.80
  -2  -2 -12   64.29    3.70
  -2   2 -13   28.90    2.60
   2   2  13   29.20    3.10
  -2   2 -13   26.80    2.30
  -2  -2 -13   30.60    2.30
   2  -2  13   30.30    1.80
  -2  -2 -13   31.80    2.10
   2  -2  13   31.30    3.50
   2  -2  13   25.50    2.60
  -2  -2 -13   28.40    2.00
   2  -2  13   31.20    2.20
   2   2  14  203.78   11.90
  -2   2 -14  208.58   11.40
  -2  -2 -14  205.58   10.80
   2  -2  14  219.78   12.10
   2  -2  14  209.68   11.50
   2  -2  14  210.28   10.90
  -2  -2 -14  204.08   11.10
  -2  -2 -14  209.88   10.90
   2  -2  14  210.28   10.60
  -2   2 -15    7.10    1.50
   2   2  15    6.30    1.80
   2  -2  15   10.40    1.80
   2  -2  15    7.70    0.80
   2  -2  15    3.60    1.60
  -2  -2 -15    5.90    1.00
  -2  -2 -15    9.60    1.20
  -2  -2 -15    8.50    1.30
  -2   2 -16    3.60    1.30
  -2   2 -16    1.00    0.80
   2  -2  16    0.70    2.10
  -2  -2 -16    2.10    0.90
   2  -2  16    1.90    1.60
  -2  -2 -16    2.10    0.80
  -2  -2 -16    3.00    1.20
   2  -2  16    1.10    0.60
   2  -2  16    1.80    1.10
   2   2  17    6.70    2.00
  -2   2 -17    6.90    1.50
  -2   2 -17    5.40    1.00
   2   2  17    5.70    0.90
   2  -2  17    5.50    1.20
   2  -2  17    5.00    0.80
   2  -2  17    4.60    1.60
  -2  -2 -17    5.20    1.10
  -2  -2 -17    4.20    1.20
  -2  -2 -17    6.30    1.10
   2  -2  17    5.50    2.10
   2   2  18   34.80    2.40
  -2   2 -18   35.80    3.00
  -2   2 -18   37.60    2.60
   2   2  18   31.00    3.80
  -2  -2 -18   32.00    2.90
   2  -2  18   39.80    2.20
  -2  -2 -18   37.30    2.50
   2  -2  18   39.90    3.50
  -2  -2 -18   35.50    2.50
   2   2  19    0.50    0.70
  -2   2 -19    1.60    1.20
   2   2  19    0.10    1.80
  -2   2 -19    0.90    0.90
   2  -2  19    2.50    1.60
  -2  -2 -19    1.00    0.80
   2  -2  19    0.90    0.70
  -2  -2 -19    1.60    1.00
  -2   2 -20   23.80    2.00
   2   2  20   19.40    3.10
  -2   2 -20   23.70    2.60
   2   2  20   21.60    1.90
  -2  -2 -20   26.00    2.00
  -2  -2 -20   24.50    2.00
  -2   3  21   -1.30    1.60
  -2   3  21   -1.40    0.70
   2   3 -21    1.20    1.20
   2   3 -21   -0.80    0.80
   2   3 -21   -0.20    1.40
   2  -3 -21    0.30    1.10
  -2  -3  21    0.90    2.10
   2  -3 -21   -1.40    0.90
  -2  -3  21   -0.10    1.00
   2   3 -20   -0.90    0.80
  -2   3  20   -0.60    1.60
  -2   3  20    1.20    0.80
   2   3 -20    0.40    1.30
   2   3 -20    1.30    1.50
  -2  -3  20    0.40    1.00
  -2  -3  20   -1.50    1.80
   2  -3 -20   -0.40    0.80
  -2   3  19    0.60    1.70
  -2   3  19    0.30    0.70
   2   3 -19   -0.60    1.10
   2   3 -19    2.40    1.40
  -2  -3  19    0.30    0.90
   2  -3 -19    1.30    1.10
  -2  -3  19    3.20    2.00
   2  -3 -19    0.10    0.80
  -2   3  18    9.70    1.10
  -2   3  18    6.00    2.10
   2   3 -18    7.90    1.60
   2   3 -18    9.20    2.00
   2  -3 -18    9.10    1.50
   2  -3 -18   10.70    1.20
  -2  -3  18   11.70    2.60
  -2  -3  18   10.00    1.30
   2   3 -17   16.10    2.40
  -2   3  17   17.40    1.50
   2   3 -17   19.40    2.20
  -2   3  17   14.90    2.50
   2  -3 -17   16.00    1.50
   2  -3 -17   15.80    1.90
   2   3 -16   34.40    2.80
   2   3 -16   33.30    3.10
  -2   3  16   33.30    2.80
  -2  -3  16   27.90    3.40
  -2  -3  16   32.50    2.30
   2  -3 -16   31.40    2.20
   2  -3 -16   32.50    2.80
  -2   3  15    9.90    1.00
  -2   3  15    9.80    2.10
   2   3 -15   12.10    1.60
  -2   3  15   11.10    1.70
   2   3 -15   11.70    1.70
   2   3 -15   14.80    2.10
  -2  -3  15   15.90    1.40
   2  -3 -15   10.70    1.10
  -2  -3  15   13.60    2.40
   2  -3 -15    8.20    1.50
  -2   3  14    5.70    1.40
   2   3 -14    6.50    1.30
  -2   3  14    8.20    0.90
  -2   3  14    7.90    1.90
   2   3 -14    8.50    1.60
   2   3 -14    9.50    1.20
   2  -3 -14    5.90    0.90
  -2  -3  14    4.60    1.00
  -2  -3  14    7.60    1.90
   2  -3 -14    6.10    2.10
   2   3 -13   20.00    1.80
  -2   3  13   20.00    2.10
  -2   3  13   19.40    1.50
  -2   3  13   19.70    2.50
   2   3 -13   21.90    2.80
   2   3 -13   20.60    2.00
   2  -3 -13   20.10    1.50
  -2  -3  13   18.50    2.90
   2  -3 -13   21.70    2.00
  -2  -3  13   20.10    1.80
   2   3 -12   73.29    4.30
   2   3 -12   70.19    4.20
   2   3 -12   72.69    4.70
  -2   3  12   71.19    4.50
  -2   3  12   58.89    5.10
  -2   3  12   70.79    4.00
  -2  -3  12   68.89    4.90
  -2  -3  12   68.99    4.00
   2  -3 -12   73.09    3.90
   2  -3 -12   73.29    4.40
   2   3 -11    5.50    1.00
  -2   3  11    5.40    0.70
   2   3 -11    7.40    1.10
  -2   3  11    3.40    1.10
   2   3 -11    4.40    1.30
  -2   3  11    5.60    1.50
   2  -3 -11    4.60    1.20
  -2  -3  11    7.50    1.80
   2  -3 -11    5.70    0.70
   2  -3 -11    6.90    1.10
  -2  -3  11    4.90    0.90
   2  -3 -11    4.00    0.70
   2   3 -10  123.99    6.20
   2   3 -10  113.59    6.50
  -2   3  10  111.59    5.90
   2   3 -10  107.49    5.90
  -2   3  10  114.29    6.80
  -2   3  10  110.09    5.90
   2   3 -10  113.29    6.10
   2   3 -10  110.59    6.60
   2   3 -10  104.59    6.90
  -2   3  10  118.79    6.50
  -2  -3  10  106.29    6.70
   2  -3 -10  110.09    5.80
  -2  -3  10  116.49    6.00
   2  -3 -10  111.69    6.60
   2  -3 -10  115.19    5.90
   2  -3 -10  105.89    6.30
   2   3  -9   30.00    2.40
   2   3  -9   30.70    2.00
   2   3  -9   26.50    2.40
  -2   3   9   26.60    1.70
  -2   3   9   29.10    2.40
  -2   3   9   25.40    2.50
  -2   3   9   29.90    1.80
   2   3  -9   26.70    2.60
   2   3  -9   27.20    2.00
   2   3  -9   29.90    1.70
   2  -3  -9   27.60    1.70
   2  -3  -9   26.00    2.10
   2  -3  -9   29.20    2.40
  -2  -3   9   27.90    1.80
  -2  -3   9   28.90    2.60
   2   3  -8   22.90    2.20
   2   3  -8   20.00    1.50
  -2   3   8   18.30    1.30
   2   3  -8   19.50    1.30
  -2   3   8   17.10    2.00
  -2   3   8   21.40    1.90
  -2   3   8   19.40    1.30
   2   3  -8   20.30    2.00
   2   3  -8   20.40    1.50
   2   3  -8   19.00    1.80
  -2  -3   8   20.00    2.10
   2  -3  -8   17.40    1.20
   2  -3  -8   18.50    1.70
   2  -3  -8   17.70    1.90
  -2  -3   8   20.10    1.40
  -2   3   7    0.90    0.40
   2   3  -7    0.60    0.80
   2   3  -7    1.20    0.50
   2   3  -7    1.30    0.80
   2   3  -7    1.00    0.20
   2   3  -7    0.90    0.40
  -2   3   7    1.20    0.40
  -2   3   7    1.20    0.90
   2   3  -7    1.20    0.80
  -2   3   7    3.20    1.00
   2   3  -7    1.10    0.50
   2  -3  -7    0.70    0.40
  -2  -3   7    0.70    0.90
  -2  -3   7    1.10    0.50
   2  -3  -7    0.60    0.60
   2  -3  -7    1.10    0.70
  -2   3   6   42.30    3.10
   2   3  -6   47.00    3.10
   2   3  -6   39.70    3.10
  -2   3   6   46.90    3.10
  -2   3   6   44.70    2.40
  -2   3   6   43.50    2.50
   2   3  -6   45.00    2.60
   2   3  -6   42.70    2.90
   2   3  -6   41.10    2.40
  -2  -3   6   44.20    2.50
   2  -3  -6   43.90    2.40
   2  -3  -6   48.20    2.90
   2  -3  -6   52.19    3.10
  -2  -3   6   46.70    3.10
  -2   3   5   50.09    3.30
  -2   3   5   47.50    2.60
   2   3  -5   47.40    3.00
   2   3  -5   45.80    3.10
  -2   3   5   48.50    2.60
   2   3  -5   45.20    3.20
   2   3  -5   51.19    2.70
  -2   3   5   48.80    3.10
   2  -3  -5   45.30    2.90
   2  -3  -5   48.40    2.60
   2  -3  -5   47.30    3.10
  -2  -3   5   48.40    2.60
  -2  -3   5   47.30    2.70
  -2  -3   5   53.59    3.20
  -2   3   4   28.10    2.10
   2   3  -4   24.20    2.10
   2   3  -4   26.50    1.90
  -2   3   4   27.90    1.60
   2   3  -4   28.70    1.70
   2   3  -4   27.10    1.60
  -2   3   4   28.30    1.60
  -2  -3   4   27.90    1.70
  -2  -3   4   29.10    2.10
  -2  -3   4   29.20    1.60
   2  -3  -4   30.90    2.10
   2  -3  -4   24.70    1.90
   2  -3  -4   31.30    1.60
  -2   3   3   42.10    2.10
   2   3  -3   40.70    2.20
  -2   3   3   37.00    2.20
   2   3  -3   40.90    2.70
  -2   3   3   39.40    2.60
   2   3  -3   39.10    2.20
   2   3  -3   40.50    2.60
   2   3  -3   42.30    2.50
   2  -3  -3   37.20    2.50
  -2  -3   3   38.20    2.40
   2  -3  -3   43.70    2.60
   2  -3  -3   41.90    2.20
  -2  -3   3   42.50    2.60
  -2  -3   3   42.40    2.20
   2   3  -2  108.19    5.50
   2   3  -2  108.79    5.60
  -2   3   2  105.79    6.10
  -2   3   2  104.79    5.40
   2   3  -2  111.99    5.80
   2   3  -2  110.79    6.00
   2   3  -2  107.89    5.80
  -2   3   2  109.39    5.80
  -2   3   2  103.49    5.40
  -2  -3   2  110.79    5.90
  -2  -3   2   94.59    5.60
  -2  -3   2  118.49    5.50
   2  -3  -2  107.59    5.80
   2  -3  -2   95.69    5.70
  -2  -3   2  104.49    5.80
   2   3  -1    5.30    0.60
   2   3  -1    4.70    0.80
  -2   3   1    4.70    0.40
   2   3  -1    5.40    0.50
  -2   3   1    4.70    0.70
  -2   3   1    3.50    0.70
  -2   3   1    5.20    0.70
  -2   3   1    5.10    0.40
   2  -3  -1    6.40    0.90
  -2  -3   1    4.70    0.70
  -2  -3   1    6.30    0.90
  -2  -3   1    4.50    0.70
   2  -3  -1    4.70    0.70
   2  -3  -1    5.90    0.90
  -2  -3   1    5.60    0.50
   2  -3  -1    5.90    0.50
   2   3   0   32.30    2.00
  -2   3   0   31.00    2.00
   2   3   0   29.90    2.00
   2   3   0   30.80    1.70
  -2   3   0   30.80    1.70
  -2   3   0   33.40    2.10
   2  -3   0   31.00    1.90
  -2  -3   0   31.80    2.00
  -2  -3   0   31.70    1.70
   2  -3   0   32.20    1.70
   2  -3   0   33.30    2.10
  -2  -3   0   25.90    1.90
   2  -3   0   32.00    1.60
   2  -3   0   30.80    2.10
   2  -3   0   34.00    1.90
   2   3   1  441.16   22.50
   2   3   1  470.95   23.10
  -2   3  -1  434.56   22.90
  -2   3  -1  434.36   22.90
  -2   3  -1  428.76   22.50
   2   3   1  449.76   22.70
   2  -3   1  454.35   22.60
   2  -3   1  461.95   22.50
   2  -3   1  456.95   22.40
   2  -3   1  471.75   22.90
   2  -3   1  457.45   22.60
   2  -3   1  439.96   22.90
  -2  -3  -1  464.65   22.50
  -2  -3  -1  422.56   22.80
   2   3   2 1663.63   82.99
   2   3   2 1609.94   82.69
  -2   3  -2 1725.93   82.99
  -2   3  -2 1629.04   82.89
   2  -3   2 1568.04   82.99
   2  -3   2 1773.12   83.09
  -2  -3  -2 1608.24   82.89
  -2  -3  -2 1656.43   82.59
  -2   3  -3  188.38   10.00
   2   3   3  175.78   10.00
   2   3   3  191.08   10.00
   2   3   3  203.08   10.50
  -2   3  -3  197.18   10.40
   2  -3   3  205.38   10.50
  -2  -3  -3  197.18   10.30
   2  -3   3  197.78   10.00
  -2  -3  -3  205.38   10.00
  -2  -3  -3  209.38   10.00
   2  -3   3  191.78   10.50
   2   3   4   28.50    2.20
  -2   3  -4   29.60    1.70
  -2   3  -4   27.30    2.20
   2   3   4   29.40    1.70
  -2   3  -4   28.40    2.10
  -2  -3  -4   34.40    1.70
  -2  -3  -4   26.40    2.10
   2  -3   4   27.80    2.20
  -2   3  -5   40.70    2.80
   2   3   5   41.40    2.30
   2   3   5   40.50    2.90
  -2   3  -5   41.10    2.30
  -2   3  -5   38.20    2.80
   2  -3   5   44.00    2.90
   2  -3   5   39.70    2.90
  -2  -3  -5   42.20    2.30
   2  -3   5   38.80    2.30
  -2  -3  -5   38.90    2.70
   2  -3   5   40.80    2.30
   2   3   6  406.26   20.20
  -2   3  -6  402.46   20.10
  -2   3  -6  401.86   20.10
  -2   3  -6  406.36   20.60
  -2   3  -6  396.76   20.70
   2  -3   6  398.06   20.20
  -2  -3  -6  398.06   20.10
   2  -3   6  395.46   20.80
   2  -3   6  394.16   20.80
   2  -3   6  406.66   20.20
  -2  -3  -6  385.86   20.70
  -2   3  -7  236.58   12.20
  -2   3  -7  245.68   12.70
   2   3   7  234.18   12.20
  -2   3  -7  244.08   12.80
  -2   3  -7  230.48   12.20
   2   3   7  232.98   12.90
   2  -3   7  238.28   13.00
  -2  -3  -7  240.98   12.20
  -2  -3  -7  238.18   12.70
   2  -3   7  242.58   12.20
   2  -3   7  245.88   12.30
  -2   3  -8    1.90    0.90
  -2   3  -8    2.10    0.90
   2   3   8    1.20    0.50
  -2   3  -8    1.90    0.60
  -2   3  -8    1.30    0.50
   2  -3   8    0.80    0.80
   2  -3   8    0.90    1.00
  -2  -3  -8    2.70    0.60
   2  -3   8    1.60    0.60
  -2  -3  -8    0.90    0.70
  -2   3  -9  183.18    9.70
   2   3   9  170.68   10.00
  -2   3  -9  154.58    9.90
  -2   3  -9  177.48    9.20
  -2  -3  -9  176.98    9.10
   2  -3   9  184.98    9.00
   2  -3   9  186.38    9.40
   2  -3   9  161.68    9.80
   2  -3   9  183.58    9.20
   2  -3   9  191.48   10.20
  -2   3 -10  259.27   13.60
  -2   3 -10  246.18   13.10
   2   3  10  254.57   14.00
   2  -3  10  250.17   14.00
   2  -3  10  264.77   13.30
   2  -3  10  259.07   12.80
  -2  -3 -10  251.37   13.00
   2  -3  10  247.28   13.10
   2   3  11    3.00    1.50
  -2   3 -11    5.90    1.00
  -2   3 -11    7.90    1.40
   2  -3  11    5.60    1.00
   2  -3  11    7.10    0.60
  -2  -3 -11    8.50    0.90
   2  -3  11    7.70    1.90
   2  -3  11    6.40    1.30
  -2  -3 -11    7.20    0.90
   2   3  12  285.07   16.20
  -2   3 -12  305.87   15.80
  -2   3 -12  287.77   15.30
  -2  -3 -12  309.47   15.10
   2  -3  12  293.37   16.30
   2  -3  12  293.17   15.20
   2  -3  12  302.17   14.90
  -2  -3 -12  296.17   15.20
   2  -3  12  290.77   15.50
  -2   3 -13   28.90    3.00
   2   3  13   32.60    3.30
  -2   3 -13   34.20    2.40
   2  -3  13   37.20    2.00
   2  -3  13   28.80    3.50
   2  -3  13   33.00    2.70
  -2  -3 -13   35.20    2.20
  -2  -3 -13   33.00    2.20
   2  -3  13   37.70    2.40
  -2  -3 -13   32.20    2.30
  -2   3 -14    2.50    0.90
  -2   3 -14   -0.60    1.00
   2   3  14    3.30    1.70
   2  -3  14    1.00    0.50
  -2  -3 -14   -0.10    0.70
   2  -3  14    1.80    1.80
   2  -3  14    1.40    1.10
  -2  -3 -14    0.30    0.70
   2  -3  14    0.30    0.90
  -2  -3 -14    0.10    0.60
  -2   3 -15    2.00    1.30
  -2  -3 -15    1.90    0.80
   2  -3  15    3.70    0.60
   2  -3  15    3.50    1.30
  -2  -3 -15    3.10    0.90
  -2  -3 -15    3.40    0.80
  -2   3 -16   11.40    1.90
   2   3  16   15.90    1.30
   2   3  16   14.40    2.40
   2  -3  16   12.60    1.90
  -2  -3 -16   12.70    1.40
  -2  -3 -16   12.20    1.40
   2  -3  16   13.80    1.10
   2  -3  16    9.40    2.60
   2  -3  16   13.50    1.60
  -2  -3 -16   12.00    1.30
   2   3  17   -0.10    1.60
   2   3  17    1.10    0.70
  -2   3 -17    0.20    1.20
   2  -3  17    0.50    1.00
  -2  -3 -17    0.10    0.70
  -2  -3 -17    1.30    0.90
   2  -3  17    0.60    2.00
  -2  -3 -17   -0.20    0.80
   2   3  18    2.10    0.80
   2   3  18    1.80    1.70
  -2   3 -18    1.10    1.30
   2  -3  18    0.90    0.60
  -2  -3 -18    2.90    0.90
   2  -3  18    0.20    1.30
   2  -3  18    4.40    2.40
   2  -3  18    1.70    1.10
  -2  -3 -18    0.10    0.90
  -2  -3 -18    3.00    0.80
   2   3  19    8.00    2.40
  -2   3 -19    9.10    1.80
   2   3  19    7.90    1.10
  -2   3 -19   11.10    1.40
   2  -3  19   10.50    1.00
   2  -3  19    9.10    1.40
  -2  -3 -19   11.70    1.30
   2  -3  19    6.20    2.40
  -2  -3 -19   11.70    1.20
   2  -3  19    8.90    1.80
  -2   3 -20   30.30    2.30
   2   3  20   24.20    3.50
   2   3  20   27.90    2.10
  -2   3 -20   20.40    2.60
  -2   3 -20   27.40    2.80
   2  -3  20   28.50    1.80
  -2  -3 -20   27.60    2.10
   2  -3  20   28.20    3.00
   2   4 -21    2.90    1.30
  -2   4  21    0.70    0.80
   2   4 -21    1.50    1.60
  -2   4  21    2.10    1.90
   2  -4 -21    2.80    1.00
  -2  -4  21    2.00    1.10
   2  -4 -21    2.30    1.00
  -2  -4  21    3.70    2.30
  -2   4  20    0.30    0.80
   2   4 -20    0.60    1.20
   2   4 -20    1.20    1.40
  -2   4  20    1.20    1.80
   2  -4 -20    0.30    0.90
  -2  -4  20    2.30    2.10
  -2  -4  20   -0.70    0.90
   2  -4 -20    1.40    0.90
  -2   4  19    4.80    0.90
  -2   4  19    2.90    2.00
   2   4 -19    4.20    1.60
   2  -4 -19    6.50    1.30
  -2  -4  19    4.80    1.20
   2  -4 -19    4.40    0.90
  -2  -4  19    5.50    2.30
   2   4 -18   20.90    2.70
  -2   4  18   17.20    2.70
  -2   4  18   18.00    1.60
   2   4 -18   19.80    2.10
  -2  -4  18   17.50    3.20
   2  -4 -18   20.50    2.10
  -2  -4  18   17.00    1.80
   2  -4 -18   19.70    1.70
  -2   4  17    1.00    1.40
  -2   4  17    0.80    1.10
   2   4 -17    2.40    1.10
   2   4 -17    1.80    1.40
  -2   4  17    1.50    0.70
   2  -4 -17    0.80    1.00
  -2  -4  17    2.60    1.00
   2  -4 -17    1.80    0.80
  -2  -4  17    1.30    1.90
   2  -4 -17    3.50    1.10
   2   4 -16    1.30    0.90
   2   4 -16   -0.40    1.20
   2   4 -16    2.90    1.10
  -2   4  16    0.40    1.60
  -2   4  16    1.00    0.60
  -2   4  16    2.00    1.10
   2  -4 -16    0.90    0.70
   2  -4 -16    0.60    0.90
   2   4 -15   16.60    1.80
   2   4 -15   16.40    1.70
   2   4 -15   17.70    2.30
  -2   4  15   16.30    2.00
   2  -4 -15   17.60    1.90
  -2  -4  15   17.00    2.70
   2  -4 -15   17.60    1.50
  -2  -4  15   19.00    1.70
  -2   4  14  160.28    8.80
  -2   4  14  157.08    9.40
   2   4 -14  160.38    8.60
   2   4 -14  154.38    8.50
   2   4 -14  170.98    9.30
  -2   4  14  147.19    8.20
   2  -4 -14  156.98    8.20
   2  -4 -14  151.68    8.60
  -2  -4  14  162.38    9.50
  -2  -4  14  164.78    8.40
   2   4 -13   48.80    3.90
  -2   4  13   51.99    3.60
   2   4 -13   54.39    3.20
  -2   4  13   49.30    4.00
   2   4 -13   50.49    3.30
  -2   4  13   49.80    2.90
   2  -4 -13   47.30    3.10
  -2  -4  13   55.99    4.40
  -2  -4  13   56.09    3.20
   2  -4 -13   49.40    3.30
   2   4 -12   25.80    2.70
  -2   4  12   23.30    1.60
  -2   4  12   21.80    2.30
  -2   4  12   21.90    2.70
   2   4 -12   23.10    1.80
   2   4 -12   23.80    1.90
   2  -4 -12   24.90    2.10
  -2  -4  12   25.10    2.00
   2  -4 -12   21.80    1.60
  -2  -4  12   19.20    2.90
   2   4 -11   -0.80    0.50
  -2   4  11    1.70    1.00
  -2   4  11    0.40    0.60
  -2   4  11   -0.80    1.10
   2   4 -11    0.70    0.70
   2   4 -11    0.10    1.00
  -2  -4  11    1.60    1.30
   2  -4 -11    1.20    0.60
   2  -4 -11   -0.30    0.70
  -2  -4  11   -0.20    0.60
  -2   4  10    5.70    0.70
   2   4 -10    6.40    0.90
  -2   4  10    6.70    1.30
   2   4 -10    6.20    0.90
  -2   4  10    5.60    1.50
  -2   4  10    3.60    0.80
   2   4 -10    6.20    1.30
  -2  -4  10    7.20    1.80
   2  -4 -10    4.30    0.70
  -2  -4  10    6.80    0.90
   2  -4 -10    5.90    1.10
  -2   4   9   45.90    3.30
  -2   4   9   41.80    3.40
  -2   4   9   44.10    2.60
   2   4  -9   42.10    2.50
   2   4  -9   44.70    3.40
   2   4  -9   46.50    2.70
   2   4  -9   45.60    2.70
   2   4  -9   40.10    3.10
   2  -4  -9   44.00    2.90
  -2  -4   9   45.70    3.60
   2  -4  -9   47.80    2.60
  -2  -4   9   48.60    2.70
   2   4  -8  102.79    6.10
   2   4  -8  105.59    5.60
  -2   4   8  100.89    5.60
  -2   4   8  109.29    6.30
  -2   4   8  106.69    5.50
  -2   4   8  106.19    6.40
   2   4  -8  108.19    6.30
   2   4  -8  113.39    5.70
   2   4  -8  104.29    6.50
   2   4  -8  105.89    5.50
   2  -4  -8   96.49    6.20
  -2  -4   8  112.39    6.50
   2  -4  -8  109.69    5.50
  -2  -4   8  111.19    5.70
   2  -4  -8   99.49    5.90
  -2   4   7   37.70    2.90
   2   4  -7   38.10    1.90
   2   4  -7   36.30    2.10
   2   4  -7   35.50    2.60
   2   4  -7   32.80    2.70
  -2   4   7   34.10    2.80
  -2   4   7   35.70    2.10
   2   4  -7   33.90    2.90
   2   4  -7   37.20    2.10
  -2   4   7   37.00    2.10
   2   4  -7   34.80    2.10
   2  -4  -7   34.00    2.40
   2  -4  -7   36.70    2.10
  -2  -4   7   37.00    3.00
  -2  -4   7   39.80    2.20
   2  -4  -7   34.10    2.70
   2   4  -6   96.59    5.10
   2   4  -6   99.99    4.90
   2   4  -6   99.79    5.60
  -2   4   6   97.99    5.90
  -2   4   6   93.59    5.10
  -2   4   6   97.29    5.70
   2   4  -6   96.29    5.70
  -2   4   6   96.39    5.00
   2   4  -6   98.39    5.10
  -2  -4   6  106.29    5.90
   2  -4  -6   97.39    5.00
   2  -4  -6   93.09    5.70
  -2  -4   6   96.19    5.10
   2  -4  -6   91.39    5.40
   2   4  -5   10.40    1.50
  -2   4   5   10.10    1.50
   2   4  -5   10.00    0.80
   2   4  -5   11.20    1.40
   2   4  -5   12.10    1.50
  -2   4   5   12.10    1.50
  -2   4   5   10.50    0.90
  -2   4   5   10.90    0.80
   2   4  -5   10.30    0.90
  -2  -4   5   10.60    1.00
   2  -4  -5   12.20    1.20
   2  -4  -5   14.70    1.70
  -2  -4   5    9.30    1.50
   2  -4  -5    9.80    0.80
  -2  -4   5   12.10    0.90
  -2   4   4    9.80    1.40
   2   4  -4    9.20    1.30
  -2   4   4    6.30    0.70
   2   4  -4    8.70    1.20
  -2   4   4    6.10    1.00
  -2   4   4    7.70    0.70
   2   4  -4    8.60    0.70
   2   4  -4   12.30    1.60
   2   4  -4    8.50    0.70
  -2  -4   4    7.90    0.80
  -2  -4   4    7.90    1.40
   2  -4  -4    9.00    0.70
  -2  -4   4    8.40    0.90
   2  -4  -4    8.70    1.00
   2  -4  -4    9.40    1.30
  -2  -4   4    7.60    1.20
   2   4  -3   69.19    3.50
   2   4  -3   65.69    3.50
  -2   4   3   60.99    3.40
  -2   4   3   67.99    4.10
   2   4  -3   68.09    4.00
   2   4  -3   61.19    3.80
  -2   4   3   69.19    3.40
  -2   4   3   69.19    3.90
  -2  -4   3   63.89    3.70
   2  -4  -3   65.29    3.40
   2  -4  -3   65.59    3.90
   2  -4  -3   64.39    3.80
   2  -4  -3   64.59    3.80
   2   4  -2   21.00    1.20
  -2   4   2   21.30    1.20
   2   4  -2   17.00    1.60
  -2   4   2   17.90    1.50
   2   4  -2   20.00    1.60
   2   4  -2   19.40    1.30
  -2   4   2   17.80    1.60
  -2   4   2   18.60    1.10
  -2  -4   2   19.10    1.60
   2  -4  -2   19.90    1.60
  -2  -4   2   20.10    1.20
   2  -4  -2   19.30    1.50
  -2  -4   2   21.10    1.80
   2  -4  -2   19.10    1.60
   2  -4  -2   20.80    1.20
  -2  -4   2   16.20    1.40
   2   4  -1   53.09    2.90
  -2   4   1   54.09    3.20
  -2   4   1   53.49    3.30
  -2   4   1   55.09    2.80
   2   4  -1   57.29    3.20
   2   4  -1   53.79    3.30
  -2   4   1   54.89    3.30
  -2   4   1   53.29    2.90
  -2  -4   1   57.19    3.00
   2  -4  -1   58.19    3.40
   2  -4  -1   54.99    3.30
   2  -4  -1   53.69    3.20
  -2  -4   1   49.90    3.10
   2  -4  -1   57.19    2.90
  -2  -4   1   51.69    3.30
  -2  -4   1   61.89    3.50
  -2   4   0  118.99    6.20
  -2   4   0  114.89    6.40
  -2   4   0  112.59    6.00
   2   4   0  108.99    6.00
  -2   4   0  120.59    6.40
   2   4   0  117.79    6.30
   2   4   0  113.79    6.30
  -2   4   0  118.99    5.90
   2  -4   0  116.59    6.20
  -2  -4   0  116.29    6.50
   2  -4   0  114.29    6.50
   2  -4   0  124.89    6.00
  -2  -4   0  116.09    6.30
  -2  -4   0  119.09    6.30
   2  -4   0  120.69    6.50
  -2   4  -1    8.40    0.70
   2   4   1    8.20    1.00
   2   4   1    8.90    0.70
  -2   4  -1    9.20    1.20
  -2   4  -1    7.70    1.20
   2   4   1    9.70    1.20
   2  -4   1    8.40    0.80
   2  -4   1   10.40    1.30
   2  -4   1   11.10    0.80
  -2  -4  -1    9.30    1.00
   2  -4   1    8.60    0.80
  -2  -4  -1   10.80    1.00
  -2  -4  -1    9.80    0.80
   2  -4   1   11.70    1.20
  -2   4  -2   47.70    3.10
  -2   4  -2   43.80    2.60
  -2   4  -2   41.70    3.00
   2   4   2   51.89    2.80
   2   4   2   46.60    3.10
   2   4   2   46.30    2.60
   2  -4   2   49.50    3.20
  -2  -4  -2   51.19    2.80
   2  -4   2   48.30    3.20
  -2  -4  -2   48.50    3.00
   2  -4   2   48.50    2.60
  -2  -4  -2   51.39    2.60
  -2   4  -3   76.79    3.90
   2   4   3   74.69    4.40
  -2   4  -3   76.89    4.40
   2   4   3   66.39    4.00
   2   4   3   72.29    3.90
  -2   4  -3   74.29    4.40
  -2  -4  -3   75.59    4.40
  -2  -4  -3   76.29    3.90
   2  -4   3   75.19    4.00
  -2  -4  -3   76.29    4.00
   2  -4   3   72.99    4.50
   2  -4   3   72.29    4.50
   2   4   4  184.78   10.00
  -2   4  -4  179.18    9.90
  -2   4  -4  168.78    9.80
   2   4   4  184.18    9.60
   2   4   4  187.88    9.40
  -2   4  -4  174.88    9.40
  -2  -4  -4  184.98    9.80
   2  -4   4  180.78   10.00
  -2  -4  -4  189.68    9.40
   2  -4   4  187.88    9.40
  -2  -4  -4  191.98    9.40
  -2   4  -5  209.98   11.30
   2   4   5  220.98   11.50
  -2   4  -5  217.18   11.30
  -2   4  -5  200.38   10.80
   2  -4   5  200.68   10.80
  -2  -4  -5  218.28   10.70
   2  -4   5  229.68   12.20
  -2  -4  -5  213.18   10.80
   2  -4   5  195.78   11.40
   2   4   6   18.70    1.40
  -2   4  -6   18.30    1.30
  -2   4  -6   21.10    1.90
  -2   4  -6   21.40    2.30
   2   4   6   20.30    2.10
   2  -4   6   19.40    1.40
  -2  -4  -6   17.60    1.30
   2  -4   6   16.60    1.90
  -2  -4  -6   16.80    1.70
   2  -4   6   19.30    2.30
  -2   4  -7   50.09    2.80
  -2   4  -7   49.50    3.40
  -2   4  -7   51.69    3.50
   2   4   7   49.40    2.90
   2  -4   7   55.09    3.80
   2  -4   7   45.70    3.60
  -2  -4  -7   46.40    3.30
  -2  -4  -7   51.09    2.80
   2  -4   7   47.90    2.90
  -2   4  -8   35.40    2.70
   2   4   8   31.20    2.90
   2  -4   8   33.70    3.00
   2  -4   8   33.20    2.00
   2  -4   8   33.30    1.70
   2  -4   8   33.90    3.20
   2  -4   8   30.00    2.10
  -2  -4  -8   33.30    2.00
  -2   4  -9   57.59    3.30
   2   4   9   60.29    4.30
  -2   4  -9   58.29    4.00
  -2  -4  -9   57.59    3.30
   2  -4   9   59.09    4.40
   2  -4   9   63.59    3.40
   2  -4   9   57.59    3.40
   2  -4   9   62.09    3.10
  -2   4 -10   87.79    5.40
  -2   4 -10   82.99    4.70
   2   4  10   85.49    5.80
  -2  -4 -10   89.59    4.70
   2  -4  10   93.19    4.90
   2  -4  10   85.39    5.00
   2  -4  10   89.59    6.40
   2  -4  10   87.49    4.50
   2   4  11   99.29    6.50
  -2   4 -11   99.69    5.40
   2  -4  11  103.39    5.60
   2  -4  11  101.89    5.10
  -2  -4 -11   99.29    5.40
   2  -4  11  100.59    5.50
   2  -4  11   96.79    6.50
   2   4  12    9.00    2.00
  -2   4 -12   11.10    1.70
  -2   4 -12    8.50    1.00
   2  -4  12    7.10    2.00
  -2  -4 -12   10.00    1.10
   2  -4  12    5.90    1.00
   2  -4  12    9.60    0.70
   2  -4  12    9.80    1.30
  -2   4 -13   36.70    2.60
  -2   4 -13   39.80    3.30
   2   4  13   36.80    3.70
   2  -4  13   42.00    2.20
   2  -4  13   41.50    2.90
   2  -4  13   40.90    3.90
   2  -4  13   47.40    2.80
  -2  -4 -13   42.20    2.60
  -2   4 -14   96.19    5.60
  -2   4 -14  102.99    6.30
   2  -4  14  108.09    6.00
  -2  -4 -14  107.69    5.60
   2  -4  14  101.19    5.30
  -2   4 -15    9.00    1.70
  -2   4 -15    5.20    1.10
   2   4  15    7.20    2.10
   2  -4  15    7.00    0.70
   2  -4  15    8.80    1.30
  -2  -4 -15    8.30    1.10
   2  -4  15    8.70    1.40
   2  -4  15    7.90    2.30
  -2   4 -16    2.80    1.00
   2   4  16    4.10    0.90
   2   4  16    4.80    2.00
  -2   4 -16    4.40    1.50
   2  -4  16    5.70    1.30
   2  -4  16    4.40    1.10
   2  -4  16    4.30    2.00
  -2  -4 -16    4.70    1.00
   2  -4  16    4.20    0.60
   2   4  17    6.70    1.00
  -2   4 -17    6.70    1.70
   2   4  17    4.30    2.10
  -2   4 -17    8.80    1.50
  -2  -4 -17    7.80    1.20
   2  -4  17    6.30    1.30
   2  -4  17    5.60    1.50
   2  -4  17    5.90    2.30
   2  -4  17    7.30    0.70
   2   4  18   13.50    1.40
   2   4  18   14.00    2.80
  -2   4 -18   15.60    1.90
  -2   4 -18   13.10    2.00
   2  -4  18   17.00    3.10
   2  -4  18   10.50    1.60
  -2  -4 -18   15.50    1.50
  -2   4 -19    0.30    1.30
  -2   4 -19   -0.90    1.10
   2   4  19   -1.20    1.70
   2   4  19   -0.70    0.70
   2  -4  19    1.90    1.20
  -2  -4 -19   -0.10    0.80
   2  -4  19   -0.40    2.20
   2   4  20    3.20    2.10
  -2   4 -20    4.90    1.40
   2   4  20    5.60    1.00
  -2   4 -20    4.10    1.10
   2  -4  20    4.30    1.20
   2  -4  20    5.70    2.40
  -2  -4 -20    5.90    1.10
   2   5 -20    4.60    1.90
  -2   5  20    5.20    1.00
  -2   5  20    4.30    1.90
   2   5 -20    4.40    1.20
  -2  -5  20    6.20    2.40
  -2  -5  20    6.80    1.30
   2  -5 -20    8.40    1.20
   2  -5 -20    3.50    1.20
  -2   5  19   -1.00    1.70
  -2   5  19   -0.20    0.80
   2   5 -19    0.70    0.90
   2  -5 -19   -0.60    0.80
  -2  -5  19    2.20    2.40
   2  -5 -19    2.10    0.90
  -2  -5  19   -0.30    1.00
  -2   5  18   10.10    1.30
   2   5 -18   10.40    1.30
   2   5 -18   10.60    1.50
  -2   5  18    8.30    2.60
   2   5 -18   10.70    2.20
   2  -5 -18   11.60    1.50
   2  -5 -18   12.30    1.20
  -2  -5  18    9.00    1.40
  -2  -5  18   11.90    2.80
   2  -5 -18    8.60    1.40
  -2   5  17   25.60    2.40
   2   5 -17   27.60    3.00
  -2   5  17   21.80    3.10
   2   5 -17   28.30    2.10
  -2   5  17   28.70    1.90
   2   5 -17   23.30    2.20
   2  -5 -17   22.40    2.10
  -2  -5  17   27.70    2.20
  -2  -5  17   24.00    3.40
   2  -5 -17   23.30    1.90
   2   5 -16   17.60    1.80
  -2   5  16   19.60    2.90
  -2   5  16   18.90    2.00
  -2   5  16   18.30    1.50
   2   5 -16   19.30    1.70
   2   5 -16   18.40    2.40
  -2  -5  16   18.10    2.90
   2  -5 -16   19.90    1.90
   2  -5 -16   19.40    1.60
  -2  -5  16   14.90    1.70
   2   5 -15    7.80    1.10
   2   5 -15    9.50    1.30
   2   5 -15    7.80    1.70
  -2   5  15    9.10    1.50
   2  -5 -15    6.30    1.00
   2   5 -14   15.90    1.60
  -2   5  14   18.10    2.00
   2   5 -14   14.20    2.20
   2   5 -14   18.00    1.50
  -2  -5  14   18.60    1.70
  -2  -5  14   17.80    2.80
   2  -5 -14   12.00    1.60
   2  -5 -14   18.10    1.50
  -2   5  13   20.70    2.20
   2   5 -13   21.40    1.70
   2   5 -13   18.90    1.50
   2   5 -13   19.10    2.40
  -2  -5  13   17.40    1.70
   2  -5 -13   19.00    1.50
  -2  -5  13   19.50    2.90
   2  -5 -13   18.90    1.80
  -2   5  12   93.59    6.10
   2   5 -12   96.69    5.10
   2   5 -12   99.79    6.10
  -2   5  12   89.79    5.00
   2   5 -12   94.39    5.10
  -2   5  12   92.79    5.60
  -2  -5  12   92.39    5.20
   2  -5 -12   88.49    5.30
  -2  -5  12  101.29    6.40
   2  -5 -12   90.29    5.10
  -2   5  11   66.59    4.80
   2   5 -11   65.49    4.60
  -2   5  11   67.19    4.40
  -2   5  11   67.09    3.70
   2   5 -11   66.69    3.70
   2   5 -11   69.49    3.70
  -2  -5  11   70.09    5.00
   2  -5 -11   58.29    3.90
   2  -5 -11   67.99    3.60
  -2  -5  11   67.89    3.80
  -2   5  10    1.50    1.10
  -2   5  10    0.50    1.10
   2   5 -10    0.50    1.30
  -2   5  10    0.40    0.50
  -2  -5  10    0.00    0.70
   2  -5 -10    0.50    0.60
   2  -5 -10    1.20    0.70
  -2  -5  10    1.80    1.50
  -2   5   9   15.90    1.20
   2   5  -9   17.90    2.10
  -2   5   9   13.60    1.40
  -2   5   9   14.40    2.10
  -2   5   9   16.00    2.10
  -2  -5   9   13.60    2.40
   2  -5  -9   15.40    1.50
  -2  -5   9   15.50    1.40
   2  -5  -9   18.40    1.20
   2   5  -8  163.78    9.40
  -2   5   8  177.88    9.60
  -2   5   8  165.58    8.60
  -2   5   8  165.68    9.50
  -2   5   8  163.68    8.70
   2  -5  -8  156.58    8.90
   2  -5  -8  178.68    8.60
  -2  -5   8  173.78    8.80
   2   5  -7   66.49    4.40
  -2   5   7   67.39    3.90
   2   5  -7   67.59    3.80
  -2   5   7   79.49    4.80
  -2   5   7   76.29    4.70
  -2   5   7   73.39    3.80
   2   5  -7   73.69    4.60
  -2  -5   7   69.59    4.80
   2  -5  -7   75.89    3.80
   2  -5  -7   65.19    4.50
   2  -5  -7   67.89    4.10
  -2  -5   7   69.89    3.90
  -2   5   6  786.22   37.70
   2   5  -6  728.13   38.20
   2   5  -6  761.02   38.50
   2   5  -6  732.83   38.70
  -2   5   6  785.32   38.50
  -2   5   6  783.92   38.60
   2   5  -6  733.33   37.70
   2  -5  -6  785.02   37.70
  -2  -5   6  758.02   37.80
  -2  -5   6  742.73   38.50
   2  -5  -6  676.93   38.00
   2  -5  -6  753.32   38.40
   2   5  -5  215.28   11.30
  -2   5   5  237.98   12.20
   2   5  -5  225.38   12.30
  -2   5   5  201.78   11.40
  -2   5   5  224.28   12.00
   2   5  -5  220.08   11.90
   2   5  -5  219.28   12.00
  -2   5   5  228.78   11.30
   2  -5  -5  217.18   11.70
   2  -5  -5  229.08   12.30
  -2  -5   5  235.88   12.20
  -2  -5   5  231.58   11.40
  -2  -5   5  204.38   12.00
   2  -5  -5  237.18   11.30
   2   5  -4  264.37   13.20
  -2   5   4  276.67   13.80
  -2   5   4  266.97   13.20
   2   5  -4  260.47   13.20
  -2   5   4  240.08   13.20
  -2   5   4  243.28   13.90
   2   5  -4  260.27   13.70
   2   5  -4  252.37   13.80
  -2  -5   4  279.27   13.30
   2  -5  -4  240.98   13.60
   2  -5  -4  274.87   13.20
  -2  -5   4  260.27   13.40
   2  -5  -4  261.37   13.80
   2  -5  -4  267.77   13.70
   2   5  -3  163.78    7.90
  -2   5   3  149.19    7.60
   2   5  -3  152.48    7.70
  -2   5   3  144.79    8.10
  -2   5   3  138.09    8.20
  -2   5   3  136.69    7.60
   2   5  -3  150.08    8.20
  -2  -5   3  140.79    7.90
   2  -5  -3  148.29    8.10
  -2  -5   3  143.19    8.20
   2  -5  -3  154.18    8.10
  -2  -5   3  152.78    8.30
   2  -5  -3  150.68    8.10
   2  -5  -3  151.98    7.60
  -2  -5   3  156.18    7.70
   2   5  -2   94.69    5.50
  -2   5   2   87.69    4.90
  -2   5   2   96.09    4.90
   2   5  -2  105.19    5.00
  -2   5   2   97.79    5.50
   2   5  -2  107.29    5.50
   2   5  -2   95.89    5.20
  -2   5   2   94.49    5.40
  -2  -5   2   93.39    5.00
  -2  -5   2   88.49    5.20
   2  -5  -2   93.79    5.50
  -2  -5   2   98.79    5.60
   2  -5  -2   91.19    5.30
   2  -5  -2  100.19    5.00
  -2  -5   2   88.49    5.50
   2  -5  -2   93.19    5.40
  -2   5   1   17.20    1.60
  -2   5   1   14.00    1.00
   2   5  -1   13.40    1.00
  -2   5   1   14.30    1.30
  -2   5   1   13.40    0.90
   2   5  -1   12.50    1.50
   2   5  -1   16.50    1.30
   2  -5  -1   14.10    1.50
   2  -5  -1   14.90    1.30
   2  -5  -1   15.40    1.70
  -2  -5   1   13.90    1.10
  -2  -5   1   14.80    1.50
  -2  -5   1   14.60    1.70
  -2  -5   1   12.50    1.20
   2  -5  -1   14.30    1.10
   2   5   0   52.79    3.20
  -2   5   0   48.80    2.60
   2   5   0   49.99    3.00
  -2   5   0   50.99    3.20
   2   5   0   46.20    2.70
  -2   5   0   47.30    2.90
  -2   5   0   47.40    3.20
  -2   5   0   49.30    2.70
  -2  -5   0   51.29    3.00
   2  -5   0   47.50    3.20
  -2  -5   0   46.60    3.10
   2  -5   0   52.39    3.30
  -2  -5   0   52.79    3.40
   2  -5   0   49.40    2.90
   2  -5   0   47.70    2.70
   2   5   1  107.29    6.00
  -2   5  -1  108.29    6.10
  -2   5  -1  104.29    5.60
  -2   5  -1  100.59    6.10
   2   5   1  104.09    5.60
   2   5   1  113.79    6.00
   2  -5   1  109.89    5.70
   2  -5   1  110.39    5.70
  -2  -5  -1  106.49    5.90
  -2  -5  -1  117.69    6.20
   2  -5   1  104.69    6.20
   2  -5   1  111.49    5.60
  -2  -5  -1  105.79    5.90
  -2  -5  -1  107.59    5.60
   2   5   2  441.26   21.40
  -2   5  -2  438.76   21.60
  -2   5  -2  387.56   21.00
   2   5   2  406.66   21.50
  -2   5  -2  387.96   21.50
  -2  -5  -2  408.86   21.40
   2  -5   2  422.46   21.70
  -2  -5  -2  427.86   21.30
   2  -5   2  427.16   21.10
  -2  -5  -2  421.46   21.00
   2  -5   2  414.16   21.00
   2  -5   2  439.16   22.10
   2  -5   2  411.76   21.10
   2   5   3    9.30    1.10
   2   5   3   11.40    1.50
  -2   5  -3    7.70    1.30
  -2   5  -3   10.70    1.40
   2   5   3   11.00    0.90
  -2   5  -3    8.50    0.80
   2  -5   3   10.30    1.40
   2  -5   3   10.10    1.50
  -2  -5  -3   10.40    1.10
  -2  -5  -3    8.90    0.80
   2  -5   3    7.60    0.80
  -2  -5  -3   11.30    1.40
  -2   5  -4  274.37   14.60
  -2   5  -4  276.87   14.50
   2   5   4  279.67   14.60
   2   5   4  245.98   14.20
  -2   5  -4  277.97   14.00
   2   5   4  252.27   14.00
  -2  -5  -4  290.27   14.00
  -2  -5  -4  254.97   14.60
   2  -5   4  292.27   14.80
   2  -5   4  276.77   14.80
  -2  -5  -4  292.67   14.10
   2  -5   4  289.87   14.00
   2   5   5  106.29    6.00
   2   5   5   96.79    5.50
  -2   5  -5   88.79    5.10
  -2   5  -5   94.19    5.70
  -2   5  -5   94.09    5.80
   2   5   5   92.09    5.20
  -2  -5  -5  101.79    5.20
   2  -5   5   99.49    6.00
  -2  -5  -5  103.19    5.80
   2  -5   5  101.39    5.30
  -2  -5  -5  103.49    5.20
   2   5   6   99.39    5.60
  -2   5  -6  109.49    6.30
   2   5   6  108.89    6.40
  -2  -5  -6  108.39    5.90
  -2  -5  -6   91.19    6.10
   2  -5   6  108.59    6.50
  -2  -5  -6  114.99    5.60
   2  -5   6  105.29    5.60
  -2   5  -7   63.09    4.20
  -2  -5  -7   64.29    3.50
   2  -5   7   68.89    4.60
   2  -5   7   62.39    3.60
   2   5   8    1.70    1.20
  -2   5  -8   -0.30    0.90
   2  -5   8    1.80    0.70
   2  -5   8    2.00    1.40
  -2  -5  -8    0.70    0.60
   2   5   9    6.50    1.70
  -2   5  -9    4.90    1.40
   2  -5   9    5.80    1.70
  -2  -5  -9    3.80    0.80
   2  -5   9    5.80    1.00
   2   5  10  155.88    9.20
  -2   5 -10  156.38    8.80
  -2  -5 -10  158.98    8.10
   2  -5  10  153.68    9.30
   2  -5  10  149.29    8.20
   2   5  11   36.10    3.40
  -2   5 -11   34.10    3.00
  -2  -5 -11   36.40    2.20
   2  -5  11   33.80    2.40
   2  -5  11   34.50    3.50
  -2   5 -12  294.47   15.80
   2  -5  12  295.87   16.40
  -2  -5 -12  294.87   15.00
   2  -5  12  293.37   15.20
  -2   5 -13   22.90    2.60
  -2   5 -13   22.30    1.60
  -2   5 -13   19.90    1.70
  -2  -5 -13   23.10    1.70
   2  -5  13   14.10    2.80
  -2   5 -14   16.20    1.40
  -2   5 -14   19.90    1.60
   2   5  14   11.30    2.30
  -2   5 -14   18.10    2.20
   2  -5  14   10.50    1.70
  -2  -5 -14   18.20    1.60
   2  -5  14   15.30    3.10
   2   5  15    4.40    1.90
  -2   5 -15    6.70    1.70
  -2   5 -15    7.10    1.00
  -2   5 -15    7.20    1.10
   2  -5  15    5.50    1.10
   2  -5  15    4.60    2.00
  -2  -5 -15    7.10    1.00
   2   5  16    2.60    0.90
  -2   5 -16    2.00    0.90
   2   5  16   -0.70    1.60
  -2   5 -16    2.40    1.40
  -2   5 -16    3.10    1.00
   2  -5  16    2.50    2.10
   2  -5  16    1.50    1.10
  -2  -5 -16    1.50    0.80
  -2   5 -17   11.80    1.40
   2   5  17    8.80    2.50
  -2   5 -17   11.60    2.10
   2   5  17   10.30    1.40
  -2   5 -17   13.20    1.50
  -2  -5 -17   12.50    1.30
  -2   5 -18   -0.80    1.30
   2   5  18   -0.30    1.70
   2   5  18    1.50    0.80
  -2   5 -18    0.70    1.00
  -2  -5 -18    3.70    0.90
   2  -5  18    1.60    1.20
   2  -5  18   -0.20    2.10
  -2   5 -19    3.50    1.60
   2   5  19    0.20    0.80
   2   5  19    0.90    1.90
  -2   5 -19    1.90    1.00
   2  -5  19    2.70    2.30
  -2  -5 -19    1.40    0.90
   2  -5  19   -2.30    1.00
  -2   6  19    1.90    0.80
   2   6 -19    1.50    0.90
  -2   6  19    2.70    2.00
   2   6 -19    0.80    1.50
  -2  -6  19    0.10    2.20
   2  -6 -19    2.00    1.00
  -2  -6  19    0.70    1.10
   2  -6 -19    1.40    0.90
   2   6 -18    1.10    1.50
  -2   6  18    3.30    1.90
  -2   6  18    0.40    0.80
  -2  -6  18    0.90    1.20
   2  -6 -18    3.90    0.90
   2  -6 -18    1.60    0.90
  -2  -6  18    1.90    2.20
   2   6 -17   -1.10    1.30
  -2   6  17    1.10    3.20
  -2   6  17    1.30    0.90
  -2   6  17    2.50    1.10
  -2  -6  17    5.30    2.20
  -2  -6  17    2.40    1.10
   2  -6 -17    3.20    0.90
   2  -6 -17    0.70    1.40
  -2   6  16   -1.10    1.40
  -2   6  16    0.00    0.60
  -2   6  16    1.20    1.10
   2   6 -16    0.90    1.40
  -2  -6  16   -0.50    1.00
  -2  -6  16   -0.60    1.90
   2  -6 -16   -0.80    0.70
  -2   6  15   25.70    2.40
   2   6 -15   27.10    3.00
   2  -6 -15   21.10    1.90
  -2  -6  15   26.50    2.10
  -2  -6  15   19.90    3.10
   2  -6 -15   25.00    1.80
  -2   6  14  187.28    9.90
   2   6 -14  181.78   10.40
   2  -6 -14  188.38    9.30
   2  -6 -14  163.78    9.50
  -2   6  13   85.69    5.40
   2   6 -13   95.09    5.90
  -2  -6  13   87.99    6.30
   2  -6 -13   88.79    5.00
   2  -6 -13   87.29    4.80
  -2  -6  13   89.49    5.10
   2   6 -12    0.80    1.20
  -2   6  12    1.90    1.20
  -2   6  12    0.80    0.60
  -2   6  12    0.00    1.20
   2  -6 -12    0.90    0.70
  -2  -6  12    1.80    1.80
   2  -6 -12    0.30    0.70
  -2  -6  12    0.30    0.90
   2   6 -11    0.10    1.10
  -2   6  11    0.50    1.20
  -2   6  11    0.10    0.50
  -2   6  11    0.50    1.10
  -2  -6  11    0.40    0.80
   2  -6 -11    0.50    0.70
  -2  -6  11    1.60    1.70
   2  -6 -11    1.00    0.60
   2   6 -10    0.30    0.90
  -2   6  10    0.60    0.50
  -2   6  10    1.20    1.20
  -2   6  10    1.50    1.30
   2  -6 -10    0.60    0.60
   2  -6 -10    1.80    0.70
  -2  -6  10    1.20    0.80
  -2  -6  10   -0.50    1.40
  -2   6   9   31.10    3.10
   2   6  -9   36.90    3.10
  -2   6   9   35.30    3.20
  -2   6   9   36.80    2.10
   2  -6  -9   36.40    2.10
  -2  -6   9   37.00    3.50
  -2  -6   9   34.60    2.40
   2  -6  -9   33.80    2.40
  -2   6   8    3.10    1.20
  -2   6   8    2.10    0.50
  -2   6   8    2.40    1.40
   2  -6  -8    0.80    0.60
  -2  -6   8    1.30    0.80
   2  -6  -8    1.90    0.70
  -2  -6   8    2.10    1.40
  -2   6   7   99.99    5.80
  -2   6   7   78.79    5.00
   2   6  -7   90.09    5.70
  -2   6   7   98.09    4.90
  -2   6   7   95.29    6.00
  -2  -6   7   92.69    5.00
   2  -6  -7   88.19    5.20
  -2  -6   7   91.79    6.00
   2  -6  -7   93.79    4.90
  -2   6   6   21.40    2.50
  -2   6   6   18.70    1.50
   2   6  -6   18.10    2.10
  -2   6   6   22.50    1.40
  -2   6   6   22.00    2.20
  -2  -6   6   19.40    2.40
   2  -6  -6   21.40    2.10
   2  -6  -6   25.70    1.50
   2  -6  -6   21.40    1.80
  -2  -6   6   22.50    1.60
  -2   6   5    1.70    0.90
  -2   6   5    1.40    0.60
  -2   6   5    2.10    0.40
  -2   6   5    3.20    1.20
   2   6  -5    1.40    1.00
  -2  -6   5    1.50    1.10
   2  -6  -5    2.00    0.60
   2  -6  -5    2.10    0.80
  -2  -6   5    1.00    0.60
   2  -6  -5    1.80    1.10
   2  -6  -5    1.30    0.90
   2   6  -4   82.09    4.20
   2   6  -4   77.59    4.80
  -2   6   4   75.89    5.00
  -2   6   4   79.59    4.10
  -2   6   4   78.69    4.80
   2   6  -4   76.39    4.90
  -2   6   4   68.79    4.20
   2   6  -4   77.39    4.20
  -2  -6   4   78.59    4.30
  -2  -6   4   79.99    4.90
   2  -6  -4   81.29    4.20
   2  -6  -4   86.69    4.90
  -2  -6   4   74.19    5.00
  -2  -6   4   79.39    4.40
   2  -6  -4   77.99    4.60
   2   6  -3  150.48    8.10
  -2   6   3  158.28    8.20
  -2   6   3  147.79    7.40
  -2   6   3  153.08    8.00
   2   6  -3  125.59    7.90
  -2   6   3  131.89    7.40
   2   6  -3  143.59    7.60
   2   6  -3  131.89    7.40
   2  -6  -3  148.19    7.40
   2  -6  -3  145.59    7.90
   2  -6  -3  146.69    7.90
  -2  -6   3  133.19    7.70
   2  -6  -3  151.88    8.10
  -2  -6   3  148.59    8.30
  -2  -6   3  150.88    7.50
  -2  -6   3  144.89    8.10
   2   6  -2   53.19    3.50
  -2   6   2   45.40    2.80
  -2   6   2   56.89    3.50
   2   6  -2   46.50    2.80
   2   6  -2   53.79    3.10
  -2   6   2   49.60    3.30
  -2   6   2   53.39    2.70
   2  -6  -2   61.59    3.60
  -2  -6   2   51.79    3.50
   2  -6  -2   50.19    3.30
  -2  -6   2   50.49    3.10
   2  -6  -2   54.89    2.90
  -2  -6   2   48.60    2.90
  -2  -6   2   52.09    3.70
   2  -6  -2   54.29    3.40
   2   6  -1  171.58    9.30
   2   6  -1  184.28    9.70
  -2   6   1  181.78    9.70
  -2   6   1  190.78   10.00
  -2   6   1  167.68    9.30
   2   6  -1  190.88    9.90
  -2   6   1  188.98    9.20
   2  -6  -1  195.88   10.00
  -2  -6   1  175.08    9.60
  -2  -6   1  185.38    9.40
   2  -6  -1  177.48    9.70
  -2  -6   1  171.18    9.90
  -2  -6   1  190.38   10.10
   2  -6  -1  188.08   10.30
   2  -6  -1  189.98    9.40
   2   6   0   13.50    1.60
  -2   6   0   13.40    1.70
  -2   6   0   12.70    1.00
   2   6   0   11.90    1.00
  -2   6   0   13.70    0.80
  -2   6   0   13.40    1.70
   2   6   0   14.70    1.40
  -2   6   0   12.70    1.20
  -2  -6   0    9.80    1.60
   2  -6   0   11.40    1.30
  -2  -6   0   12.40    1.10
  -2  -6   0   13.80    1.50
   2  -6   0   15.70    1.70
   2  -6   0   11.90    1.70
   2  -6   0   14.60    1.10
  -2  -6   0   14.10    1.40
  -2   6  -1    2.70    0.90
  -2   6  -1    3.20    0.50
  -2   6  -1    2.40    0.90
   2   6   1    3.50    1.00
   2   6   1    2.20    0.50
   2   6   1    3.60    1.00
  -2  -6  -1    2.20    0.70
   2  -6   1    1.90    1.00
   2  -6   1    4.00    1.00
   2  -6   1    2.40    0.60
  -2  -6  -1    3.70    0.70
   2  -6   1    2.70    0.60
   2  -6   1    3.50    0.70
  -2  -6  -1    2.30    1.10
  -2  -6  -1    2.50    0.80
  -2   6  -2   13.10    1.70
   2   6   2   11.00    1.50
   2   6   2   13.80    1.50
  -2   6  -2   13.10    1.10
  -2   6  -2   12.20    1.50
   2   6   2   15.20    1.10
  -2  -6  -2   12.00    1.40
   2  -6   2   16.30    2.00
  -2  -6  -2   15.80    1.20
   2  -6   2   14.10    1.20
   2  -6   2   11.60    1.70
  -2  -6  -2   15.60    1.80
  -2  -6  -2   12.90    1.50
   2  -6   2   13.10    1.20
   2  -6   2   14.70    1.10
   2   6   3  148.89    8.10
   2   6   3  159.68    7.90
  -2   6  -3  125.19    7.40
  -2   6  -3  125.69    7.90
  -2   6  -3  145.99    8.10
   2  -6   3  138.29    8.20
  -2  -6  -3  149.59    7.40
  -2  -6  -3  149.59    7.70
   2  -6   3  141.89    7.40
   2  -6   3  140.49    8.20
  -2  -6  -3  144.89    7.90
   2   6   4  110.59    6.30
   2   6   4  106.19    6.60
  -2   6  -4  117.29    6.60
  -2  -6  -4  108.59    6.50
  -2  -6  -4  115.59    5.90
  -2  -6  -4  114.19    6.20
   2  -6   4  118.09    6.00
   2  -6   4  113.69    6.80
   2   6   5  119.39    7.20
   2   6   5  125.99    7.50
  -2   6  -5  132.19    7.50
  -2  -6  -5  133.59    6.70
  -2  -6  -5  131.59    8.60
  -2  -6  -5  132.69    6.90
   2  -6   5  131.19    6.80
   2  -6   5  127.49    7.70
   2   6   6    5.50    1.30
  -2   6  -6    6.20    1.30
   2  -6   6    5.50    1.60
  -2  -6  -6    6.40    0.80
  -2  -6  -6    7.80    0.90
   2  -6   6    5.80    0.90
   2   6   7   11.70    1.80
   2   6   7    9.00    1.30
  -2  -6  -7   11.40    1.10
  -2  -6  -7   11.50    1.00
   2   6   8   26.20    2.80
  -2   6  -8   21.10    2.40
  -2  -6  -8   24.50    1.70
   2  -6   8   26.10    1.90
   2  -6   8   30.90    3.40
  -2   6  -9    4.50    1.40
   2   6   9    2.30    1.40
  -2  -6  -9    2.80    0.70
   2  -6   9    4.20    1.90
   2  -6   9    2.50    0.90
   2   6  10  146.59    8.80
  -2   6 -10  142.09    8.50
   2  -6  10  147.49    8.90
  -2  -6 -10  147.69    7.60
   2  -6  10  148.09    7.80
   2   6  11   35.50    3.60
  -2   6 -11   43.00    3.40
  -2  -6 -11   37.90    2.40
  -2   6 -12    3.50    1.50
  -2  -6 -12    0.90    0.70
  -2   6 -13   47.20    3.60
   2  -6  13   37.70    2.90
  -2  -6 -13   42.30    2.60
   2  -6  13   43.40    4.80
  -2   6 -14   78.59    5.50
   2  -6  14   82.09    4.80
  -2  -6 -14   83.89    4.60
   2  -6  14   84.19    6.20
   2   6  15    0.50    1.70
  -2   6 -15   -0.40    1.30
   2   6  15    0.40    0.70
   2  -6  15    1.70    2.00
  -2  -6 -15   -0.60    0.80
   2  -6  15    0.90    1.00
  -2   6 -16   -0.40    1.30
   2   6  16    2.90    2.30
   2   6  16    0.60    0.80
  -2  -6 -16    2.00    0.90
   2   6  17   16.30    1.50
  -2   6 -17   18.30    2.50
   2   6  17   18.50    3.00
   2  -6  17   16.50    1.70
  -2  -6 -17   14.00    1.50
   2  -6  17   16.10    3.10
  -2   6 -18    7.80    2.00
   2   6  18    6.40    2.30
   2   6  18    6.00    1.00
  -2  -6 -18    8.10    1.10
   2  -6  18    8.90    1.40
   2  -6  18   10.70    2.90
  -2   7  19    0.40    0.80
   2   7 -19    3.00    1.80
  -2   7  19    0.00    1.70
  -2  -7  19   -2.40    1.90
  -2  -7  19    1.90    1.10
  -2   7  18   11.60    2.50
   2   7 -18   10.70    2.30
  -2   7  18   10.60    1.20
  -2  -7  18    8.60    1.50
   2  -7 -18   10.90    1.20
  -2  -7  18   11.20    2.80
  -2   7  17    1.10    0.70
  -2   7  17    0.40    1.00
  -2   7  17    0.90    1.60
   2   7 -17    0.10    1.50
  -2  -7  17    1.20    1.10
  -2  -7  17    2.30    2.30
   2  -7 -17    2.90    0.90
   2   7 -16   18.60    2.50
  -2   7  16   13.50    1.40
  -2   7  16   15.20    1.70
  -2   7  16   14.90    2.80
  -2  -7  16   17.70    1.80
   2  -7 -16   14.70    1.50
   2  -7 -16   13.70    1.30
  -2  -7  16   15.90    3.20
   2   7 -15   23.10    2.70
  -2   7  15   21.90    1.70
  -2   7  15   22.00    3.00
  -2   7  15   20.30    2.20
   2  -7 -15   19.70    1.80
   2  -7 -15   21.60    1.70
  -2  -7  15   23.50    2.10
  -2  -7  15   23.70    3.40
  -2   7  14    2.70    1.20
   2   7 -14    1.30    1.50
  -2   7  14    2.80    0.80
  -2   7  14    2.40    1.70
   2  -7 -14    1.10    0.80
  -2  -7  14    0.70    1.80
  -2  -7  14    1.20    1.00
   2  -7 -14    2.70    0.90
  -2   7  13   24.10    2.50
  -2   7  13   23.00    1.70
  -2   7  13   22.60    2.80
   2   7 -13   19.40    2.60
   2  -7 -13   21.90    1.90
   2  -7 -13   23.40    1.70
  -2   7  12   16.20    1.30
   2   7 -12   11.30    2.00
  -2   7  12   14.90    2.00
  -2   7  12   16.40    2.60
   2  -7 -12   13.80    1.60
  -2  -7  12    8.60    2.20
   2  -7 -12   15.20    1.40
  -2   7  11    4.70    0.80
  -2   7  11    4.20    1.40
  -2   7  11    4.00    1.60
  -2  -7  11    6.70    1.20
  -2  -7  11    1.90    1.90
   2  -7 -11    3.20    0.80
   2  -7 -11    4.40    0.90
  -2   7  10   91.69    6.00
  -2   7  10   90.29    4.90
  -2   7  10   92.19    6.00
   2  -7 -10   88.79    5.20
  -2  -7  10   93.59    5.20
  -2  -7  10   98.79    6.40
   2  -7 -10   94.69    4.90
   2   7  -9   32.40    3.00
  -2   7   9   30.70    3.10
  -2   7   9   35.60    2.10
  -2   7   9   38.30    3.30
  -2  -7   9   37.10    3.50
   2  -7  -9   32.30    2.10
   2  -7  -9   33.40    2.40
  -2  -7   9   33.00    2.40
  -2   7   8  171.88    9.90
  -2   7   8  171.58    8.80
   2   7  -8  169.58    9.70
  -2   7   8  161.38    9.70
  -2  -7   8  175.38   10.10
   2  -7  -8  165.88    9.20
  -2  -7   8  176.28    9.00
   2  -7  -8  171.38    8.80
  -2   7   7    9.70    0.90
   2   7  -7    8.50    1.70
  -2   7   7    9.70    1.90
  -2   7   7    7.90    1.70
   2  -7  -7    8.10    0.90
  -2  -7   7    5.50    1.00
  -2  -7   7    6.10    1.80
  -2   7   6  206.78   11.80
  -2   7   6  207.88   10.70
  -2   7   6  215.18   11.50
   2  -7  -6  215.28   11.40
   2  -7  -6  207.28   10.70
  -2  -7   6  198.38   12.20
   2  -7  -6  215.08   11.40
  -2  -7   6  205.88   11.00
  -2   7   5  166.38    8.40
   2   7  -5  162.68    9.20
  -2   7   5  168.88    9.20
  -2   7   5  160.58    9.40
   2  -7  -5  173.68    9.20
   2  -7  -5  167.28    8.40
  -2  -7   5  165.48    9.50
   2  -7  -5  146.59    9.00
  -2  -7   5  162.48    8.60
   2  -7  -5  162.18    8.90
  -2   7   4    0.20    0.40
  -2   7   4    0.10    1.10
   2   7  -4    0.50    0.40
   2   7  -4    0.60    1.00
  -2   7   4    0.80    0.80
   2  -7  -4    0.70    0.90
   2  -7  -4    0.40    0.80
  -2  -7   4    0.60    1.20
  -2  -7   4    1.60    0.90
   2  -7  -4    0.40    0.60
   2  -7  -4    1.40    1.20
  -2  -7   4    0.20    0.60
  -2   7   3    1.50    1.10
   2   7  -3    0.50    1.00
  -2   7   3    1.30    0.40
   2   7  -3    0.80    0.60
  -2   7   3    0.10    0.80
   2  -7  -3    1.20    0.60
  -2  -7   3    2.40    0.70
  -2  -7   3    3.00    1.30
   2  -7  -3    1.20    0.80
   2  -7  -3    0.70    1.10
  -2  -7   3    1.00    0.90
  -2   7   2   81.19    4.70
   2   7  -2   72.29    4.10
  -2   7   2   71.59    3.70
  -2   7   2   76.39    4.40
   2   7  -2   68.69    4.50
  -2  -7   2   72.09    3.90
   2  -7  -2   65.09    4.40
   2  -7  -2   71.39    3.90
  -2  -7   2   73.89    4.80
  -2  -7   2   67.59    4.50
   2  -7  -2   66.29    4.20
  -2  -7   2   65.19    4.10
   2  -7  -2   74.89    4.70
  -2   7   1   40.30    2.10
  -2   7   1   40.00    2.70
  -2   7   1   37.20    3.00
   2   7  -1   42.90    3.00
   2   7  -1   39.50    2.60
   2  -7  -1   42.30    3.20
  -2  -7   1   39.70    3.20
   2  -7  -1   40.40    2.40
   2  -7  -1   37.60    3.00
  -2  -7   1   35.00    2.60
  -2  -7   1   42.40    2.40
  -2  -7   1   36.90    2.90
   2  -7  -1   36.10    2.60
  -2   7   0  155.18    8.30
  -2   7   0  150.08    7.90
   2   7   0  152.38    8.20
  -2   7   0  147.39    7.40
   2   7   0  144.29    8.00
  -2  -7   0  140.59    7.90
   2  -7   0  145.79    7.80
   2  -7   0  144.39    7.60
  -2  -7   0  142.79    8.40
  -2  -7   0  140.19    8.10
  -2  -7   0  145.69    7.60
   2  -7   0  149.19    8.70
   2  -7   0  146.19    8.40
   2   7   1  164.68    9.20
   2   7   1  182.18    9.30
  -2   7  -1  187.38    9.50
   2  -7   1  162.38    8.90
   2  -7   1  167.28    9.50
  -2  -7  -1  158.18    9.30
   2  -7   1  169.18    8.90
  -2  -7  -1  168.28    9.50
   2  -7   1  170.88    8.80
  -2  -7  -1  171.88    8.80
  -2  -7  -1  163.58    9.10
  -2   7  -2  354.56   18.60
   2   7   2  391.36   18.50
   2   7   2  346.47   18.50
  -2  -7  -2  360.06   17.90
   2  -7   2  366.16   18.80
  -2  -7  -2  343.27   18.30
   2  -7   2  358.16   18.00
  -2  -7  -2  368.86   18.70
   2  -7   2  355.16   18.00
   2  -7   2  335.17   17.90
  -2  -7  -2  317.77   18.30
  -2   7  -3   18.70    2.10
   2   7   3   19.70    1.90
   2   7   3   20.30    2.20
  -2  -7  -3   19.10    1.40
  -2  -7  -3   18.60    1.70
   2  -7   3   17.80    1.50
  -2  -7  -3   14.30    2.00
   2  -7   3   16.60    2.30
  -2  -7  -3   15.70    1.80
   2   7   4  192.68   10.00
   2   7   4  187.48   10.20
  -2   7  -4  179.58   10.20
  -2  -7  -4  172.68    9.70
   2  -7   4  180.38   10.40
   2  -7   4  180.68    9.50
  -2  -7  -4  189.38    9.40
  -2   7  -5   75.29    4.90
   2   7   5   76.19    5.00
   2   7   5   67.69    4.70
  -2  -7  -5   78.79    4.40
   2  -7   5   79.39    5.30
   2  -7   5   78.59    4.30
  -2   7  -6    2.20    1.20
   2   7   6    3.90    1.40
  -2  -7  -6    4.30    0.80
   2  -7   6    3.50    1.70
   2  -7   6    4.70    0.90
  -2  -7  -6    4.60    0.80
   2   7   7   48.80    3.90
  -2   7  -7   48.30    3.70
   2   7   7   44.40    3.40
   2  -7   7   47.80    4.10
  -2  -7  -7   52.59    3.00
  -2  -7  -7   50.99    2.90
   2  -7   7   53.39    3.10
   2   7   8   55.89    4.30
  -2   7  -8   53.89    4.00
   2  -7   8   58.69    3.40
   2  -7   8   52.89    4.50
  -2  -7  -8   59.49    3.30
  -2  -7  -8   55.89    3.20
  -2   7  -9  158.98    9.10
   2   7   9  165.28    9.40
  -2  -7  -9  153.08    8.20
   2   7  10   81.39    5.70
  -2   7 -10   80.59    5.40
  -2  -7 -10   82.09    4.40
  -2   7 -11   15.10    2.10
   2   7  11   15.50    2.40
  -2  -7 -11   16.40    1.40
   2   7  12   25.80    3.20
  -2   7 -12   24.20    2.80
  -2  -7 -12   23.50    1.80
   2   7  13   92.89    6.50
  -2   7 -13  102.79    6.10
   2  -7  13   99.29    6.70
   2  -7  13   86.99    5.30
  -2  -7 -13   88.89    5.00
   2   7  14   36.20    3.70
  -2   7 -14   30.20    3.20
   2   7  14   34.30    2.30
  -2  -7 -14   32.50    2.30
   2  -7  14   31.10    4.00
   2  -7  14   38.30    2.60
   2   7  15    1.30    0.80
  -2   7 -15    1.00    1.40
   2   7  15    1.80    1.70
  -2  -7 -15    0.60    0.80
  -2   7 -16   -0.90    1.30
   2   7  16   -0.60    0.70
   2   7  16    1.20    1.80
   2  -7  16    1.40    1.10
   2  -7  16    2.30    2.30
  -2  -7 -16    0.50    0.80
  -2   7 -17    1.70    1.50
   2   7  17    4.90    2.30
   2   7  17    2.80    0.90
  -2  -7 -17    5.00    1.00
   2  -7  17    1.50    1.00
   2  -7  17    5.40    2.50
  -2   8  18   -0.30    0.80
  -2   8  18    1.30    1.80
  -2  -8  18    0.40    2.10
  -2  -8  18    0.10    1.10
   2   8 -17    4.50    1.90
  -2   8  17    3.90    2.00
  -2   8  17    5.10    0.90
  -2  -8  17    3.60    1.30
  -2  -8  17    5.90    2.70
  -2   8  16    4.30    0.90
   2   8 -16    6.10    1.90
  -2   8  16    5.30    1.20
  -2   8  16    5.00    2.00
  -2  -8  16    5.40    1.30
  -2  -8  16    5.30    2.50
   2  -8 -16    3.70    0.90
  -2   8  15    7.60    2.20
   2   8 -15    9.00    2.10
  -2   8  15   11.50    1.20
  -2   8  15    9.00    1.50
   2  -8 -15    7.40    1.10
  -2  -8  15    8.70    1.40
   2  -8 -15    9.10    1.70
  -2  -8  15    9.00    2.60
  -2   8  14    3.30    1.80
  -2   8  14    4.30    1.40
  -2   8  14    4.90    0.80
   2   8 -14    4.50    1.80
   2  -8 -14    4.20    0.90
  -2  -8  14    6.60    1.30
  -2  -8  14    2.40    2.00
  -2   8  13    6.30    1.90
  -2   8  13    7.90    1.60
   2   8 -13    3.10    1.60
  -2   8  13    4.10    0.80
  -2  -8  13    7.40    2.40
   2  -8 -13    6.00    1.00
  -2  -8  13    5.80    1.20
   2  -8 -13    4.80    0.90
  -2   8  12   72.09    5.30
  -2   8  12   75.39    4.10
  -2   8  12   67.29    4.80
   2  -8 -12   73.19    4.10
  -2  -8  12   77.99    4.40
   2  -8 -12   75.09    4.30
  -2  -8  12   70.09    5.80
  -2   8  11    0.10    0.60
  -2   8  11   -0.70    1.40
  -2   8  11   -1.90    1.20
   2  -8 -11    1.10    0.70
   2  -8 -11    1.00    0.80
  -2   8  10   36.40    3.40
  -2   8  10   34.20    3.40
  -2   8  10   38.20    2.20
  -2  -8  10   27.40    3.80
   2  -8 -10   34.20    2.20
  -2  -8  10   29.70    2.60
   2  -8 -10   36.80    2.50
  -2   8   9   13.10    2.40
  -2   8   9   14.30    2.10
  -2   8   9   13.80    1.20
   2  -8  -9   15.00    1.40
  -2  -8   9   13.90    2.60
   2  -8  -9   14.50    1.60
  -2  -8   9   14.90    1.50
  -2   8   8   -0.50    0.50
  -2   8   8    0.50    1.40
   2   8  -8    1.10    1.30
  -2   8   8    2.00    1.30
  -2  -8   8    0.90    0.90
   2  -8  -8   -0.30    0.60
   2  -8  -8   -0.20    0.80
  -2  -8   8    0.00    1.60
  -2   8   7  154.38    9.70
  -2   8   7  168.18    8.50
   2   8  -7  172.68    9.60
  -2   8   7  165.78    9.50
  -2  -8   7  164.78    8.70
   2  -8  -7  166.88    9.30
   2  -8  -7  161.28    9.00
  -2  -8   7  171.18    9.90
   2  -8  -7  165.18    8.60
  -2   8   6  111.69    7.50
  -2   8   6  125.29    7.20
   2   8  -6  118.09    7.20
  -2   8   6  120.69    6.30
  -2  -8   6  122.39    6.50
   2  -8  -6  127.69    6.30
   2  -8  -6  122.69    7.10
   2  -8  -6  109.49    6.80
  -2  -8   6  122.49    7.60
   2   8  -5    1.50    1.20
  -2   8   5    1.00    1.40
  -2   8   5    0.20    0.40
  -2   8   5    1.70    1.00
  -2  -8   5    3.10    1.70
   2  -8  -5    0.90    0.70
   2  -8  -5    3.40    1.40
   2  -8  -5    0.50    0.80
  -2  -8   5    0.80    0.80
  -2   8   4  218.78   11.40
  -2   8   4  247.08   12.50
  -2   8   4  233.38   12.20
   2   8  -4  219.98   12.30
   2   8  -4  226.78   11.60
   2  -8  -4  233.28   12.70
  -2  -8   4  215.28   12.50
  -2  -8   4  211.18   11.70
  -2  -8   4  222.68   11.60
   2  -8  -4  210.28   12.30
   2  -8  -4  226.78   11.60
  -2   8   3   43.50    3.30
   2   8  -3   34.40    2.40
   2   8  -3   37.80    3.00
  -2   8   3   35.00    2.80
  -2   8   3   36.40    2.10
  -2  -8   3   34.30    2.70
   2  -8  -3   36.50    2.80
  -2  -8   3   38.00    2.40
  -2  -8   3   32.30    3.30
  -2   8   2   31.20    2.50
   2   8  -2   34.50    2.80
   2   8  -2   31.50    2.30
  -2   8   2   33.70    1.80
  -2   8   2   38.50    3.00
  -2  -8   2   26.60    3.20
  -2  -8   2   29.20    2.10
  -2  -8   2   31.80    2.40
   2   8  -1  184.38    9.90
  -2   8   1  176.48    9.60
  -2   8   1  182.78    9.10
  -2   8   1  203.88   10.10
   2   8  -1  187.78    9.60
  -2  -8   1  171.68   10.10
  -2  -8   1  167.78    9.30
  -2  -8   1  173.78    9.60
   2  -8  -1  162.58    9.50
  -2   8   0   72.99    4.50
  -2   8   0   68.69    3.40
   2   8   0   71.49    4.40
   2   8   0   66.09    4.10
  -2   8   0   68.09    4.00
   2  -8   0   67.99    5.00
  -2  -8   0   60.69    4.00
   2  -8   0   59.39    3.90
  -2  -8   0   68.49    4.70
   2  -8   0   64.39    3.90
  -2  -8   0   65.49    3.70
  -2  -8   0   60.39    4.50
   2   8   1   16.00    2.00
  -2   8  -1   18.70    2.20
   2   8   1   15.90    1.80
  -2  -8  -1   14.40    1.40
   2  -8   1   16.10    1.40
  -2  -8  -1   15.20    2.30
  -2  -8  -1   13.00    1.80
  -2  -8  -1   16.10    1.80
   2  -8   1   13.70    1.40
   2  -8   1   17.10    2.50
   2  -8   1   14.90    1.50
   2   8   2   12.30    1.60
  -2   8  -2    9.60    1.70
   2   8   2   10.60    1.60
   2  -8   2   10.10    1.20
   2  -8   2    9.10    1.10
  -2  -8  -2   10.60    1.50
  -2  -8  -2    9.00    1.00
  -2  -8  -2   10.90    1.50
   2  -8   2    8.20    1.00
   2  -8   2   10.00    1.90
  -2  -8  -2    8.20    1.80
   2   8   3   52.49    3.70
  -2   8  -3   50.89    3.80
   2   8   3   59.39    3.70
  -2  -8  -3   43.50    3.80
   2  -8   3   53.49    3.10
  -2  -8  -3   45.60    3.30
   2  -8   3   52.69    4.10
  -2  -8  -3   47.60    3.00
   2   8   4  117.89    7.20
  -2   8  -4  126.49    7.30
  -2  -8  -4  114.89    6.70
  -2  -8  -4  128.29    7.30
   2  -8   4  124.99    7.60
  -2  -8  -4  124.19    6.40
   2  -8   4  118.69    6.50
   2   8   5   46.70    3.50
  -2   8  -5   45.10    3.60
   2  -8   5   45.20    2.90
   2  -8   5   48.90    4.00
  -2  -8  -5   45.80    2.80
  -2  -8  -5   47.30    3.00
  -2   8  -6  210.78   11.40
   2   8   6  190.28   11.10
   2   8   6  202.08   11.40
  -2  -8  -6  206.78   10.50
   2  -8   6  210.98   10.60
   2  -8   6  205.78   11.70
  -2  -8  -6  199.08   10.70
   2   8   7   13.10    2.10
   2   8   7    9.50    1.70
  -2  -8  -7   11.10    1.10
  -2  -8  -7   12.20    1.30
   2   8   8   41.10    3.50
   2   8   8   37.70    2.90
  -2  -8  -8   37.20    2.40
  -2  -8  -8   36.60    2.40
   2   8   9    0.20    1.30
  -2  -8  -9    1.60    0.70
   2   8  10    1.40    1.50
  -2   8 -10   -0.40    1.10
  -2  -8 -10    1.10    0.70
   2   8  11  112.09    7.10
  -2   8 -11  105.79    6.70
  -2  -8 -11  103.59    5.70
  -2   8 -12    0.40    1.30
   2   8  12    1.20    1.60
   2  -8  12    0.10    1.70
   2  -8  12   -0.70    0.90
  -2  -8 -12   -0.30    0.70
   2   8  13    4.10    1.80
   2   8  13    5.40    0.90
  -2   8 -13    8.00    1.80
   2  -8  13    4.40    2.40
   2  -8  13    4.70    1.20
  -2  -8 -13    7.60    1.00
   2   8  14    1.50    1.80
  -2   8 -14    2.50    2.60
   2   8  14    0.50    0.70
   2  -8  14   -0.80    1.00
   2  -8  14    1.80    2.10
  -2  -8 -14    1.40    0.80
  -2   8 -15    1.50    1.50
   2   8  15    2.90    0.90
   2   8  15    1.90    1.90
  -2  -8 -15    1.60    0.80
   2  -8  15   -1.00    2.10
   2  -8  15    3.20    1.20
   2   8  16    3.60    2.10
   2   8  16    8.00    1.10
  -2   8 -16    7.40    1.90
  -2  -8 -16    6.40    1.00
   2  -8  16    9.50    1.50
   2  -8  16    8.80    2.80
  -2   9  16   41.70    4.20
   2   9 -16   49.99    4.20
  -2   9  16   44.30    2.70
  -2  -9  16   40.30    3.00
   2  -9 -16   41.90    2.70
  -2  -9  16   35.50    4.30
  -2   9  15   23.60    1.80
  -2   9  15   25.40    3.40
  -2   9  15   23.50    2.40
   2   9 -15   26.20    3.00
   2  -9 -15   21.30    1.80
  -2  -9  15   20.80    3.50
  -2  -9  15   25.40    2.40
   2   9 -14    6.60    2.00
  -2   9  14    7.20    0.90
  -2   9  14    9.40    1.70
  -2   9  14    5.80    1.80
  -2  -9  14    6.60    1.30
  -2  -9  14    8.30    2.70
   2  -9 -14    7.80    1.10
  -2   9  13    1.50    0.70
  -2   9  13    2.60    1.40
  -2   9  13    3.80    1.80
  -2  -9  13    4.10    2.40
   2  -9 -13    2.20    0.90
   2  -9 -13    2.60    0.90
  -2  -9  13    3.40    1.20
  -2   9  12    1.30    0.60
  -2   9  12    0.70    1.60
  -2   9  12    3.00    1.50
   2   9 -12    1.90    1.50
   2  -9 -12    2.10    0.90
   2  -9 -12    0.90    0.80
  -2  -9  12    2.10    2.20
  -2  -9  12    1.20    1.10
   2   9 -11   26.40    3.00
  -2   9  11   27.00    3.30
  -2   9  11   25.00    1.80
  -2   9  11   23.00    2.80
  -2  -9  11   27.10    3.50
   2  -9 -11   23.70    1.80
   2  -9 -11   23.60    2.10
  -2  -9  11   25.90    2.20
   2   9 -10   50.19    4.20
  -2   9  10   49.10    3.00
  -2   9  10   45.80    4.20
  -2   9  10   51.19    4.20
   2  -9 -10   51.89    3.00
   2  -9 -10   52.59    3.70
  -2  -9  10   55.89    4.80
  -2  -9  10   55.59    3.40
  -2   9   9   23.30    1.60
  -2   9   9   22.80    2.70
  -2   9   9   27.90    3.30
   2   9  -9   22.80    2.70
   2  -9  -9   25.10    2.70
  -2  -9   9   17.30    3.30
  -2  -9   9   18.90    2.00
   2  -9  -9   22.10    1.70
  -2   9   8   86.69    6.00
  -2   9   8   88.89    4.60
  -2   9   8   80.69    5.60
   2  -9  -8   81.79    4.60
   2  -9  -8   85.29    5.50
  -2   9   7    5.90    1.60
   2   9  -7    6.00    1.60
  -2   9   7    5.50    1.80
  -2   9   7    7.90    0.80
  -2  -9   7    2.40    1.30
   2  -9  -7    7.20    1.70
   2  -9  -7    7.00    0.90
   2   9  -6   27.30    2.80
  -2   9   6   27.00    1.80
  -2   9   6   26.60    3.20
  -2   9   6   28.00    2.80
   2  -9  -6   29.10    3.00
   2  -9  -6   28.20    1.90
  -2   9   5   77.49    5.10
   2   9  -5   66.09    4.60
  -2   9   5   57.69    4.70
  -2   9   5   64.29    3.70
   2  -9  -5   67.79    4.70
   2  -9  -5   68.29    3.80
  -2   9   4   30.70    1.90
  -2   9   4   31.90    2.70
   2   9  -4   36.30    3.00
   2   9  -4   28.50    2.00
  -2   9   4   39.90    3.30
   2   9  -4   31.10    1.70
   2  -9  -4   32.00    3.10
   2  -9  -4   29.70    2.10
  -2   9   3    3.30    1.20
   2   9  -3    3.20    0.80
  -2   9   3    5.90    1.60
  -2   9   3    3.50    0.50
   2   9  -3    1.40    1.20
   2  -9  -3    3.40    1.60
  -2  -9   3    4.80    1.20
  -2  -9   3    2.90    1.70
  -2  -9   3    0.70    0.80
   2  -9  -3    3.10    0.90
  -2   9   2   16.30    1.90
   2   9  -2   12.70    1.90
   2   9  -2   14.70    1.60
  -2   9   2   16.00    1.00
  -2  -9   2   16.20    1.80
   2  -9  -2   12.70    1.70
  -2  -9   2   11.20    1.20
   2  -9  -2   14.30    1.30
   2  -9  -2   15.50    2.30
  -2  -9   2   10.90    2.10
   2   9  -1    2.60    1.50
  -2   9   1    2.50    0.50
  -2   9   1    3.10    1.30
  -2   9   1    3.10    1.00
   2   9  -1    1.80    0.90
  -2  -9   1    1.70    1.00
  -2  -9   1    2.30    0.90
   2  -9  -1    1.80    0.80
  -2  -9   1    1.50    1.60
   2  -9  -1    0.50    1.40
  -2   9   0   93.29    5.20
   2   9   0   86.39    5.30
  -2   9   0   91.09    4.60
  -2   9   0  101.39    5.80
   2   9   0  102.99    5.70
  -2  -9   0   85.59    5.30
  -2  -9   0   90.29    5.00
  -2  -9   0   97.89    6.10
   2  -9   0   85.69    5.20
   2  -9   0   81.39    5.80
   2  -9   0   83.09    4.90
   2  -9   0   87.39    5.10
   2   9   1   24.70    2.30
  -2   9  -1   29.60    2.70
   2   9   1   30.00    2.60
  -2  -9  -1   18.70    2.10
  -2  -9  -1   25.50    1.90
   2  -9   1   23.40    1.80
   2  -9   1   24.50    3.10
   2  -9   1   23.90    2.00
   2  -9   1   27.70    2.00
  -2  -9  -1   21.30    2.80
  -2   9  -2   50.89    3.60
   2   9   2   40.90    3.20
   2   9   2   49.20    3.50
   2  -9   2   38.00    2.70
  -2  -9  -2   40.60    3.70
   2  -9   2   37.60    2.60
   2  -9   2   44.30    3.90
   2  -9   2   42.40    2.60
  -2  -9  -2   41.70    2.70
   2   9   3   75.49    4.80
  -2   9  -3   72.39    4.90
   2  -9   3   74.09    4.20
  -2  -9  -3   68.29    4.50
   2  -9   3   71.19    5.30
  -2  -9  -3   74.39    4.10
  -2  -9  -3   79.89    5.20
   2   9   4   24.50    2.50
  -2   9  -4   23.30    2.60
  -2  -9  -4   24.90    1.80
  -2  -9  -4   22.10    2.80
  -2  -9  -4   21.30    2.10
   2  -9   4   23.00    1.90
   2  -9   4   30.70    3.30
   2   9   5   11.80    2.00
   2   9   5    7.20    1.60
  -2   9  -5    9.70    1.70
   2  -9   5   10.20    1.30
  -2  -9  -5    8.50    1.00
  -2  -9  -5   12.10    1.50
   2  -9   5    6.80    2.20
  -2  -9  -5    6.00    1.80
   2   9   6    0.40    1.10
   2   9   6    1.20    1.30
  -2  -9  -6    1.20    1.50
  -2  -9  -6    0.50    0.70
   2   9   7    4.90    1.70
   2   9   7    5.30    1.60
  -2  -9  -7    5.40    1.00
  -2  -9  -7    5.60    0.90
   2   9   8   49.30    4.00
   2   9   8   41.20    3.40
  -2  -9  -8   45.70    2.90
  -2  -9  -8   47.50    2.80
   2   9   9    3.70    1.70
   2   9   9    4.00    1.20
  -2  -9  -9    4.30    0.90
  -2   9 -10   25.30    3.00
   2   9  10   32.00    3.30
  -2  -9 -10   25.70    1.90
   2  -9  10   26.30    2.20
   2  -9  10   19.30    3.20
   2   9  11   18.60    2.70
  -2   9 -11   16.30    2.40
   2  -9  11   14.60    2.90
  -2  -9 -11   16.90    1.60
   2  -9  11   16.70    1.70
   2   9  12   15.20    2.50
   2   9  12   19.50    1.60
  -2  -9 -12   16.80    1.60
   2   9  13   12.10    2.50
   2   9  13   15.50    1.40
  -2   9 -13   13.00    2.30
   2  -9  13   12.70    2.90
  -2  -9 -13   11.60    1.70
   2  -9  13   14.20    1.60
   2   9  14    3.90    2.10
  -2   9 -14    7.60    1.90
   2   9  14    7.40    1.10
   2  -9  14    6.10    1.30
   2  -9  14    6.50    2.50
  -2  -9 -14    4.70    1.00
   2   9  15    0.00    0.80
   2   9  15    0.20    1.90
  -2   9 -15    0.40    1.50
  -2  -9 -15    0.60    0.90
   2  -9  15    1.80    1.20
   2  -9  15   -0.20    2.20
  -2  10  15    8.60    1.10
  -2  10  15    8.40    2.40
   2  10 -15    6.90    2.10
  -2 -10  15    6.40    2.70
   2 -10 -15    6.50    1.10
  -2 -10  15    5.80    1.40
  -2  10  14    5.30    2.00
  -2  10  14    3.10    0.80
  -2  10  14    3.40    1.40
   2  10 -14    2.90    1.70
  -2 -10  14    4.70    1.30
   2 -10 -14    3.50    0.90
  -2 -10  14    5.20    2.40
   2  10 -13    2.40    1.70
  -2  10  13    2.10    1.60
  -2  10  13    2.80    1.60
  -2  10  13    2.70    0.80
   2 -10 -13    2.30    0.90
  -2 -10  13    2.60    2.40
  -2 -10  13   -1.10    1.00
  -2  10  12   38.80    3.80
   2  10 -12   43.50    3.80
  -2  10  12   38.00    3.50
  -2  10  12   38.30    2.50
   2 -10 -12   37.10    3.50
   2 -10 -12   37.10    2.50
  -2 -10  12   39.20    2.90
  -2 -10  12   40.40    4.70
  -2  10  11    0.90    1.60
  -2  10  11    1.00    0.70
  -2  10  11   -0.20    1.70
   2 -10 -11    1.20    0.80
  -2 -10  11   -0.50    2.10
  -2 -10  11   -1.60    1.00
   2 -10 -11    3.30    1.70
  -2  10  10   10.20    2.30
   2  10 -10    8.70    1.90
  -2  10  10   10.00    1.10
  -2  10  10   14.20    2.40
  -2 -10  10    8.40    2.50
  -2 -10  10    9.80    1.40
   2 -10 -10    9.80    2.10
   2 -10 -10   10.00    1.20
  -2  10   9   -0.70    1.60
  -2  10   9    1.50    0.60
  -2  10   9    2.20    1.60
   2  10  -9    3.70    1.60
   2 -10  -9    3.20    1.70
   2 -10  -9    0.60    0.80
  -2 -10   9    1.20    1.00
  -2 -10   9    3.50    2.10
  -2  10   8   17.00    2.70
  -2  10   8   15.30    1.30
  -2  10   8   12.80    2.20
   2  10  -8   10.50    2.00
   2 -10  -8   16.10    1.50
  -2 -10   8   14.50    2.90
   2 -10  -8   14.90    2.30
  -2 -10   8   15.00    1.70
   2  10  -7   32.70    3.20
  -2  10   7   35.60    3.20
  -2  10   7   28.40    3.90
  -2  10   7   31.30    2.00
   2 -10  -7   32.70    3.30
   2 -10  -7   33.90    2.20
  -2  10   6    0.40    0.50
  -2  10   6    0.00    1.10
  -2  10   6    0.30    1.60
   2 -10  -6    0.90    0.80
   2 -10  -6    1.40    1.60
  -2  10   5    4.50    1.40
  -2  10   5    2.70    0.60
  -2  10   5    5.10    1.80
   2 -10  -5    3.10    0.90
   2 -10  -5    3.50    1.70
  -2  10   4   15.10    2.30
   2  10  -4    9.20    0.70
   2  10  -4    7.40    1.60
   2 -10  -4    9.90    1.20
   2 -10  -4    8.10    2.10
   2  10  -3   51.89    3.90
   2  10  -3   49.80    2.60
  -2  10   3   50.49    2.70
  -2  10   3   44.20    3.50
   2  10  -3   49.40    3.10
   2 -10  -3   47.40    3.00
  -2 -10   3   51.99    3.60
   2 -10  -3   54.49    4.30
  -2  10   2  135.79    7.80
   2  10  -2  140.69    7.60
   2  10  -2  139.89    7.00
  -2  10   2  138.69    7.10
   2  10  -2  148.09    8.10
   2 -10  -2  126.59    8.30
  -2 -10   2  140.19    7.70
   2 -10  -2  131.89    7.30
  -2  10   1  112.79    6.30
   2  10  -1  104.39    6.10
  -2  10   1   96.99    5.10
   2  10  -1   95.09    5.60
  -2  10   1  101.29    5.70
   2 -10  -1   97.49    5.40
   2 -10  -1   88.89    5.60
   2 -10  -1   90.99    6.40
  -2 -10   1   95.19    5.70
   2  10   0    1.70    1.30
   2  10   0    0.30    0.90
  -2  10   0    0.30    1.30
  -2 -10   0    0.30    1.10
   2 -10   0   -0.70    1.50
   2 -10   0    0.90    0.90
   2 -10   0    0.90    0.90
   2 -10   0    2.20    1.00
   2  10   1   47.20    3.40
  -2  10  -1   46.40    3.70
  -2 -10  -1   49.70    4.20
   2 -10   1   47.50    3.10
  -2 -10  -1   45.20    2.90
   2 -10   1   42.10    3.00
   2 -10   1   47.90    3.00
   2 -10   1   48.40    4.20
   2  10   2   21.80    2.20
   2  10   2   24.30    2.50
  -2  10  -2   18.90    2.40
  -2 -10  -2   16.60    2.50
  -2 -10  -2   13.90    1.50
   2 -10   2   19.10    1.60
   2 -10   2   15.10    2.70
   2 -10   2   16.70    1.60
   2  10   3   27.20    2.80
   2  10   3   22.40    2.40
   2 -10   3   20.20    2.00
   2 -10   3   21.70    3.10
  -2 -10  -3   21.90    2.90
  -2 -10  -3   22.80    1.90
   2  10   4    7.70    1.80
   2  10   4    4.70    1.50
   2 -10   4    3.70    1.10
  -2 -10  -4    2.40    1.60
   2 -10   4    3.70    2.00
  -2 -10  -4    4.20    0.90
   2  10   5   18.00    2.40
   2  10   5   14.00    2.10
  -2  10  -5   15.70    2.30
   2 -10   5   14.40    1.60
   2 -10   5   13.10    2.60
  -2 -10  -5   13.20    1.40
  -2 -10  -5   15.80    2.50
   2  10   6   19.00    2.60
   2  10   6   19.10    2.60
  -2  10  -6   18.70    2.40
  -2 -10  -6   16.90    1.90
   2 -10   6   21.40    1.90
  -2 -10  -6   20.00    1.70
   2 -10   6   19.40    2.80
  -2 -10  -6   17.30    2.60
   2  10   7    0.40    1.40
  -2  10  -7    0.50    1.40
   2  10   7   -0.70    1.20
   2 -10   7   -0.70    0.90
  -2 -10  -7    1.20    1.60
   2 -10   7   -1.40    1.80
  -2 -10  -7   -0.10    0.80
  -2 -10  -7    0.50    0.80
   2  10   8   49.10    4.00
  -2  10  -8   57.49    4.30
   2  10   8   56.59    4.40
  -2 -10  -8   52.59    4.20
   2 -10   8   52.59    3.50
   2 -10   8   67.59    5.10
  -2 -10  -8   53.89    3.20
   2  10   9    0.50    0.70
   2  10   9    0.50    1.10
  -2  10  -9   -1.00    1.30
   2  10   9    2.10    1.50
  -2 -10  -9    1.60    0.70
   2 -10   9   -0.10    1.90
  -2 -10  -9   -0.80    0.80
   2 -10   9   -0.10    1.00
   2  10  10    0.40    1.50
  -2  10 -10    0.90    1.60
   2  10  10   -0.90    0.60
   2 -10  10   -0.20    2.10
  -2 -10 -10   -0.60    0.80
   2 -10  10    0.30    1.10
  -2  10 -11   34.50    3.30
  -2 -10 -11   28.20    2.40
   2 -10  11   31.60    4.00
   2 -10  11   31.70    2.50
  -2  10 -12    2.20    1.60
   2  10  12    0.70    1.70
   2  10  12    1.00    0.80
  -2 -10 -12    0.30    0.80
   2 -10  12    1.50    1.10
   2 -10  12   -1.90    2.00
   2  10  13    0.00    1.70
   2  10  13   -0.20    0.70
  -2  10 -13   -0.90    1.50
   2 -10  13    2.40    1.20
  -2 -10 -13   -0.50    0.80
   2 -10  13   -1.80    1.90
   2  10  14    0.10    1.70
   2  10  14    1.20    0.80
  -2  10 -14    2.00    1.60
  -2 -10 -14    0.20    0.80
   2 -10  14   -0.70    2.20
   2 -10  14    0.50    1.10
  -2  11  13   14.50    2.20
  -2  11  13   14.60    1.30
  -2  11  13   10.80    2.40
   2  11 -13   19.60    2.70
   2 -11 -13   16.50    2.50
  -2 -11  13   16.60    3.40
  -2 -11  13   11.80    1.70
   2 -11 -13   13.00    1.40
  -2  11  12    3.40    1.80
   2  11 -12    6.30    1.90
  -2  11  12    4.60    1.80
  -2  11  12    5.70    0.90
  -2 -11  12    4.60    1.40
  -2 -11  12    6.00    2.70
   2 -11 -12    5.20    1.10
   2 -11 -12    5.30    1.90
  -2  11  11    0.50    1.20
   2  11 -11   -0.40    1.50
  -2  11  11    0.80    2.60
  -2 -11  11   -0.20    1.10
  -2 -11  11    4.50    2.40
  -2  11  10   15.20    2.70
   2  11 -10   14.00    2.20
  -2  11  10   16.00    2.50
  -2  11  10   19.10    1.50
   2 -11 -10   13.30    1.50
  -2 -11  10   14.70    3.20
   2 -11 -10   17.10    2.60
  -2 -11  10   18.10    1.90
  -2  11   9    1.60    1.50
   2  11  -9    4.10    1.60
  -2  11   9    1.40    2.00
  -2  11   9    2.40    0.70
   2 -11  -9    0.80    0.90
  -2 -11   9    2.10    2.30
  -2 -11   9    3.80    1.20
   2 -11  -9    3.20    1.80
  -2  11   8   27.60    3.10
   2  11  -8   29.30    3.20
  -2  11   8   26.70    1.90
  -2  11   8   28.70    3.60
   2 -11  -8   28.40    2.10
  -2 -11   8   33.90    3.30
  -2 -11   8   34.70    6.00
   2 -11  -8   25.00    3.10
  -2  11   7    0.80    1.30
  -2  11   7    1.00    0.60
  -2  11   7    1.90    1.90
   2  11  -7   -0.80    1.20
  -2 -11   7    1.50    1.10
   2 -11  -7    0.10    1.70
   2 -11  -7    1.20    0.90
  -2 -11   7    1.30    2.10
  -2  11   6   24.10    2.70
  -2  11   6   34.40    3.70
  -2  11   6   24.20    1.70
   2  11  -6   24.80    2.90
   2 -11  -6   28.10    3.10
   2 -11  -6   26.20    2.00
  -2 -11   6   28.00    2.30
  -2 -11   6   21.70    3.30
  -2  11   5   29.60    1.80
   2  11  -5   28.00    3.00
  -2  11   5   37.60    3.80
  -2  11   5   27.60    2.80
  -2 -11   5   26.50    2.30
   2 -11  -5   27.50    3.20
  -2 -11   5   24.00    3.60
   2 -11  -5   30.80    2.20
   2  11  -4   26.00    2.90
  -2  11   4   30.50    3.30
  -2  11   4   21.30    1.40
  -2  11   4   18.20    2.40
   2 -11  -4   24.90    3.00
  -2 -11   4   17.40    1.80
  -2 -11   4   15.30    2.90
   2 -11  -4   23.00    1.90
   2  11  -3    1.10    0.80
   2  11  -3    0.20    0.30
  -2  11   3    3.10    1.70
  -2 -11   3    1.90    1.90
   2 -11  -3   -0.30    0.80
   2 -11  -3   -0.60    1.70
  -2 -11   3    1.00    0.90
  -2 -11   3    0.60    1.30
   2  11  -2    1.90    0.40
  -2  11   2    1.10    0.50
   2  11  -2    1.50    0.90
  -2  11   2    3.00    1.60
  -2  11   2    1.40    1.10
   2  11  -2    0.90    0.90
  -2 -11   2   -0.60    1.50
   2 -11  -2   -2.00    1.70
   2 -11  -2    2.20    1.00
  -2 -11   2    1.70    0.90
   2  11  -1    2.90    0.50
   2  11  -1    1.50    1.40
  -2  11   1    0.70    1.10
   2  11  -1    1.40    1.00
  -2 -11   1    1.80    1.30
   2 -11  -1    2.00    1.10
   2 -11  -1    2.40    0.90
   2 -11  -1    3.60    1.10
  -2 -11   1    3.00    1.00
   2 -11  -1    1.80    1.70
  -2 -11   1    0.80    1.70
   2  11   0  117.99    6.40
   2  11   0  111.99    5.70
  -2 -11   0  114.29    7.30
   2 -11   0  107.09    6.00
   2 -11   0  106.99    6.20
   2 -11   0  108.79    6.30
  -2 -11   0  104.19    6.00
   2  11   1   21.40    2.30
   2  11   1   20.00    1.40
   2  11   1   26.00    2.80
   2 -11   1   20.80    2.00
   2 -11   1   23.30    3.10
   2 -11   1   21.10    1.90
  -2 -11  -1   20.30    3.00
   2 -11   1   16.30    1.90
  -2 -11  -1   17.60    1.70
  -2  11  -2    7.20    1.70
   2  11   2    6.00    0.70
   2  11   2    5.70    1.70
   2  11   2    7.60    1.60
  -2 -11  -2    4.20    2.10
   2 -11   2    6.10    1.10
   2 -11   2    5.10    2.00
  -2 -11  -2    3.60    1.00
  -2  11  -3    2.00    1.50
   2  11   3    0.90    0.50
   2  11   3   -0.20    1.40
   2  11   3    0.10    1.20
  -2 -11  -3    0.60    0.90
  -2 -11  -3    0.10    1.80
   2 -11   3    1.20    1.00
   2 -11   3   -0.20    1.90
   2  11   4   21.10    1.50
   2  11   4   25.50    2.60
  -2  11  -4   19.10    2.50
   2  11   4   28.20    3.00
  -2 -11  -4   22.00    3.00
  -2 -11  -4   23.40    1.90
   2 -11   4   24.80    2.10
   2 -11   4   21.00    3.10
   2  11   5   36.80    3.20
   2  11   5   29.90    2.00
  -2  11  -5   38.90    3.30
  -2 -11  -5   30.90    3.40
  -2 -11  -5   33.00    2.30
   2 -11   5   31.00    3.90
   2 -11   5   31.30    2.50
   2  11   6   20.60    1.50
   2  11   6   20.80    2.80
  -2  11  -6   23.80    2.80
   2  11   6   19.60    2.50
  -2 -11  -6   17.80    2.80
  -2 -11  -6   19.80    1.80
   2 -11   6   19.10    3.10
   2 -11   6   18.00    1.80
   2  11   7    6.40    1.90
   2  11   7   14.20    2.20
  -2  11  -7   11.70    2.30
   2  11   7   12.70    1.10
  -2 -11  -7   12.20    1.30
  -2 -11  -7   11.60    2.30
   2  11   8   21.60    2.70
   2  11   8   15.90    1.40
  -2  11  -8   17.30    2.30
   2  11   8   14.00    2.20
   2 -11   8   15.10    1.70
   2 -11   8   13.50    2.90
  -2 -11  -8   11.50    1.90
  -2 -11  -8   12.20    1.90
  -2  11  -9    5.50    1.80
   2  11   9    0.30    1.40
   2  11   9    4.10    0.80
   2  11   9    3.00    1.70
   2 -11   9   -0.70    1.90
  -2 -11  -9    2.90    0.90
   2 -11   9    2.60    1.20
  -2 -11  -9    2.30    1.80
   2  11  10   28.20    1.90
   2  11  10   27.70    3.30
  -2  11 -10   32.30    3.30
   2 -11  10   28.00    2.30
  -2 -11 -10   27.60    2.10
   2 -11  10   19.70    3.30
  -2 -11 -10   24.20    3.00
  -2  11 -11    4.10    1.70
   2  11  11    4.00    1.90
   2  11  11    4.40    0.90
  -2 -11 -11    6.80    2.00
   2 -11  11    0.40    2.10
  -2 -11 -11    2.00    0.90
   2 -11  11    4.50    1.20
  -2  11 -12    6.00    1.90
   2  11  12    7.30    2.10
   2  11  12    6.10    0.90
   2 -11  12    5.60    2.60
  -2 -11 -12    5.70    1.10
   2 -11  12    5.20    1.30
  -2  12  10    9.80    1.10
  -2  12  10   10.00    2.30
  -2  12  10   13.00    2.60
   2  12 -10   13.50    2.20
   2 -12 -10   12.20    2.40
   2 -12 -10   11.70    1.30
  -2 -12  10   10.70    1.60
  -2 -12  10    9.80    2.60
   2  12  -9   -0.80    1.40
  -2  12   9    1.30    1.50
  -2  12   9    1.80    0.70
  -2  12   9   -2.20    1.90
  -2 -12   9    2.20    2.30
   2 -12  -9    0.30    0.90
   2 -12  -9    1.80    1.80
  -2 -12   9    1.00    1.10
   2  12  -8    3.30    1.80
  -2  12   8    3.80    1.60
  -2  12   8    7.60    2.40
  -2  12   8    4.00    0.80
   2 -12  -8    6.00    2.00
  -2 -12   8    4.20    2.40
  -2 -12   8    2.90    1.20
   2 -12  -8    4.50    1.00
  -2  12   7    4.70    2.20
  -2  12   7    4.80    1.60
  -2  12   7    4.00    0.70
   2  12  -7    6.70    1.90
  -2 -12   7    6.10    2.60
  -2 -12   7    1.70    1.10
   2 -12  -7    3.40    1.10
   2 -12  -7    3.90    2.00
  -2  12   6    2.70    2.00
  -2  12   6   -0.20    1.30
  -2  12   6    0.60    0.60
   2 -12  -6   -0.10    1.20
  -2 -12   6    0.40    1.10
  -2 -12   6    2.10    2.20
   2 -12  -6   -1.50    2.20
  -2  12   5    7.10    1.60
  -2  12   5    7.60    0.80
   2  12  -5    6.30    1.80
  -2 -12   5    8.30    2.70
   2 -12  -5    6.90    2.30
  -2 -12   5    6.10    1.40
   2 -12  -5    7.20    1.20
  -2  12   4   26.00    2.70
   2  12  -4   31.10    3.10
  -2  12   4   26.80    1.70
  -2 -12   4   26.40    2.30
  -2 -12   4   28.90    3.60
   2 -12  -4   22.60    2.10
   2 -12  -4   21.10    3.00
   2  12  -3    0.10    0.30
  -2  12   3    0.20    1.10
   2  12  -3    0.10    1.40
   2  12  -3   -1.20    0.70
  -2  12   3    0.00    0.40
  -2 -12   3    0.70    2.10
   2 -12  -3   -0.80    1.30
   2 -12  -3    0.50    0.90
  -2 -12   3   -1.20    1.00
   2 -12  -3   -0.70    1.70
   2  12  -2   54.99    3.60
  -2  12   2   65.79    4.70
   2  12  -2   62.49    4.40
   2  12  -2   56.89    3.00
   2 -12  -2   53.69    3.50
  -2 -12   2   60.49    4.20
   2 -12  -2   50.29    4.20
   2 -12  -2   53.89    4.70
  -2 -12   2   50.19    4.20
   2  12  -1   -0.20    0.90
  -2  12   1    1.40    1.60
   2  12  -1    0.30    1.50
   2  12  -1    0.80    0.40
   2 -12  -1    0.20    0.90
   2 -12  -1   -0.80    1.50
   2 -12  -1    1.70    1.20
  -2  12   0   36.30    3.50
   2  12   0   28.80    2.70
   2  12   0   31.70    1.90
   2 -12   0   38.20    2.50
   2 -12   0   26.80    2.70
   2 -12   0   39.10    4.00
   2 -12   0   29.40    2.60
   2  12   1    9.00    1.60
  -2  12  -1   10.70    2.00
   2  12   1    8.70    0.80
   2 -12   1    9.30    1.60
   2 -12   1   11.10    1.40
   2 -12   1    7.90    1.30
   2 -12   1    7.70    2.30
  -2  12  -2    0.90    1.40
   2  12   2    3.60    1.60
   2  12   2    1.30    0.50
   2  12   2    0.90    1.10
   2 -12   2    1.50    1.80
   2 -12   2    3.20    3.70
  -2 -12  -2    0.70    3.20
  -2 -12  -2   -1.20    1.60
   2  12   3    3.90    1.80
  -2  12  -3    4.40    1.60
   2  12   3    2.90    0.60
   2  12   3    1.60    1.30
  -2 -12  -3    2.70    1.10
   2 -12   3    2.60    2.20
  -2 -12  -3    2.20    2.00
   2 -12   3    2.60    1.20
   2  12   4    1.50    1.30
  -2  12  -4    3.00    2.60
   2  12   4    2.50    1.80
   2  12   4    1.00    0.60
   2 -12   4    0.90    1.10
   2 -12   4   -1.10    2.00
  -2 -12  -4    0.90    1.80
  -2 -12  -4    2.00    1.00
   2  12   5    7.60    1.80
   2  12   5   10.50    2.30
  -2  12  -5   11.80    2.10
   2  12   5    8.70    0.90
   2 -12   5    7.00    2.50
   2 -12   5    7.20    1.40
  -2 -12  -5    7.50    1.20
  -2 -12  -5   10.40    2.30
   2  12   6   10.10    2.20
   2  12   6    5.80    0.80
  -2  12  -6   10.20    1.90
   2  12   6    7.50    1.80
   2 -12   6    6.00    2.40
  -2 -12  -6    6.60    2.20
   2 -12   6    4.90    1.30
  -2 -12  -6    6.90    1.20
  -2  12  -7    1.60    1.60
   2  12   7    1.10    0.70
   2  12   7   -0.10    1.40
   2  12   7   -2.10    1.60
   2 -12   7    0.60    1.90
  -2 -12  -7    0.90    0.90
  -2 -12  -7    3.20    1.90
   2 -12   7    1.20    1.10
   2  12   8   29.60    2.00
  -2  12  -8   30.20    3.30
   2  12   8   29.10    3.60
   2  12   8   23.40    2.90
  -2 -12  -8   26.80    2.10
   2 -12   8   27.10    2.40
  -2 -12  -8   26.20    3.20
   2 -12   8   21.30    3.50
  -2  12  -9    1.40    1.40
   2  12   9    0.10    0.60
   2  12   9    0.40    1.50
   2  12   9    0.70    1.60
  -2 -12  -9    1.20    0.90
   2 -12   9    1.30    2.10
   2 -12   9    0.60    1.10
  -2 -12  -9    2.70    1.90
  -2  13   7   -1.20    2.40
  -2  13   7   -0.10    0.60
   2  13  -7    1.70    1.50
  -2  13   7    0.60    1.30
   2 -13  -7    0.20    1.90
  -2 -13   7    1.70    2.50
  -2 -13   7   -0.60    1.10
   2 -13  -7    0.70    1.00
   2  13  -6    3.70    1.70
  -2  13   6    1.30    1.50
  -2  13   6    3.60    0.70
  -2  13   6    2.00    2.20
  -2 -13   6    4.30    2.50
   2 -13  -6    3.10    2.00
  -2 -13   6    0.80    1.20
   2 -13  -6    2.90    1.00
   2  13  -5   -0.40    1.40
  -2  13   5    0.60    0.50
  -2  13   5    0.40    2.00
  -2  13   5    1.50    1.30
  -2 -13   5    1.60    2.20
  -2 -13   5    0.10    1.10
   2 -13  -5    1.60    2.00
   2 -13  -5    0.70    1.00
  -2  13   4    6.40    2.20
   2  13  -4    4.00    1.70
  -2 -13   4    3.90    2.40
   2 -13  -4    0.80    1.00
  -2 -13   4    3.10    1.20
   2 -13  -4    3.70    2.20
   2 -13  -4    5.30    1.70
  -2  13   3    3.90    2.00
   2 -13  -3    0.00    1.90
   2 -13  -3    3.50    1.50
  -2 -13   3    0.80    1.20
   2 -13  -3    1.60    1.00
  -2 -13   3    0.00    2.10
   2  13  -2    3.80    1.60
   2  13  -2    3.90    1.00
  -2  13   2    6.50    2.10
   2  13  -2    5.80    0.50
   2 -13  -2    3.80    1.50
   2 -13  -2    3.40    1.10
  -2 -13   2    3.80    1.20
   2 -13  -2    2.70    1.90
  -2 -13   2    4.10    2.50
   2  13  -1   -1.00    0.90
  -2  13   1    0.60    1.60
   2  13  -1   -0.50    0.40
   2  13  -1    0.80    1.50
   2 -13  -1    1.00    1.30
   2 -13  -1    0.30    1.60
  -2 -13   1    0.70    1.00
   2 -13  -1    0.00    1.00
  -2 -13   1   -1.10    1.90
   2  13   0   16.70    2.40
   2  13   0   16.20    2.20
   2  13   0   13.50    1.10
  -2  13   0   16.20    2.80
   2 -13   0   11.20    1.50
  -2 -13   0   12.90    2.80
   2 -13   0   13.90    2.70
  -2 -13   0    9.60    1.50
   2 -13   0   14.80    1.80
   2  13   1    2.10    1.20
  -2  13  -1    1.70    1.60
   2  13   1    1.40    0.50
   2  13   1    0.60    1.50
   2 -13   1   -0.30    2.00
   2 -13   1    2.10    1.10
  -2 -13  -1    2.10    1.00
  -2 -13  -1   -0.30    1.90
   2 -13   1   -0.30    1.10
   2  13   2   15.60    1.20
  -2  13  -2   17.30    2.50
   2  13   2   15.30    2.10
  -2 -13  -2   13.70    2.80
   2 -13   2   14.60    1.60
  -2 -13  -2   15.40    1.70
   2 -13   2   14.60    2.90
   2  13   3    0.70    1.20
   2  13   3    0.90    0.50
  -2  13  -3    2.30    1.60
  -2 -13  -3    2.60    2.10
   2 -13   3    0.90    1.10
   2 -13   3   -0.70    2.00
  -2 -13  -3    1.10    1.10
  -2  13  -4   53.09    4.10
   2  13   4   48.30    2.70
   2  13   4   48.80    3.90
  -2 -13  -4   40.30    4.40
   2 -13   4   45.80    4.70
   2 -13   4   45.60    3.20
  -2 -13  -4   46.60    3.10
   2  13   5    2.40    1.60
   2  13   5    1.30    0.60
  -2  13  -5    4.30    1.70
   2  13   5    0.50    1.80
  -2 -13  -5    2.60    1.10
   2 -13   5    2.90    1.20
  -2 -13  -5    4.60    2.20
   2 -13   5    7.70    2.50
   2  13   6    8.20    1.90
   2  13   6    9.50    2.40
   2  13   6    7.10    0.90
  -2  13  -6    8.60    2.00
  -2 -13  -6    6.70    1.20
   2 -13   6    7.00    1.50
  -2 -13  -6    5.20    2.20
   2 -13   6    5.50    2.60
   3   0 -22   48.40    3.10
   3   0 -22   51.89    4.00
   3   0 -22   59.09    6.30
   3   0 -21   -1.30    1.50
   3   0 -21   -0.60    1.20
   3   0 -21    0.30    0.80
   3   0 -20   14.50    2.10
   3   0 -20   11.20    1.30
   3   0 -20   11.00    2.20
   3   0 -19   -0.90    1.30
   3   0 -19   -0.60    0.70
   3   0 -19    0.50    1.20
   3   0 -18    0.50    1.30
  -3   0  18    0.80    0.60
  -3   0  18   -0.20    1.30
   3   0 -18   -0.40    1.10
   3   0 -18    0.30    0.80
  -3   0  17   -0.40    0.60
  -3   0  17    0.70    1.30
   3   0 -17    0.60    0.80
   3   0 -17    0.20    1.00
  -3   0  16   13.10    2.20
  -3   0  16   11.90    1.10
   3   0 -16   12.60    1.20
   3   0 -15   -1.00    0.90
  -3   0  15    0.70    1.20
  -3   0  15   -0.20    0.50
   3   0 -15    0.10    0.70
  -3   0  14   22.00    2.50
   3   0 -14   20.20    1.50
   3   0 -14   19.50    2.30
  -3   0  14   21.10    1.40
  -3   0  14   21.10    2.50
  -3   0  13   -0.20    1.00
  -3   0  13    0.50    0.50
  -3   0  13   -0.30    1.00
   3   0 -13    0.40    1.00
   3   0 -13   -0.50    0.50
   3   0 -12  147.29    7.50
   3   0 -12  143.89    7.50
  -3   0  12  148.29    7.40
   3   0 -12  137.49    8.10
  -3   0  12  142.19    8.20
   3   0 -12  139.29    8.10
  -3   0  12  143.89    8.30
   3   0 -12  151.88    8.40
  -3   0  11    0.90    0.50
  -3   0  11    0.90    1.00
  -3   0  11   -0.50    0.90
   3   0 -11    0.10    0.70
  -3   0  11   -0.50    0.80
   3   0 -11    0.40    0.50
   3   0 -11    0.50    1.00
  -3   0  11    0.30    0.40
   3   0 -10   80.79    4.90
   3   0 -10   77.59    4.80
  -3   0  10   79.29    4.80
  -3   0  10   75.99    4.70
  -3   0  10   76.39    4.10
   3   0 -10   77.49    4.10
  -3   0  10   81.19    4.10
  -3   0  10   76.39    4.90
   3   0 -10   69.29    4.60
   3   0  -9   -0.40    0.50
  -3   0   9   -0.20    0.40
  -3   0   9   -0.50    0.70
   3   0  -9   -0.20    0.60
  -3   0   9    0.60    0.80
  -3   0   9   -0.50    0.70
  -3   0   9    0.10    0.30
   3   0  -9    0.30    0.60
   3   0  -9    0.10    0.30
   3   0  -8   70.79    3.70
  -3   0   8   66.19    4.20
   3   0  -8   74.89    4.20
  -3   0   8   68.89    4.30
  -3   0   8   69.69    3.70
   3   0  -8   72.89    4.40
  -3   0   8   73.69    4.50
   3   0  -8   73.19    4.30
  -3   0   8   70.89    3.70
  -3   0   7   -0.10    0.60
  -3   0   7    0.00    0.30
  -3   0   7   -0.20    0.50
   3   0  -7    0.50    0.60
   3   0  -7    0.20    0.50
   3   0  -7    0.10    0.50
   3   0  -7   -0.30    0.20
   3   0  -7    0.60    0.30
  -3   0   7    0.10    0.30
  -3   0   7    0.20    0.70
   3   0  -6  207.58   11.40
  -3   0   6  215.18   11.30
   3   0  -6  220.78   11.60
  -3   0   6  224.98   11.60
  -3   0   6  221.98   11.00
  -3   0   6  218.68   11.40
   3   0  -6  214.58   11.00
   3   0  -6  223.78   11.30
   3   0  -6  214.78   11.00
   3   0  -6  218.28   11.40
  -3   0   6  215.38   11.00
   3   0  -5    0.40    0.40
  -3   0   5   -0.10    0.20
  -3   0   5    0.10    0.30
   3   0  -5    0.00    0.20
  -3   0   5    0.40    0.50
   3   0  -5    0.50    0.50
   3   0  -5    0.10    0.50
   3   0  -4 1044.10   51.79
  -3   0   4 1071.29   51.89
   3   0  -4 1053.79   51.89
  -3   0   4 1029.20   51.49
  -3   0   4 1001.70   51.69
   3   0  -4 1021.00   51.49
   3   0  -4  987.50   51.69
   3   0  -3    0.00    0.20
  -3   0   3   -0.10    0.20
  -3   0   3    0.20    0.40
  -3   0   3    0.00    0.30
   3   0  -3    0.20    0.10
   3   0  -3    0.50    0.30
   3   0  -3    0.30    0.30
  -3   0   3    0.30    0.10
   3   0  -2   19.30    1.30
  -3   0   2   18.10    1.40
   3   0  -2   20.90    1.50
  -3   0   2   20.60    1.50
   3   0  -1    0.10    0.10
  -3   0   1    0.00    0.30
   3   0  -1    0.10    0.30
  -3   0   1    0.10    0.20
   3   0  -1    0.00    0.20
  -3   0   1    0.10    0.10
  -3   0   0   24.00    1.40
   3   0   0   18.60    1.40
  -3   0   0   21.80    1.10
  -3   0   0   19.40    1.40
   3   0   0   21.20    1.40
  -3   0   0   20.90    1.10
  -3   0   0   20.80    1.30
  -3   0  -1    0.10    0.10
  -3   0  -1    0.30    0.10
  -3   0  -1    0.00    0.30
   3   0   1    0.80    0.40
   3   0   1    0.30    0.20
  -3   0  -1    0.30    0.20
  -3   0  -2 1332.87   71.19
  -3   0  -2 1413.26   71.29
   3   0   2 1336.17   71.19
   3   0   2 1517.15   71.49
  -3   0  -2 1501.35   71.39
   3   0   2 1453.25   71.39
   3   0   3    0.20    0.30
  -3   0  -3    0.20    0.20
  -3   0  -3    0.20    0.20
   3   0   3    0.70    0.30
   3   0   3   -0.10    0.40
  -3   0  -3   -0.30    0.30
   3   0   3    0.10    0.50
  -3   0  -3   -0.20    0.30
  -3   0  -3    0.20    0.30
  -3   0  -4    9.50    1.20
   3   0   4    7.00    1.00
  -3   0  -4    7.70    0.70
   3   0   4    6.90    0.70
  -3   0  -4    9.40    0.80
   3   0   4    6.60    1.10
  -3   0  -4    7.60    0.90
  -3   0  -4    6.80    0.60
  -3   0  -5    0.70    0.60
   3   0   5   -0.20    0.40
   3   0   5    0.80    0.60
  -3   0  -5    1.00    0.50
   3   0   5    0.30    0.40
  -3   0  -5    0.40    0.30
  -3   0  -5   -0.20    0.30
   3   0   5    0.50    0.70
  -3   0  -5    0.00    0.30
   3   0   6 1399.66   72.39
   3   0   6 1468.65   72.69
  -3   0  -6 1401.16   72.49
  -3   0  -6 1472.05   72.19
  -3   0  -6 1477.35   72.19
  -3   0  -6 1454.15   72.69
  -3   0  -6 1434.36   72.39
   3   0   6 1451.25   72.79
   3   0   7    0.40    0.40
  -3   0  -7    0.20    0.30
   3   0   7    0.20    0.70
  -3   0  -7    0.80    0.60
  -3   0  -7    0.70    0.50
  -3   0  -7    0.50    0.60
   3   0   7   -0.50    0.70
  -3   0  -7    0.00    0.60
  -3   0  -7    0.00    0.40
   3   0   8   74.59    4.80
  -3   0  -8   78.69    4.40
  -3   0  -8   80.79    4.60
  -3   0  -8   76.69    4.60
  -3   0  -8   79.49    4.20
  -3   0  -9    0.20    0.40
  -3   0  -9    0.40    0.60
  -3   0  -9    0.80    0.80
  -3   0  -9   -0.60    0.80
   3   0   9    0.40    0.90
  -3   0  -9    0.80    0.60
  -3   0  -9   -0.10    0.50
  -3   0 -10    0.70    0.70
  -3   0 -10   -0.30    0.60
  -3   0 -10   -0.20    0.60
   3   0  10    1.10    1.00
  -3   0 -10    1.30    0.60
  -3   0 -11   -0.70    0.80
  -3   0 -11   -0.20    0.60
  -3   0 -11    0.60    0.70
   3   0  11    0.10    1.00
  -3   0 -11    0.20    0.80
   3   0  12  626.64   32.50
  -3   0 -12  607.04   32.30
  -3   0 -12  651.33   31.80
  -3   0 -12  633.64   32.00
  -3   0 -13   -1.00    0.80
  -3   0 -13   -0.60    0.60
   3   0  13    0.30    1.10
  -3   0 -13    0.80    0.80
   3   0  14    4.10    1.50
  -3   0 -14    4.10    1.20
  -3   0 -14    3.60    1.00
  -3   0 -14    3.60    0.90
  -3   0 -15    0.90    1.10
  -3   0 -15    0.90    0.80
  -3   0 -15   -0.40    0.70
   3   0  15    0.60    1.30
  -3   0 -16  155.88    8.50
  -3   0 -16  164.28    8.30
   3   0  16  150.58    8.10
   3   0  16  152.98    9.30
   3   0  17    1.00    1.30
  -3   0 -17   -0.60    0.70
  -3   0 -17   -0.10    0.90
   3   0  17    0.30    0.60
  -3   0 -18    8.50    1.20
  -3   0 -19   -1.40    1.00
   3   0  19   -0.80    1.70
   3   0  19   -0.60    0.70
  -3   0 -19    0.90    0.90
   3   0  20   15.60    2.70
  -3   0 -20   17.50    1.90
  -3   0 -20   17.90    1.70
   3   0  20   16.80    1.50
   3   1 -22   15.90    2.30
   3   1 -22   10.70    2.20
   3   1 -22   14.20    1.50
   3  -1 -22   17.70    2.20
   3  -1 -22   12.20    2.40
   3  -1 -22   13.70    1.40
  -3   1  21   -0.30    1.50
   3   1 -21    1.70    1.50
   3   1 -21    3.60    1.60
   3   1 -21    3.70    1.00
  -3   1  21    1.80    0.80
   3  -1 -21    3.10    0.90
   3  -1 -21    0.90    1.80
   3  -1 -21    4.80    1.50
   3   1 -20    3.50    1.50
  -3   1  20    3.00    0.80
  -3   1  20    2.90    1.80
   3   1 -20    3.40    1.00
   3   1 -20    4.10    1.70
   3  -1 -20    3.50    1.80
   3  -1 -20    2.30    1.30
   3  -1 -20    3.70    0.90
  -3   1  19    3.00    0.80
   3   1 -19    4.30    1.50
   3   1 -19    4.60    1.00
   3   1 -19    4.80    1.70
  -3   1  19    4.00    1.80
   3  -1 -19    4.20    0.90
   3  -1 -19    4.00    1.50
   3   1 -18   19.70    2.50
   3   1 -18   21.60    1.70
   3   1 -18   19.20    2.40
   3  -1 -18   19.30    1.60
   3  -1 -18   20.30    2.30
   3   1 -17   -0.70    1.10
  -3   1  17    1.70    1.40
   3   1 -17   -0.50    1.20
  -3   1  17    0.00    0.60
   3   1 -17    0.50    0.70
   3  -1 -17   -0.10    0.70
  -3   1  16   25.20    1.80
   3   1 -16   26.40    2.80
  -3   1  16   22.90    2.60
  -3   1  16   28.50    3.10
   3   1 -16   22.70    2.60
   3   1 -16   26.10    1.90
   3  -1 -16   26.80    1.80
  -3  -1  16   27.40    1.90
  -3  -1  16   26.40    2.70
  -3  -1  16   24.20    1.70
   3  -1 -16   24.60    2.50
  -3  -1  16   27.80    3.10
  -3   1  15   -0.40    1.20
   3   1 -15    3.30    1.40
   3   1 -15    2.10    0.70
  -3   1  15    2.40    0.60
  -3   1  15    1.60    1.20
  -3  -1  15    3.70    0.90
  -3  -1  15    2.90    0.60
  -3  -1  15    2.60    1.20
  -3  -1  15    3.70    1.60
  -3   1  14  368.46   19.60
  -3   1  14  367.56   18.50
   3   1 -14  371.06   19.40
  -3   1  14  372.56   19.40
   3   1 -14  370.66   19.30
  -3  -1  14  369.26   19.50
  -3  -1  14  361.66   19.30
  -3  -1  14  372.46   18.60
   3  -1 -14  373.96   18.60
   3  -1 -14  345.67   19.40
  -3  -1  14  352.76   18.50
  -3   1  13    0.80    0.50
   3   1 -13    1.10    1.10
   3   1 -13    0.90    1.00
   3   1 -13    1.70    0.90
  -3   1  13    1.40    1.20
  -3   1  13    1.00    1.10
  -3  -1  13    0.60    0.60
   3  -1 -13    0.60    0.50
  -3  -1  13   -0.10    1.10
  -3  -1  13    1.60    1.00
   3  -1 -13    0.80    1.00
  -3  -1  13    0.80    0.40
   3   1 -12   63.19    4.40
   3   1 -12   69.39    4.40
  -3   1  12   75.09    4.70
  -3   1  12   72.39    3.80
  -3   1  12   66.59    4.60
   3   1 -12   66.19    3.80
   3   1 -12   74.39    4.60
   3   1 -12   78.29    4.70
   3   1 -12   58.79    4.60
  -3  -1  12   70.59    4.50
   3  -1 -12   73.19    3.80
   3  -1 -12   68.99    4.60
   3  -1 -12   66.39    4.50
   3  -1 -12   74.19    3.80
  -3  -1  12   69.59    3.80
  -3  -1  12   70.19    3.70
  -3  -1  12   68.39    4.70
  -3  -1  12   68.99    4.60
  -3   1  11   -1.60    0.80
   3   1 -11    0.10    0.80
  -3   1  11    0.20    0.90
   3   1 -11    0.60    0.40
   3   1 -11    0.20    0.80
   3   1 -11    0.50    0.80
  -3   1  11    0.00    0.40
   3   1 -11   -0.30    0.80
   3  -1 -11    0.60    0.90
  -3  -1  11    0.40    1.00
   3  -1 -11    0.60    0.80
  -3  -1  11    1.30    0.90
   3  -1 -11    0.30    0.40
  -3  -1  11    0.90    1.00
  -3  -1  11   -0.20    0.50
  -3  -1  11    0.70    0.40
   3   1 -10  132.79    7.70
   3   1 -10  138.09    7.20
  -3   1  10  134.89    7.10
   3   1 -10  136.99    7.70
  -3   1  10  137.99    7.90
   3   1 -10  145.29    7.80
  -3   1  10  135.09    7.90
   3   1 -10  132.79    8.30
   3  -1 -10  134.89    7.20
   3  -1 -10  135.99    7.80
  -3  -1  10  140.59    7.70
   3  -1 -10  141.59    7.20
  -3  -1  10  148.49    8.10
  -3  -1  10  139.99    7.80
   3  -1 -10  146.39    7.80
   3  -1 -10  145.79    7.90
  -3  -1  10  136.29    7.10
  -3  -1  10  140.99    7.20
  -3   1   9   42.90    3.00
  -3   1   9   38.60    2.20
   3   1  -9   37.80    2.20
   3   1  -9   42.30    2.80
   3   1  -9   42.40    3.10
  -3   1   9   37.60    2.90
   3   1  -9   43.80    2.80
   3   1  -9   39.00    2.70
   3  -1  -9   39.40    2.70
  -3  -1   9   40.70    2.30
   3  -1  -9   41.40    2.20
   3  -1  -9   37.30    2.90
  -3  -1   9   38.50    2.80
  -3  -1   9   41.20    3.00
   3  -1  -9   38.10    2.20
   3  -1  -9   43.20    2.90
   3   1  -8   87.69    5.20
  -3   1   8   95.19    5.40
   3   1  -8   87.59    5.10
  -3   1   8   93.69    5.40
   3   1  -8   92.99    5.20
   3   1  -8   90.19    4.60
   3   1  -8   88.09    5.40
   3   1  -8   91.59    4.70
  -3   1   8   88.49    4.70
  -3  -1   8   81.89    5.40
  -3  -1   8   88.59    4.70
   3  -1  -8   85.29    5.20
   3  -1  -8   87.79    4.70
   3  -1  -8   96.79    5.40
   3  -1  -8   94.89    4.70
   3  -1  -8   91.69    5.10
  -3  -1   8   89.39    5.20
   3   1  -7    0.50    0.30
  -3   1   7    0.80    0.70
   3   1  -7    0.70    0.50
  -3   1   7   -0.20    0.60
   3   1  -7    0.50    0.50
   3   1  -7    0.50    0.60
  -3   1   7    0.30    0.30
   3   1  -7    0.70    0.20
   3   1  -7    0.30    0.50
   3  -1  -7    2.30    0.70
  -3  -1   7    0.80    0.30
   3  -1  -7    0.60    0.30
  -3  -1   7    0.30    0.60
   3  -1  -7    0.10    0.30
  -3  -1   7    0.70    0.70
   3  -1  -7    0.90    0.60
   3  -1  -7    1.00    0.60
   3   1  -6   21.40    1.20
  -3   1   6   21.20    1.70
  -3   1   6   19.40    1.80
   3   1  -6   18.20    1.80
   3   1  -6   19.10    1.60
   3   1  -6   23.50    1.60
  -3   1   6   20.10    1.20
   3   1  -6   19.70    1.60
  -3  -1   6   19.70    1.30
   3  -1  -6   20.40    1.20
   3  -1  -6   20.00    1.70
   3  -1  -6   22.20    1.20
  -3  -1   6   17.00    1.70
   3  -1  -6   19.60    1.70
   3  -1  -6   20.10    1.20
  -3  -1   6   21.80    1.90
   3  -1  -6   20.70    1.50
   3   1  -5   43.70    2.70
   3   1  -5   46.80    2.40
   3   1  -5   44.30    2.70
   3   1  -5   45.80    2.40
   3   1  -5   43.20    3.00
   3   1  -5   48.60    2.70
  -3  -1   5   47.80    2.40
  -3  -1   5   47.30    2.80
  -3  -1   5   49.30    3.00
   3  -1  -5   47.40    2.90
   3  -1  -5   43.80    2.40
  -3  -1   5   45.90    2.70
   3  -1  -5   46.90    2.40
   3  -1  -5   47.20    2.90
  -3   1   4  230.58   12.10
   3   1  -4  229.58   11.80
   3   1  -4  233.28   12.10
  -3   1   4  232.28   11.50
   3  -1  -4  218.58   12.00
   3  -1  -4  221.98   11.50
   3  -1  -4  229.48   11.50
  -3  -1   4  233.88   11.80
  -3  -1   4  221.18   11.50
   3  -1  -4  235.68   12.00
  -3  -1   4  239.18   12.30
   3  -1  -4  231.48   12.10
  -3  -1   4  227.78   11.80
   3   1  -3   39.20    2.20
  -3   1   3   40.60    2.60
   3   1  -3   38.50    2.40
  -3   1   3   39.50    2.00
   3   1  -3   39.20    2.10
  -3   1   3   39.70    2.40
   3  -1  -3   37.50    2.50
   3  -1  -3   39.40    2.40
  -3  -1   3   41.20    2.10
   3  -1  -3   41.00    2.40
  -3  -1   3   41.60    2.30
  -3  -1   3   40.10    2.50
   3  -1  -3   40.70    2.00
   3  -1  -3   41.10    2.10
  -3   1   2    4.00    0.60
  -3   1   2    4.40    0.30
  -3   1   2    2.90    0.60
   3   1  -2    3.30    0.60
   3   1  -2    5.50    0.50
   3   1  -2    5.80    0.70
  -3  -1   2    5.10    0.70
  -3  -1   2    6.10    0.70
   3  -1  -2    4.50    0.30
   3  -1  -2    3.30    0.60
   3  -1  -2    6.40    0.70
  -3  -1   2    5.30    0.50
  -3  -1   2    4.50    0.30
   3  -1  -2    4.10    0.40
   3   1  -1    3.20    0.50
   3   1  -1    2.70    0.30
  -3   1   1    3.30    0.50
  -3   1   1    2.90    0.20
   3   1  -1    2.50    0.50
  -3   1   1    3.40    0.40
  -3  -1   1    3.10    0.60
  -3  -1   1    3.00    0.30
   3  -1  -1    2.80    0.60
  -3  -1   1    3.80    0.60
   3  -1  -1    3.20    0.40
   3  -1  -1    3.00    0.50
   3  -1  -1    2.90    0.20
  -3   1   0  964.80   47.70
  -3   1   0  961.10   47.50
   3   1   0  884.31   47.60
  -3   1   0  966.50   47.60
   3   1   0  996.70   47.60
  -3  -1   0  866.21   47.60
   3  -1   0  957.70   47.50
  -3  -1   0 1016.50   47.60
   3  -1   0  925.61   47.60
  -3   1  -1   16.30    1.10
   3   1   1   15.20    1.00
   3   1   1   15.10    1.10
  -3   1  -1   13.80    1.20
  -3   1  -1   14.80    1.10
  -3   1  -1   14.20    0.90
   3   1   1   13.70    0.90
   3  -1   1   14.00    0.80
  -3  -1  -1   13.50    0.90
   3  -1   1   15.30    1.10
   3  -1   1   14.90    1.10
  -3  -1  -1   14.50    0.80
   3  -1   1   13.50    1.10
  -3   1  -2  180.88    9.40
   3   1   2  189.68    9.50
  -3   1  -2  165.58    9.30
  -3   1  -2  178.88    9.30
   3   1   2  177.78    9.10
  -3   1  -2  188.08    9.10
  -3  -1  -2  194.18    9.10
   3  -1   2  184.48    9.10
  -3  -1  -2  178.38    9.30
   3  -1   2  161.68    9.30
   3  -1   2  168.78    9.30
   3  -1   2  192.28    9.40
  -3   1  -3  169.18    8.80
  -3   1  -3  177.68    8.70
  -3   1  -3  173.58    8.90
  -3   1  -3  173.08    9.00
   3   1   3  165.98    8.70
  -3  -1  -3  172.78    8.90
   3  -1   3  166.68    8.90
  -3  -1  -3  173.88    8.70
   3  -1   3  162.18    8.90
   3   1   4 1752.32   88.79
  -3   1  -4 1746.73   88.89
  -3   1  -4 1800.52   89.19
   3   1   4 1828.42   89.29
  -3  -1  -4 1824.32   89.29
   3  -1   4 1747.43   89.09
   3  -1   4 1771.02   89.09
  -3  -1  -4 1744.33   88.79
  -3  -1  -4 1796.22   89.09
  -3   1  -5    2.00    0.60
   3   1   5    1.70    0.70
  -3   1  -5    1.80    0.70
  -3   1  -5    1.50    0.30
  -3   1  -5    3.00    0.60
   3  -1   5    2.80    0.60
  -3  -1  -5    1.40    0.30
  -3  -1  -5    1.70    0.40
   3  -1   5    1.60    0.90
  -3  -1  -5    1.90    0.60
   3  -1   5    2.10    0.60
  -3  -1  -5    2.30    0.40
  -3  -1  -5    1.70    0.40
   3  -1   5    2.50    0.50
  -3  -1  -5    2.60    0.80
  -3   1  -6  440.06   22.20
  -3   1  -6  423.36   22.00
  -3   1  -6  437.56   21.70
  -3   1  -6  413.36   21.90
   3   1   6  419.26   22.20
  -3  -1  -6  426.96   21.70
   3  -1   6  432.16   22.30
   3  -1   6  417.26   22.10
   3  -1   6  424.16   21.70
  -3  -1  -6  452.35   21.70
  -3  -1  -6  425.66   21.70
  -3  -1  -6  453.05   22.30
  -3  -1  -6  417.86   22.10
   3  -1   6  429.76   22.10
  -3  -1  -6  449.16   21.80
  -3   1  -7   23.50    1.70
   3   1   7   18.90    2.00
  -3   1  -7   21.60    1.70
   3  -1   7   16.70    2.00
  -3  -1  -7   18.80    1.40
  -3  -1  -7   22.20    1.60
  -3  -1  -7   20.90    1.40
  -3  -1  -7   23.40    1.80
   3  -1   7   20.50    1.80
   3  -1   7   23.30    1.90
  -3  -1  -7   21.10    2.20
   3  -1   7   19.90    1.40
  -3  -1  -7   24.80    1.50
  -3   1  -8  246.28   12.70
  -3   1  -8  231.28   12.90
  -3   1  -8  235.08   13.00
  -3   1  -8  236.78   12.40
   3   1   8  231.48   13.10
  -3   1  -8  239.88   12.70
  -3  -1  -8  253.87   12.40
   3  -1   8  249.97   12.90
  -3  -1  -8  242.98   13.10
  -3  -1  -8  245.28   12.60
   3  -1   8  250.37   13.20
  -3  -1  -8  254.37   12.40
   3  -1   8  242.08   12.40
  -3  -1  -8  247.28   12.50
  -3  -1  -8  257.97   13.10
   3  -1   8  228.68   12.80
  -3   1  -9   22.40    1.50
  -3   1  -9   17.00    1.70
  -3   1  -9   22.80    1.90
  -3   1  -9   20.90    2.40
  -3   1  -9   19.60    2.00
   3   1   9   25.30    2.30
   3  -1   9   22.20    2.50
   3  -1   9   20.70    1.50
  -3  -1  -9   22.20    1.50
  -3  -1  -9   21.20    1.60
   3  -1   9   17.60    2.00
  -3  -1  -9   21.40    1.50
  -3  -1  -9   20.20    1.90
  -3  -1  -9   21.30    1.70
  -3  -1  -9   22.90    2.20
   3   1  10   19.00    2.30
  -3   1 -10   14.90    1.90
  -3   1 -10   15.90    1.70
  -3  -1 -10   17.80    1.50
  -3  -1 -10   16.60    1.30
   3  -1  10   15.80    2.20
  -3  -1 -10   16.60    1.60
  -3  -1 -10   12.50    1.80
   3  -1  10   15.40    1.90
   3  -1  10   14.10    1.40
  -3   1 -11    9.70    1.30
  -3   1 -11   10.50    1.60
   3   1  11   13.10    2.10
  -3   1 -11   11.00    1.40
  -3  -1 -11   11.40    1.40
  -3  -1 -11   11.10    1.00
   3  -1  11    8.10    1.00
  -3  -1 -11   11.20    1.20
   3  -1  11   11.90    2.00
   3  -1  11   10.90    1.70
   3   1  12   30.30    3.10
  -3   1 -12   30.20    2.50
  -3   1 -12   31.70    2.20
  -3   1 -12   34.20    2.60
  -3  -1 -12   33.90    2.30
  -3  -1 -12   35.90    2.20
  -3  -1 -12   34.00    2.50
   3  -1  12   31.90    3.30
   3  -1  12   35.20    2.90
   3  -1  12   32.50    2.20
  -3   1 -13   -0.40    0.80
   3   1  13    1.30    1.30
  -3   1 -13   -0.70    0.60
  -3   1 -13    1.30    1.00
   3  -1  13    0.00    1.10
   3  -1  13    0.40    0.70
  -3  -1 -13    0.50    0.80
  -3  -1 -13    1.20    0.70
   3  -1  13   -0.60    1.30
  -3  -1 -13   -0.90    0.70
   3   1  14  298.07   16.40
  -3   1 -14  301.37   15.40
  -3   1 -14  299.77   15.70
  -3  -1 -14  297.97   15.40
   3  -1  14  299.87   16.20
  -3  -1 -14  304.17   15.50
  -3  -1 -14  296.47   15.80
  -3   1 -15    8.90    1.20
   3   1  15   11.30    2.10
  -3   1 -15   11.70    1.60
  -3  -1 -15   11.30    1.40
  -3  -1 -15   11.00    1.60
  -3  -1 -15    8.90    1.20
   3  -1  15   10.10    1.00
   3  -1  15    9.90    1.90
   3   1  16    3.80    1.70
  -3   1 -16    2.20    0.90
   3   1  16    3.00    0.70
   3  -1  16    3.10    1.50
  -3  -1 -16    2.10    0.90
   3  -1  16    1.50    0.60
  -3  -1 -16    3.10    1.10
  -3  -1 -16    1.40    0.90
  -3   1 -17    3.60    0.90
  -3   1 -17    4.70    1.30
  -3  -1 -17    4.40    1.20
   3  -1  17    7.50    1.90
   3  -1  17    5.60    0.80
  -3  -1 -17    4.20    1.10
  -3  -1 -17    2.30    0.80
  -3   1 -18    5.70    1.30
   3   1  18    9.00    2.20
   3   1  18    5.30    0.90
  -3   1 -18    9.00    1.30
  -3  -1 -18    9.50    1.20
   3  -1  18    2.10    1.20
  -3  -1 -18    6.40    1.10
   3  -1  18    4.50    0.70
   3   1  19   -0.40    0.70
   3   1  19   -2.20    1.50
  -3   1 -19    0.40    1.10
  -3   1 -19   -0.30    0.80
  -3  -1 -19    0.90    0.90
   3  -1  19    2.30    2.10
   3  -1  19    0.00    0.80
  -3  -1 -19   -0.20    0.90
  -3   1 -20    2.70    1.00
  -3   1 -20    1.90    1.10
   3   1  20   -2.30    3.10
   3   1  20    1.30    1.00
   3  -1  20    2.30    0.80
  -3  -1 -20    1.60    0.90
   3  -1  20    1.90    1.80
  -3  -1 -20    1.30    1.00
   3   2 -22   52.79    3.10
  -3   2  22   47.60    3.00
  -3   2  22   46.60    4.50
   3   2 -22   48.20    4.10
   3   2 -22   51.29    4.10
   3  -2 -22   50.99    3.70
   3  -2 -22   46.90    3.10
   3  -2 -22   46.40    4.40
  -3   2  21    0.60    1.70
   3   2 -21   -0.50    1.30
   3   2 -21    3.00    1.60
  -3   2  21   -0.20    0.70
   3   2 -21    0.60    1.00
   3  -2 -21   -0.80    0.80
   3  -2 -21    0.00    1.10
   3  -2 -21    0.80    1.70
   3   2 -20   47.70    4.10
  -3   2  20   47.70    4.40
  -3   2  20   45.80    3.00
   3   2 -20   53.19    3.20
   3   2 -20   50.59    3.90
   3  -2 -20   54.69    3.10
   3  -2 -20   51.19    3.80
  -3   2  19    1.70    1.50
   3   2 -19   -0.30    1.20
  -3   2  19    0.00    0.70
   3   2 -19    0.30    1.40
   3   2 -19   -0.90    0.70
  -3  -2  19   -0.50    0.90
   3  -2 -19    0.50    1.20
   3  -2 -19   -1.10    0.70
  -3  -2  19    1.50    1.70
   3   2 -18    0.70    0.70
  -3   2  18    1.60    1.60
  -3   2  18    0.10    0.70
   3   2 -18    0.70    1.20
   3   2 -18    1.10    1.40
   3  -2 -18    0.20    0.70
  -3   2  17   10.00    1.80
   3   2 -17   10.90    1.80
   3   2 -17    9.60    1.90
  -3  -2  17    9.20    1.20
  -3  -2  17   11.40    2.30
   3  -2 -17    8.60    1.10
   3  -2 -17    8.30    1.60
   3   2 -16   94.99    6.00
  -3   2  16   89.39    5.00
  -3   2  16   93.19    6.20
  -3   2  16   89.29    5.80
   3   2 -16   96.89    5.80
  -3  -2  16   91.59    5.10
   3  -2 -16   96.39    5.10
  -3  -2  16   93.09    6.20
  -3   2  15    0.00    0.60
  -3   2  15    1.40    1.10
   3   2 -15    0.60    1.10
  -3   2  15    0.50    1.30
   3   2 -15    0.80    1.20
   3  -2 -15    0.60    1.20
  -3  -2  15    2.00    0.80
  -3  -2  15    0.20    1.30
   3  -2 -15    1.40    0.70
  -3   2  14    3.20    1.40
  -3   2  14   -0.30    0.50
  -3   2  14    0.60    1.20
   3   2 -14    1.00    1.00
   3   2 -14    0.40    0.90
   3  -2 -14    0.70    1.00
   3  -2 -14    1.70    0.60
  -3  -2  14    0.80    1.60
  -3  -2  14    0.70    0.80
  -3   2  13    0.70    1.30
   3   2 -13    0.90    1.00
   3   2 -13    0.50    0.80
  -3   2  13    0.60    1.00
   3   2 -13    1.10    1.10
  -3   2  13   -0.10    0.60
   3  -2 -13   -0.10    0.90
   3  -2 -13   -0.50    0.50
  -3  -2  13    0.70    1.30
  -3  -2  13    0.20    0.60
  -3   2  12  586.34   30.20
  -3   2  12  603.84   31.00
   3   2 -12  610.54   30.80
  -3   2  12  605.34   31.20
   3   2 -12  617.94   31.10
  -3  -2  12  607.34   30.30
   3  -2 -12  605.34   31.00
   3  -2 -12  604.24   30.20
   3  -2 -12  580.94   30.20
   3  -2 -12  599.74   30.90
  -3  -2  12  594.14   31.10
   3   2 -11   28.30    2.20
   3   2 -11   28.80    1.70
   3   2 -11   26.90    2.70
   3   2 -11   25.70    2.20
   3   2 -11   29.80    2.60
   3   2 -11   26.70    2.40
  -3   2  11   24.90    2.40
  -3   2  11   26.90    1.70
  -3   2  11   25.80    2.50
  -3  -2  11   29.30    2.60
  -3  -2  11   26.40    1.80
   3  -2 -11   26.60    1.70
   3  -2 -11   25.70    2.40
   3  -2 -11   27.10    2.40
   3  -2 -11   26.60    1.70
   3   2 -10   45.60    3.60
  -3   2  10   48.80    2.70
   3   2 -10   49.00    3.20
   3   2 -10   46.40    2.70
  -3   2  10   44.40    3.50
  -3   2  10   45.30    3.40
   3   2 -10   48.60    3.10
   3   2 -10   54.39    3.60
   3   2 -10   54.69    3.60
   3  -2 -10   45.10    3.30
   3  -2 -10   49.80    2.70
   3  -2 -10   47.80    2.70
  -3  -2  10   46.20    3.40
  -3  -2  10   47.60    2.70
   3  -2 -10   46.40    3.40
   3  -2 -10   49.60    3.40
   3   2  -9   13.60    1.40
   3   2  -9   11.40    0.90
   3   2  -9   13.60    1.70
   3   2  -9   12.10    1.30
  -3   2   9   16.60    1.80
   3   2  -9   16.50    1.70
   3   2  -9   18.00    1.90
  -3  -2   9   12.00    1.00
  -3  -2   9   12.20    1.70
   3  -2  -9   11.30    0.90
   3  -2  -9   12.30    1.00
   3  -2  -9   11.70    1.50
   3  -2  -9   14.50    1.80
   3  -2  -9   13.50    1.70
  -3  -2   9   12.30    1.70
  -3   2   8   76.29    3.80
   3   2  -8   69.89    4.20
   3   2  -8   72.49    4.60
   3   2  -8   75.09    3.70
   3   2  -8   69.79    4.30
   3   2  -8   72.29    4.20
   3   2  -8   67.29    4.50
  -3   2   8   71.29    3.80
  -3   2   8   69.39    4.50
   3   2  -8   73.29    3.80
  -3   2   8   72.19    4.50
   3  -2  -8   73.29    4.40
   3  -2  -8   65.59    4.40
  -3  -2   8   72.29    4.40
  -3  -2   8   71.39    3.90
   3  -2  -8   79.29    4.40
  -3  -2   8   73.09    4.60
   3  -2  -8   74.99    3.80
   3  -2  -8   69.39    3.80
   3   2  -7   75.89    4.10
  -3   2   7   67.09    3.60
  -3   2   7   67.49    3.60
   3   2  -7   70.99    3.50
   3   2  -7   68.19    3.90
   3   2  -7   62.69    4.30
  -3   2   7   74.69    4.30
   3   2  -7   69.59    3.60
   3   2  -7   68.09    3.90
   3  -2  -7   67.39    4.10
   3  -2  -7   62.99    3.60
  -3  -2   7   66.49    4.30
  -3  -2   7   71.69    4.20
  -3  -2   7   67.49    3.60
  -3   2   6 1266.47   64.19
   3   2  -6 1269.67   64.89
  -3   2   6 1309.97   64.79
   3   2  -6 1267.27   64.39
   3   2  -6 1287.37   64.49
  -3   2   6 1276.47   64.69
   3   2  -6 1307.07   64.49
  -3  -2   6 1294.87   64.89
  -3  -2   6 1333.27   64.69
  -3  -2   6 1310.97   64.19
   3  -2  -6 1288.37   64.19
   3  -2  -6 1270.67   64.69
   3  -2  -6 1216.68   64.59
  -3   2   5   15.30    1.00
   3   2  -5   15.80    1.60
  -3   2   5   16.00    1.60
   3   2  -5   17.60    1.00
   3   2  -5   13.70    1.30
  -3   2   5   15.70    1.00
   3   2  -5   18.00    1.40
  -3  -2   5   16.10    1.30
  -3  -2   5   16.40    1.60
  -3  -2   5   17.40    1.50
  -3  -2   5   17.20    1.00
   3  -2  -5   18.20    1.50
   3  -2  -5   15.90    1.50
   3  -2  -5   15.80    1.00
  -3   2   4   24.60    1.50
   3   2  -4   26.10    1.80
   3   2  -4   31.60    2.10
   3   2  -4   29.30    1.50
  -3   2   4   26.70    1.90
   3   2  -4   27.50    1.80
  -3   2   4   28.60    1.50
   3  -2  -4   27.50    1.50
  -3  -2   4   30.70    1.60
   3  -2  -4   24.40    1.90
   3  -2  -4   24.60    2.00
  -3  -2   4   31.30    2.10
  -3  -2   4   27.70    2.10
  -3  -2   4   25.30    1.80
   3  -2  -4   26.40    1.50
   3   2  -3   71.99    3.80
   3   2  -3   70.19    3.80
   3   2  -3   69.59    4.00
  -3   2   3   67.89    4.20
  -3   2   3   68.19    3.50
   3   2  -3   70.29    3.60
  -3  -2   3   69.99    3.60
  -3  -2   3   64.29    4.00
   3  -2  -3   70.29    4.00
   3  -2  -3   66.59    4.00
   3  -2  -3   69.19    3.50
  -3  -2   3   71.29    3.90
   3  -2  -3   69.39    3.60
  -3   2   2 4761.22  267.27
   3   2  -2 5103.79  266.87
   3  -2  -2 5035.10  269.37
  -3  -2   2 4585.04  272.97
   3   2  -1  143.79    7.30
   3   2  -1  137.59    7.50
  -3   2   1  147.69    7.70
  -3   2   1  145.99    7.70
  -3   2   1  142.79    7.30
  -3   2   1  146.59    7.60
   3   2  -1  148.49    7.60
  -3  -2   1  156.28    7.60
   3  -2  -1  144.89    7.50
  -3  -2   1  144.39    7.30
   3  -2  -1  147.29    7.50
   3  -2  -1  145.39    7.30
  -3  -2   1  126.89    7.50
   3   2   0    8.80    0.90
   3   2   0    8.50    0.80
  -3   2   0    9.30    0.90
  -3   2   0    8.70    0.60
  -3   2   0    9.60    1.20
   3   2   0    8.70    0.60
  -3  -2   0    8.10    0.90
   3  -2   0    9.10    0.90
  -3  -2   0    7.90    0.60
  -3  -2   0    9.50    0.80
   3  -2   0    7.50    0.80
   3   2   1    4.60    0.50
  -3   2  -1    6.70    1.00
  -3   2  -1    4.30    0.70
  -3   2  -1    5.90    0.60
   3   2   1    5.30    0.60
  -3   2  -1    4.40    0.40
   3   2   1    5.00    0.50
   3  -2   1    5.40    0.80
   3  -2   1    6.00    0.70
   3  -2   1    5.10    0.50
  -3  -2  -1    5.00    0.50
   3  -2   1    3.70    0.70
  -3  -2  -1    5.10    0.70
  -3   2  -2 1044.00   53.09
  -3   2  -2 1050.89   52.79
   3   2   2 1090.19   52.79
  -3   2  -2 1128.39   52.89
  -3   2  -2 1010.50   53.09
   3   2   2 1047.70   53.19
   3  -2   2 1091.79   53.19
   3  -2   2  988.80   53.09
  -3  -2  -2 1028.60   53.09
   3  -2   2 1081.09   52.79
  -3   2  -3  149.29    7.50
  -3   2  -3  150.88    7.70
  -3   2  -3  155.38    8.00
  -3   2  -3  156.38    7.90
   3  -2   3  143.19    8.00
  -3  -2  -3  136.79    7.90
   3  -2   3  153.48    8.00
  -3  -2  -3  151.58    7.60
   3  -2   3  148.59    7.60
   3  -2   3  136.79    7.70
  -3   2  -4  430.76   22.10
  -3   2  -4  433.06   22.20
   3   2   4  434.16   22.20
  -3   2  -4  443.76   21.70
   3   2   4  431.96   21.80
  -3   2  -4  437.96   21.90
   3  -2   4  424.06   21.90
  -3  -2  -4  441.46   21.70
   3  -2   4  399.56   22.10
  -3  -2  -4  434.86   22.10
   3  -2   4  433.66   21.70
   3  -2   4  440.76   22.30
  -3   2  -5    0.60    0.40
   3   2   5    0.80    0.40
   3   2   5    0.10    0.60
  -3   2  -5    0.90    0.40
  -3   2  -5    2.30    0.80
  -3   2  -5    0.50    0.60
  -3  -2  -5    0.60    0.40
   3  -2   5    0.60    0.40
   3  -2   5    1.30    0.90
  -3  -2  -5    2.40    0.70
   3  -2   5    1.00    0.60
   3  -2   5    1.20    0.50
  -3   2  -6  356.96   18.70
  -3   2  -6  384.06   19.00
   3   2   6  358.66   18.70
   3   2   6  358.76   19.30
  -3   2  -6  376.86   19.20
  -3   2  -6  382.26   18.60
  -3  -2  -6  367.26   18.60
   3  -2   6  373.86   18.70
   3  -2   6  367.56   19.30
   3  -2   6  352.86   19.10
  -3  -2  -6  383.06   19.10
  -3   2  -7   20.90    1.50
  -3   2  -7   20.30    2.00
  -3   2  -7   21.60    1.90
  -3   2  -7   22.50    1.40
   3   2   7   20.20    1.40
   3   2   7   23.60    2.20
  -3  -2  -7   21.80    1.50
   3  -2   7   27.20    1.80
  -3  -2  -7   20.20    2.10
   3  -2   7   19.80    1.90
  -3  -2  -7   21.80    1.40
  -3  -2  -7   21.80    1.90
   3  -2   7   22.40    2.20
   3  -2   7   21.30    1.50
  -3   2  -8   65.49    4.40
  -3   2  -8   68.89    3.70
  -3   2  -8   72.19    4.20
  -3   2  -8   69.29    3.90
   3   2   8   63.69    4.50
   3  -2   8   69.19    4.10
   3  -2   8   64.39    4.60
  -3  -2  -8   72.89    3.80
   3  -2   8   67.39    3.80
   3  -2   8   63.99    4.30
  -3  -2  -8   73.69    3.80
  -3  -2  -8   71.99    4.50
  -3  -2  -8   68.69    3.80
  -3  -2  -8   69.39    4.30
   3   2   9   17.50    2.30
  -3   2  -9   13.10    2.10
  -3   2  -9   14.50    1.70
  -3   2  -9   15.40    1.40
  -3  -2  -9   15.20    1.10
  -3  -2  -9   11.10    1.60
  -3  -2  -9   15.50    1.30
   3  -2   9   15.70    1.70
  -3  -2  -9   15.20    1.20
   3  -2   9   14.20    1.30
   3  -2   9   16.20    2.00
   3  -2   9   13.40    1.90
  -3   2 -10   61.79    3.70
  -3   2 -10   52.29    4.10
  -3   2 -10   68.69    4.00
   3   2  10   59.59    4.40
  -3  -2 -10   63.49    3.60
   3  -2  10   62.89    4.00
   3  -2  10   60.19    4.50
  -3  -2 -10   65.29    3.50
   3  -2  10   64.59    3.60
  -3  -2 -10   64.79    3.50
   3   2  11   28.30    2.90
  -3   2 -11   27.60    2.30
  -3   2 -11   25.40    2.50
  -3   2 -11   28.50    2.30
  -3  -2 -11   26.30    2.00
   3  -2  11   29.70    3.20
   3  -2  11   27.90    2.00
  -3  -2 -11   28.10    1.80
   3  -2  11   24.20    2.40
  -3   2 -12  145.39    8.10
   3   2  12  140.09    8.90
  -3   2 -12  153.28    8.40
  -3  -2 -12  153.58    7.90
   3  -2  12  153.48    8.50
   3  -2  12  142.89    9.00
   3  -2  12  158.08    8.00
  -3  -2 -12  149.88    7.90
  -3  -2 -12  153.58    8.10
  -3   2 -13   23.00    2.00
  -3   2 -13   24.70    2.30
   3   2  13   22.40    2.70
   3  -2  13   26.80    2.50
   3  -2  13   18.70    2.70
  -3  -2 -13   23.30    2.00
  -3  -2 -13   27.10    1.80
   3  -2  13   26.30    1.90
  -3  -2 -13   22.10    1.80
  -3   2 -14   36.80    2.80
   3   2  14   28.90    3.40
   3  -2  14   31.60    3.00
   3  -2  14   32.30    2.00
  -3  -2 -14   32.00    2.20
   3  -2  14   33.80    3.90
  -3  -2 -14   31.80    2.40
  -3  -2 -14   33.70    2.20
   3  -2  14   33.60    2.40
  -3   2 -15    0.00    1.00
   3   2  15    0.30    1.40
  -3  -2 -15   -0.40    0.80
   3  -2  15    0.40    0.50
  -3  -2 -15    0.00    0.70
   3  -2  15    1.60    1.30
  -3  -2 -15    1.30    0.80
  -3   2 -16   81.19    4.50
  -3   2 -16   73.79    4.90
   3  -2  16   81.49    5.30
  -3  -2 -16   77.49    4.40
   3  -2  16   76.89    4.20
   3  -2  16   81.59    4.60
  -3  -2 -16   78.59    4.40
   3  -2  16   82.79    6.00
  -3  -2 -16   74.49    4.70
  -3   2 -17    9.60    1.20
   3   2  17    5.80    2.00
   3   2  17    7.00    1.00
  -3   2 -17    7.50    1.60
   3  -2  17    8.40    0.90
  -3  -2 -17    8.30    1.10
  -3  -2 -17    8.10    1.10
  -3  -2 -17    7.50    1.30
   3  -2  17    7.70    1.80
  -3   2 -18   -0.30    1.00
  -3   2 -18    0.90    1.20
   3   2  18    0.00    1.80
   3   2  18    0.20    0.70
  -3  -2 -18    0.20    1.00
  -3  -2 -18    0.30    0.80
   3  -2  18    0.20    1.40
  -3  -2 -18   -0.50    0.80
   3  -2  18    0.10    0.60
   3   2  19    2.00    2.20
   3   2  19    1.20    0.90
  -3   2 -19    1.60    1.20
  -3   2 -19    1.40    0.90
   3  -2  19    0.60    0.50
   3  -2  19    1.30    1.30
  -3  -2 -19    1.50    0.80
  -3  -2 -19    0.90    0.90
   3   2  20   24.00    2.00
  -3   2 -20   21.80    2.60
  -3   2 -20   27.30    2.20
   3   2  20   20.80    3.30
  -3  -2 -20   28.30    2.00
   3  -2  20   27.20    3.20
   3  -2  20   28.60    1.90
  -3  -2 -20   27.90    2.20
  -3   3  21    4.70    2.00
  -3   3  21    6.90    1.00
   3   3 -21    9.00    1.30
   3   3 -21    6.40    1.90
   3   3 -21    8.20    1.70
  -3  -3  21    7.90    1.30
  -3  -3  21    7.70    2.50
   3  -3 -21    8.40    1.20
   3  -3 -21    9.10    1.60
  -3   3  20    1.80    0.80
   3   3 -20    1.70    1.40
   3   3 -20    3.30    1.70
  -3   3  20    2.50    1.80
  -3  -3  20    1.70    1.00
   3  -3 -20    1.20    0.80
  -3  -3  20    1.30    1.90
   3  -3 -20    2.20    1.20
   3   3 -19   19.00    2.30
  -3   3  19   17.50    1.60
  -3   3  19   16.60    2.70
   3   3 -19   15.00    2.30
   3  -3 -19   17.10    1.70
  -3  -3  19   20.30    1.80
  -3  -3  19   18.30    2.90
   3   3 -18    4.90    1.70
   3   3 -18    4.20    1.40
  -3   3  18    3.50    0.80
  -3   3  18    6.60    1.60
  -3   3  18    6.70    1.90
   3  -3 -18    3.70    0.90
   3  -3 -18    5.10    1.40
  -3  -3  18   -0.40    2.90
  -3  -3  18    5.60    1.30
   3   3 -17    1.20    1.10
   3   3 -17    1.00    1.30
  -3   3  17    0.60    1.10
  -3   3  17    0.90    1.60
  -3   3  17    0.10    0.60
   3  -3 -17    0.20    0.70
  -3  -3  17    2.10    0.80
  -3  -3  17   -1.40    1.20
   3   3 -16   26.40    2.90
   3   3 -16   25.90    2.50
  -3   3  16   23.30    2.60
  -3  -3  16   24.60    3.20
   3  -3 -16   24.40    1.80
  -3  -3  16   25.40    2.00
   3   3 -15   26.50    2.90
   3   3 -15   29.70    2.50
  -3   3  15   33.80    2.90
  -3   3  15   34.10    3.30
  -3   3  15   30.10    2.00
   3   3 -15   30.10    2.60
  -3  -3  15   29.10    3.30
   3  -3 -15   30.90    2.70
   3  -3 -15   28.90    2.00
  -3  -3  15   31.70    2.20
  -3   3  14   14.60    1.20
   3   3 -14   10.60    1.60
   3   3 -14   14.00    2.20
  -3   3  14   14.10    1.90
   3   3 -14   13.50    1.60
  -3   3  14   12.30    2.10
  -3  -3  14   14.00    1.40
   3  -3 -14   13.80    1.80
   3  -3 -14   11.60    1.10
  -3  -3  14   14.10    2.50
   3   3 -13   14.30    1.70
   3   3 -13   10.40    1.50
  -3   3  13    8.30    1.80
   3   3 -13   10.60    1.80
  -3   3  13    9.50    1.70
  -3   3  13    8.40    0.90
   3  -3 -13   11.70    1.00
  -3  -3  13    8.30    1.80
  -3  -3  13    9.10    1.10
   3  -3 -13   14.40    2.00
   3   3 -12    1.10    0.90
   3   3 -12    0.70    1.00
  -3   3  12    1.20    1.10
   3   3 -12    0.80    0.70
   3  -3 -12    1.20    1.20
   3  -3 -12    0.80    0.50
   3  -3 -12    0.50    0.80
  -3  -3  12   -0.80    1.30
  -3  -3  12    1.20    0.70
   3  -3 -12    0.30    0.50
   3   3 -11    4.50    0.80
   3   3 -11    5.20    1.00
  -3   3  11    5.20    0.70
  -3   3  11    4.30    1.30
   3   3 -11    7.60    1.60
   3   3 -11    4.10    1.30
  -3   3  11    4.70    1.50
   3   3 -11    5.90    1.10
  -3  -3  11    7.00    1.50
   3  -3 -11    5.10    0.70
   3  -3 -11    7.30    1.50
  -3  -3  11    5.00    0.80
   3  -3 -11    4.10    0.70
   3  -3 -11    5.80    1.20
   3   3 -10   75.39    4.80
  -3   3  10   80.59    5.20
  -3   3  10   85.29    5.10
  -3   3  10   77.39    4.40
   3   3 -10   77.99    4.20
   3   3 -10   77.79    4.60
   3   3 -10   78.99    4.60
   3   3 -10   79.99    5.10
   3  -3 -10   79.49    4.40
   3  -3 -10   84.19    5.30
  -3  -3  10   78.39    5.10
   3  -3 -10   81.19    4.20
   3  -3 -10   78.99    4.80
  -3  -3  10   77.79    4.30
   3   3  -9  248.08   13.00
  -3   3   9  237.78   12.40
   3   3  -9  244.48   12.70
  -3   3   9  232.48   13.20
   3   3  -9  251.97   12.40
   3   3  -9  246.08   13.20
   3   3  -9  243.08   12.70
   3   3  -9  236.78   13.30
  -3   3   9  237.48   12.40
  -3   3   9  258.27   13.20
  -3  -3   9  260.17   12.50
   3  -3  -9  241.38   12.40
   3  -3  -9  237.78   12.90
  -3  -3   9  240.08   13.10
   3   3  -8   48.10    2.90
   3   3  -8   47.00    2.60
  -3   3   8   43.80    2.60
   3   3  -8   49.80    2.90
   3   3  -8   45.80    3.50
  -3   3   8   44.90    3.30
  -3   3   8   52.99    3.40
   3   3  -8   47.70    3.30
   3   3  -8   47.70    2.40
   3   3  -8   47.90    3.10
  -3   3   8   46.50    2.60
  -3  -3   8   46.20    2.70
   3  -3  -8   48.60    2.60
   3  -3  -8   38.50    3.00
  -3  -3   8   48.30    3.40
   3  -3  -8   44.90    3.30
   3   3  -7    3.40    0.80
  -3   3   7    1.70    1.00
   3   3  -7    2.90    0.30
   3   3  -7    2.80    0.60
   3   3  -7    2.50    0.70
  -3   3   7    2.30    0.90
   3   3  -7    2.10    0.80
   3   3  -7    1.40    0.90
   3   3  -7    2.30    0.40
  -3   3   7    1.60    0.40
  -3   3   7    1.80    0.50
  -3  -3   7    1.60    0.90
   3  -3  -7    3.60    0.90
   3  -3  -7    2.70    0.90
  -3  -3   7    2.80    0.50
   3  -3  -7    1.90    0.40
  -3   3   6 1688.93   85.49
   3   3  -6 1698.43   86.29
   3   3  -6 1698.13   85.79
   3   3  -6 1675.23   86.09
  -3   3   6 1707.83   86.19
   3   3  -6 1687.43   85.59
   3  -3  -6 1728.93   85.99
   3  -3  -6 1712.93   85.39
  -3  -3   6 1747.53   85.49
   3  -3  -6 1644.74   85.89
  -3  -3   6 1781.92   85.69
  -3  -3   6 1763.02   86.09
   3   3  -5  130.09    6.70
   3   3  -5  126.09    7.10
  -3   3   5  123.59    6.50
  -3   3   5  127.79    6.50
  -3   3   5  124.39    7.10
  -3   3   5  122.29    7.30
   3   3  -5  121.49    7.20
   3   3  -5  130.19    6.50
   3   3  -5  125.49    6.90
  -3  -3   5  130.19    6.70
   3  -3  -5  127.49    6.50
   3  -3  -5  132.29    7.10
  -3  -3   5  131.49    7.10
   3  -3  -5  125.49    7.00
  -3  -3   5  133.19    6.60
   3   3  -4 2863.11  140.29
   3   3  -4 2877.01  139.79
   3   3  -4 2840.52  139.99
  -3   3   4 2764.32  139.59
  -3   3   4 2841.02  140.39
  -3  -3   4 2795.62  139.89
   3  -3  -4 2767.62  140.09
  -3  -3   4 2940.91  140.09
   3  -3  -4 2502.45  139.99
  -3   3   3  267.37   13.80
   3   3  -3  280.77   14.00
  -3   3   3  238.48   13.30
  -3   3   3  276.07   13.30
   3   3  -3  271.67   13.30
   3   3  -3  263.27   13.50
   3   3  -3  260.57   13.70
   3   3  -3  267.67   13.80
  -3   3   3  276.17   14.00
  -3  -3   3  281.97   13.40
   3  -3  -3  271.77   13.30
   3  -3  -3  262.77   13.80
   3  -3  -3  253.67   13.40
  -3  -3   3  263.97   13.70
   3  -3  -3  240.58   13.70
   3  -3  -3  256.97   13.70
  -3  -3   3  275.07   13.80
  -3   3   2  847.22   45.60
   3   3  -2  892.91   46.00
   3   3  -2  909.81   45.60
   3   3  -2  953.40   46.20
   3   3  -2  872.21   45.80
  -3   3   2  914.71   46.20
  -3  -3   2  947.41   45.70
  -3  -3   2  940.81   46.00
   3  -3  -2  935.71   46.00
   3  -3  -2  939.01   45.60
   3  -3  -2  931.41   45.60
   3  -3  -2  932.81   46.10
  -3  -3   2  859.11   46.00
   3   3  -1  166.28    8.30
  -3   3   1  151.98    8.00
   3   3  -1  163.78    8.40
   3   3  -1  168.98    8.50
  -3   3   1  147.29    8.30
  -3   3   1  152.88    8.50
   3   3  -1  159.88    8.00
  -3  -3   1  140.19    8.30
   3  -3  -1  168.48    8.00
   3  -3  -1  169.98    8.40
  -3  -3   1  160.18    8.10
   3  -3  -1  147.09    8.40
   3  -3  -1  160.78    8.30
  -3  -3   1  166.68    8.50
   3   3   0  113.29    5.90
  -3   3   0  106.69    5.70
   3   3   0  118.19    6.00
  -3   3   0  106.19    6.10
  -3   3   0  107.39    6.00
   3   3   0  108.19    6.00
   3   3   0  113.49    5.70
   3  -3   0  113.79    5.90
   3  -3   0  114.49    6.00
   3  -3   0  114.49    5.70
   3  -3   0  108.79    6.10
  -3  -3   0  102.19    5.90
  -3  -3   0  116.89    5.70
  -3   3  -1    4.90    0.60
   3   3   1    4.10    0.60
  -3   3  -1    3.70    0.70
   3   3   1    3.60    0.80
  -3   3  -1    4.90    0.50
   3   3   1    5.50    0.70
  -3   3  -1    4.10    0.80
   3   3   1    4.50    0.50
  -3  -3  -1    3.70    0.70
   3  -3   1    3.90    0.50
   3  -3   1    4.10    0.80
   3  -3   1    4.70    0.80
  -3  -3  -1    3.50    0.40
   3  -3   1    4.50    0.60
   3   3   2    1.20    0.40
   3   3   2    0.90    0.60
   3   3   2    0.70    0.30
  -3   3  -2    1.10    0.30
   3   3   2    2.00    0.40
  -3   3  -2    0.40    0.60
  -3   3  -2    1.00    0.60
   3  -3   2    0.60    0.70
   3  -3   2    1.30    0.60
   3  -3   2    0.60    0.50
  -3  -3  -2    3.40    0.70
   3  -3   2    0.70    0.30
  -3  -3  -2    1.00    0.30
   3   3   3   91.69    5.20
  -3   3  -3   91.39    5.10
  -3   3  -3   93.69    4.70
  -3   3  -3   90.39    5.10
   3   3   3   88.29    4.70
  -3   3  -3   91.79    4.70
   3  -3   3   85.99    5.20
   3  -3   3   79.09    4.70
  -3  -3  -3   90.89    4.70
   3  -3   3   89.49    4.70
  -3  -3  -3   89.89    5.00
   3  -3   3   88.79    5.20
  -3   3  -4 1074.09   50.49
  -3   3  -4  987.50   50.79
  -3   3  -4 1007.40   50.89
   3   3   4 1041.60   50.49
  -3   3  -4 1028.40   50.39
  -3  -3  -4 1004.30   50.89
   3  -3   4  971.70   50.99
  -3  -3  -4 1028.50   50.39
   3  -3   4  977.90   50.99
   3  -3   4  969.20   50.49
   3  -3   4  994.60   50.49
   3   3   5    2.20    0.50
   3   3   5    3.30    1.00
  -3   3  -5    3.00    0.90
  -3   3  -5    2.70    0.50
  -3   3  -5    3.10    0.50
  -3   3  -5    3.10    0.80
   3  -3   5    3.20    0.60
  -3  -3  -5    3.30    0.80
  -3  -3  -5    2.90    0.50
   3  -3   5    3.00    1.10
   3  -3   5    1.90    0.50
   3  -3   5    2.30    0.90
  -3   3  -6  872.91   44.40
   3   3   6  857.51   44.50
  -3   3  -6  884.11   44.30
   3   3   6  855.71   43.90
  -3   3  -6  856.61   43.80
  -3   3  -6  880.11   43.80
  -3  -3  -6  872.51   44.30
   3  -3   6  898.61   44.60
   3  -3   6  854.21   44.50
   3  -3   6  893.71   43.90
   3  -3   6  888.91   43.90
  -3  -3  -6  880.41   43.80
   3   3   7   25.10    2.30
  -3   3  -7   21.50    1.50
  -3   3  -7   25.20    2.10
  -3   3  -7   19.30    1.40
   3   3   7   22.10    1.50
  -3   3  -7   20.90    2.10
  -3  -3  -7   22.40    2.00
   3  -3   7   25.10    1.70
  -3  -3  -7   22.30    1.50
   3  -3   7   20.60    2.10
  -3   3  -8   41.10    3.00
  -3   3  -8   42.10    2.50
   3   3   8   36.90    2.50
   3   3   8   46.20    3.40
   3  -3   8   49.60    3.60
  -3  -3  -8   43.20    2.50
   3  -3   8   47.20    3.30
   3  -3   8   42.40    2.70
  -3   3  -9   10.00    1.50
  -3   3  -9    9.00    1.00
   3   3   9    5.70    1.40
  -3  -3  -9    8.10    0.90
   3  -3   9    8.10    1.60
   3  -3   9   10.40    1.30
   3  -3   9    8.00    0.90
   3  -3   9    8.50    1.50
  -3   3 -10   22.00    1.70
  -3   3 -10   27.40    2.30
   3   3  10   16.90    2.30
   3  -3  10   24.40    2.00
  -3  -3 -10   25.90    1.70
   3  -3  10   23.40    1.80
   3  -3  10   26.30    2.90
   3   3  11   -0.10    1.20
  -3   3 -11    0.80    0.70
  -3   3 -11    0.10    1.00
   3  -3  11   -0.10    1.30
   3  -3  11   -0.20    0.90
   3  -3  11    1.20    0.70
  -3  -3 -11    0.80    0.60
  -3   3 -12  156.48    8.80
   3   3  12  158.48    9.30
  -3   3 -12  151.48    8.30
  -3  -3 -12  157.08    8.20
   3  -3  12  164.18    8.70
   3  -3  12  154.58    9.40
   3  -3  12  152.38    8.30
   3  -3  12  156.18    8.00
  -3   3 -13    3.10    1.30
   3   3  13    2.60    1.40
  -3   3 -13    3.30    0.90
  -3  -3 -13    4.80    0.80
   3  -3  13    3.50    0.60
   3  -3  13    3.40    0.90
   3  -3  13    3.70    1.20
   3  -3  13    3.20    1.80
   3   3  14  179.98   10.40
  -3   3 -14  156.98    9.30
  -3   3 -14  186.18    9.80
  -3  -3 -14  180.48    9.20
   3  -3  14  175.38    9.00
   3  -3  14  178.18    9.70
  -3   3 -15   19.30    2.20
   3  -3  15   14.10    3.10
   3  -3  15   16.00    1.80
   3  -3  15   24.40    2.40
  -3  -3 -15   18.50    1.70
   3  -3  15   20.50    1.30
  -3   3 -16    0.90    1.20
   3   3  16   -0.10    1.50
   3  -3  16   -0.50    1.70
   3  -3  16    0.60    0.50
  -3  -3 -16    1.40    0.80
   3  -3  16    1.30    1.30
   3  -3  16    0.30    0.90
  -3   3 -17    3.10    1.30
   3   3  17    2.10    0.80
   3   3  17    2.90    1.70
   3  -3  17    4.40    0.70
   3  -3  17    5.20    1.60
   3  -3  17    2.30    2.10
   3  -3  17    3.60    1.10
  -3  -3 -17    5.80    1.00
   3   3  18    1.00    1.80
  -3   3 -18    0.40    1.20
   3   3  18   -0.30    0.80
  -3   3 -18    1.80    0.90
   3  -3  18    1.50    1.30
  -3  -3 -18    2.00    1.60
   3  -3  18    1.30    0.60
   3  -3  18    1.80    1.00
   3  -3  18    1.10    2.10
  -3   3 -19   11.50    1.40
  -3   3 -19   11.80    1.90
   3   3  19    9.90    1.20
   3   3  19    9.90    2.40
   3  -3  19   10.70    2.70
  -3  -3 -19   12.60    1.40
   3  -3  19   12.00    1.10
   3  -3  19   11.30    2.10
   3  -3  19   14.60    1.60
  -3   3 -20    0.20    0.90
  -3   3 -20    0.60    1.30
   3   3  20   -0.30    0.80
   3   3  20   -2.10    1.70
  -3  -3 -20   -0.20    0.90
   3  -3  20    0.20    0.50
   3  -3  20   -1.50    1.10
   3   4 -21    1.30    1.50
  -3   4  21    1.40    0.80
  -3   4  21    1.10    1.90
   3   4 -21    1.20    1.30
  -3  -4  21    1.10    2.10
   3  -4 -21    2.00    1.10
  -3  -4  21    2.10    1.10
  -3   4  20   47.60    3.10
  -3   4  20   56.69    4.70
   3   4 -20   56.69    4.40
   3   4 -20   48.20    3.70
   3  -4 -20   52.19    3.10
   3   4 -19    8.50    1.90
  -3   4  19    1.60    1.30
   3   4 -19    2.40    1.40
  -3  -4  19    2.00    1.00
  -3  -4  19    3.80    1.90
   3  -4 -19    4.20    1.00
   3  -4 -19    3.50    1.20
  -3   4  18   34.50    3.80
   3   4 -18   34.10    2.80
  -3   4  18   30.20    2.20
   3   4 -18   35.40    3.40
  -3   4  18   35.60    3.00
  -3  -4  18   39.10    4.20
   3  -4 -18   32.40    2.30
  -3  -4  18   35.40    2.50
  -3   4  17    9.10    1.10
  -3   4  17    7.70    1.70
  -3   4  17    7.90    2.10
   3   4 -17   10.40    1.60
   3   4 -17    9.90    2.10
   3  -4 -17    8.90    1.10
  -3   4  16   56.99    5.70
  -3   4  16   54.99    3.70
   3   4 -16   70.49    4.80
  -3   4  16   62.89    4.30
   3   4 -16   64.79    4.00
   3   4 -16   67.59    4.10
   3  -4 -16   67.09    3.60
  -3  -4  16   61.29    3.70
  -3  -4  16   64.89    4.90
   3  -4 -16   58.49    4.10
   3   4 -15    1.80    1.00
  -3   4  15   -0.40    0.90
   3   4 -15   -0.80    1.20
   3   4 -15   -0.30    0.80
  -3   4  15   -1.30    1.00
  -3   4  15    0.00    0.40
   3  -4 -15   -0.80    0.60
  -3  -4  15    0.90    1.60
  -3  -4  15    0.90    0.80
   3  -4 -15    0.60    0.90
   3   4 -14    7.60    1.80
   3   4 -14    8.50    1.30
   3   4 -14    9.10    1.20
  -3   4  14    6.40    1.80
  -3   4  14    6.20    1.50
  -3   4  14    7.40    0.90
   3  -4 -14    6.00    0.90
  -3  -4  14    9.70    1.10
  -3  -4  14    4.70    1.80
   3  -4 -14    4.90    1.20
  -3   4  13   19.70    2.20
  -3   4  13   18.90    2.40
   3   4 -13   17.70    1.80
  -3   4  13   18.50    1.40
   3   4 -13   18.60    1.70
   3   4 -13   16.20    2.20
   3  -4 -13   16.40    1.40
  -3  -4  13   22.80    2.70
  -3  -4  13   22.10    1.70
  -3   4  12  792.02   39.40
   3   4 -12  779.72   39.60
  -3   4  12  771.02   39.70
  -3   4  12  736.33   38.60
   3   4 -12  782.32   38.90
   3   4 -12  765.12   38.90
  -3  -4  12  780.42   38.70
   3  -4 -12  723.23   39.10
  -3  -4  12  769.82   39.70
   3  -4 -12  794.02   38.60
  -3   4  11  102.49    6.10
   3   4 -11  101.09    5.50
   3   4 -11  102.99    5.50
  -3   4  11  102.69    5.60
   3   4 -11   99.69    6.20
  -3   4  11   89.89    5.30
   3  -4 -11  101.49    5.20
  -3  -4  11   99.09    5.40
  -3  -4  11  101.59    6.30
   3  -4 -11   89.49    5.70
   3   4 -10   81.59    5.00
  -3   4  10   72.09    3.90
  -3   4  10   75.99    4.80
   3   4 -10   73.69    4.20
   3   4 -10   73.69    4.20
  -3   4  10   65.79    4.00
  -3   4  10   75.09    4.90
   3  -4 -10   73.29    3.90
  -3  -4  10   76.99    4.10
  -3  -4  10   70.89    4.90
   3  -4 -10   68.39    4.40
   3   4  -9   31.70    2.20
   3   4  -9   31.80    2.80
   3   4  -9   28.30    2.50
   3   4  -9   33.90    2.10
  -3   4   9   33.10    1.90
  -3   4   9   29.40    2.80
  -3   4   9   30.60    2.70
   3   4  -9   29.70    1.90
  -3  -4   9   31.50    2.10
  -3  -4   9   33.00    3.00
   3  -4  -9   33.90    1.90
   3  -4  -9   31.30    2.40
   3   4  -8  176.48    9.80
   3   4  -8  169.68    8.90
   3   4  -8  181.98    8.80
  -3   4   8  165.08    9.00
   3   4  -8  176.78    9.10
  -3   4   8  176.28    8.90
   3   4  -8  180.98    9.50
   3   4  -8  156.18    9.90
  -3   4   8  186.58    9.90
  -3   4   8  172.88    9.80
   3   4  -8  175.88    9.10
   3  -4  -8  170.38    9.70
   3  -4  -8  168.18    9.40
  -3  -4   8  178.78    9.10
   3  -4  -8  180.98    8.90
  -3  -4   8  179.88    9.80
  -3   4   7  227.18   11.50
  -3   4   7  241.18   12.30
   3   4  -7  231.08   11.70
   3   4  -7  223.08   12.50
   3   4  -7  234.18   11.70
  -3   4   7  219.18   11.60
   3   4  -7  222.88   12.30
   3   4  -7  232.28   11.40
  -3   4   7  221.78   12.40
   3  -4  -7  224.08   12.00
  -3  -4   7  224.88   11.60
  -3  -4   7  223.98   12.30
   3  -4  -7  230.08   11.50
   3  -4  -7  216.28   12.20
  -3   4   6   36.40    2.90
  -3   4   6   34.40    1.90
  -3   4   6   32.20    2.60
  -3   4   6   33.10    2.00
   3   4  -6   33.20    2.10
   3   4  -6   30.80    2.60
   3   4  -6   33.40    3.10
   3   4  -6   32.30    1.90
   3   4  -6   33.40    2.40
   3  -4  -6   36.40    2.60
   3  -4  -6   35.90    1.90
  -3  -4   6   36.70    2.10
  -3  -4   6   40.60    2.80
   3  -4  -6   32.40    2.40
  -3  -4   6   33.40    2.00
   3   4  -5   47.60    3.30
  -3   4   5   51.39    2.60
  -3   4   5   54.09    3.30
   3   4  -5   47.40    2.60
   3   4  -5   46.00    3.40
  -3   4   5   52.79    3.60
   3   4  -5   49.80    3.10
  -3   4   5   43.60    2.60
   3   4  -5   48.60    2.70
   3  -4  -5   46.20    2.60
  -3  -4   5   45.40    2.70
   3  -4  -5   46.10    3.00
  -3  -4   5   44.80    3.30
   3  -4  -5   45.50    3.20
  -3  -4   5   49.00    2.80
   3   4  -4  535.15   27.40
   3   4  -4  526.75   26.60
   3   4  -4  531.55   26.70
  -3   4   4  522.95   26.60
  -3   4   4  573.34   27.50
   3   4  -4  521.65   27.20
   3   4  -4  524.75   27.00
  -3   4   4  489.55   26.60
  -3   4   4  533.95   27.10
   3  -4  -4  533.15   27.10
   3  -4  -4  527.05   26.60
  -3  -4   4  510.15   26.80
  -3  -4   4  546.85   26.70
  -3  -4   4  553.84   27.20
  -3   4   3   27.20    2.20
   3   4  -3   29.20    2.20
  -3   4   3   27.00    2.00
  -3   4   3   22.80    1.50
   3   4  -3   25.10    2.00
   3   4  -3   27.00    1.70
  -3   4   3   25.80    1.50
  -3  -4   3   28.30    2.20
  -3  -4   3   25.60    1.90
  -3  -4   3   26.00    1.60
   3  -4  -3   24.90    1.90
   3  -4  -3   24.10    1.90
   3  -4  -3   26.20    1.50
   3  -4  -3   29.50    2.00
  -3   4   2  535.85   27.20
  -3   4   2  533.65   27.80
  -3   4   2  504.45   27.20
   3   4  -2  564.14   27.80
   3   4  -2  534.35   27.20
   3   4  -2  539.85   27.40
  -3   4   2  537.15   27.60
   3   4  -2  545.75   27.70
   3  -4  -2  556.84   27.20
  -3  -4   2  560.54   27.70
   3  -4  -2  518.45   27.70
   3  -4  -2  555.14   27.60
   3  -4  -2  563.74   27.60
  -3  -4   2  554.74   27.30
  -3   4   1  101.19    5.40
   3   4  -1  107.89    5.80
   3   4  -1   99.99    5.40
  -3   4   1  100.09    5.80
   3   4  -1  105.59    5.70
   3   4  -1  109.79    5.90
  -3   4   1  106.59    5.90
  -3  -4   1  107.39    5.90
   3  -4  -1  106.59    5.90
   3  -4  -1  106.59    5.40
   3  -4  -1  111.69    5.70
   3  -4  -1  100.59    5.80
  -3  -4   1  104.79    5.40
  -3  -4   1   99.29    5.70
   3   4   0   35.30    2.30
   3   4   0   34.50    1.90
   3   4   0   39.90    2.40
   3   4   0   37.00    2.30
  -3   4   0   31.50    2.30
  -3   4   0   34.60    2.40
  -3   4   0   32.00    1.90
  -3  -4   0   36.10    2.30
   3  -4   0   33.80    2.40
   3  -4   0   37.70    2.20
  -3  -4   0   33.80    2.20
  -3  -4   0   35.70    2.00
   3  -4   0   35.40    2.20
   3  -4   0   34.90    1.80
   3  -4   0   36.80    2.00
   3  -4   0   33.20    2.40
   3   4   1  157.68    8.10
  -3   4  -1  150.68    8.30
   3   4   1  150.18    8.20
   3   4   1  156.68    8.10
   3   4   1  146.39    7.80
  -3   4  -1  148.49    7.80
  -3   4  -1  147.79    8.20
  -3  -4  -1  148.09    8.20
  -3  -4  -1  158.08    7.80
   3  -4   1  157.48    7.80
   3  -4   1  158.68    8.00
   3  -4   1  150.38    8.30
  -3  -4  -1  149.09    8.00
   3  -4   1  157.08    7.70
   3  -4   1  155.18    8.40
   3  -4   1  157.48    8.00
   3   4   2  509.45   25.20
  -3   4  -2  479.95   24.60
   3   4   2  484.65   24.70
  -3   4  -2  486.35   25.10
  -3   4  -2  493.35   25.10
   3   4   2  495.85   24.80
  -3  -4  -2  514.45   24.70
   3  -4   2  482.55   25.20
   3  -4   2  508.05   24.70
   3  -4   2  494.85   24.70
   3  -4   2  471.35   25.20
   3  -4   2  503.95   24.50
  -3  -4  -2  465.55   25.00
  -3  -4  -2  479.05   24.80
   3  -4   2  490.05   24.70
   3   4   3    1.40    0.40
   3   4   3    1.10    0.70
   3   4   3    0.70    0.40
  -3   4  -3    0.40    0.60
  -3   4  -3    0.70    0.30
  -3   4  -3    1.20    0.80
  -3  -4  -3    0.70    0.40
   3  -4   3    0.90    0.50
  -3  -4  -3    0.40    0.40
  -3  -4  -3    0.70    0.70
   3  -4   3    2.00    0.80
   3  -4   3    0.70    0.90
   3   4   4   82.09    4.70
  -3   4  -4   88.29    5.10
   3   4   4   93.09    5.30
  -3   4  -4   87.39    4.60
  -3   4  -4   84.19    5.10
  -3  -4  -4   86.99    4.60
   3  -4   4   87.59    4.60
   3  -4   4   91.29    5.30
   3  -4   4   79.39    5.40
  -3   4  -5   23.30    2.00
  -3   4  -5   20.20    2.00
  -3   4  -5   21.20    1.40
   3   4   5   24.00    2.20
   3  -4   5   20.20    1.50
   3  -4   5   21.90    2.20
  -3  -4  -5   23.20    2.00
  -3  -4  -5   23.30    1.40
   3  -4   5   20.30    2.10
   3   4   6  121.19    6.90
  -3   4  -6  111.49    6.60
   3   4   6  112.89    6.10
  -3   4  -6  115.69    6.60
  -3   4  -6  114.69    6.00
   3  -4   6  119.09    6.90
  -3  -4  -6  119.79    6.00
  -3  -4  -6  111.19    6.60
   3  -4   6  114.89    6.10
   3   4   7  151.88    8.80
  -3   4  -7  156.38    8.50
  -3   4  -7  153.38    7.90
   3   4   7  157.38    8.20
   3  -4   7  153.28    7.90
   3  -4   7  136.79    8.60
   3  -4   7  150.68    8.00
   3  -4   7  150.88    8.80
  -3  -4  -7  158.18    7.90
   3   4   8   56.69    4.20
  -3   4  -8   58.39    3.90
  -3   4  -8   57.49    3.20
   3  -4   8   57.79    3.40
  -3  -4  -8   57.59    3.30
   3  -4   8   63.29    3.40
   3  -4   8   62.09    4.30
  -3   4  -9    0.60    0.50
   3   4   9    1.00    1.10
  -3   4  -9    0.30    1.00
   3  -4   9    0.10    1.30
   3  -4   9    1.20    0.70
  -3  -4  -9    1.50    0.60
  -3   4 -10    6.40    0.80
   3   4  10    4.10    1.40
  -3   4 -10    4.70    1.30
   3  -4  10    5.80    0.50
  -3  -4 -10    5.80    0.80
   3  -4  10    6.40    1.80
   3  -4  10    3.80    0.90
   3  -4  10    4.80    1.00
  -3   4 -11   14.00    2.00
   3   4  11   13.90    2.20
  -3   4 -11   12.90    1.30
   3  -4  11   15.50    1.50
   3  -4  11   13.90    2.50
   3  -4  11   15.80    1.00
   3  -4  11   14.80    1.60
  -3  -4 -11   14.80    1.40
  -3   4 -12   36.60    3.00
   3   4  12   33.80    3.40
  -3   4 -12   32.00    2.20
   3  -4  12   30.60    3.60
   3  -4  12   29.70    2.30
   3  -4  12   31.40    1.80
  -3  -4 -12   35.70    2.20
   3  -4  12   34.10    2.50
  -3   4 -13   30.90    2.80
   3   4  13   24.30    3.00
  -3   4 -13   30.40    2.10
   3  -4  13   29.40    2.20
   3  -4  13   29.60    1.70
   3  -4  13   26.80    3.30
  -3  -4 -13   27.30    2.00
   3  -4  13   31.30    2.40
  -3   4 -14   51.49    3.90
  -3  -4 -14   52.39    3.10
   3  -4  14   50.29    3.50
   3  -4  14   53.59    2.80
   3   4  15   20.20    2.80
  -3   4 -15   22.20    2.50
  -3   4 -15   19.60    1.80
   3  -4  15   20.20    1.90
   3  -4  15   21.30    3.30
  -3  -4 -15   23.50    1.80
   3  -4  15   20.40    2.20
   3  -4  15   22.10    1.40
   3   4  16   72.69    5.60
  -3   4 -16   69.89    4.80
   3  -4  16   72.29    4.60
   3  -4  16   75.29    4.40
   3  -4  16   72.89    3.90
  -3  -4 -16   73.19    4.20
   3  -4  16   72.59    5.90
  -3   4 -17    6.50    1.60
   3   4  17    6.70    2.20
   3   4  17    7.60    1.10
   3  -4  17    9.50    1.40
   3  -4  17    7.30    1.50
  -3  -4 -17    9.30    1.20
   3  -4  17    9.00    0.80
   3  -4  17    8.10    2.70
   3   4  18    3.80    0.90
  -3   4 -18    3.50    1.50
   3   4  18    2.10    2.00
  -3   4 -18    3.80    1.40
   3  -4  18    5.50    1.20
  -3  -4 -18    6.10    1.10
   3  -4  18    6.00    1.70
   3  -4  18    3.60    0.70
   3  -4  18    5.20    2.50
  -3   4 -19    6.70    1.50
   3   4  19    6.90    1.10
  -3   4 -19    9.80    1.70
   3   4  19    9.30    2.60
  -3  -4 -19    7.40    1.20
   3  -4  19    5.80    2.70
   3  -4  19    7.20    1.50
   3   5 -20    4.20    1.30
   3   5 -20   -0.10    1.40
  -3   5  20    1.90    0.80
  -3   5  20    1.70    1.80
   3  -5 -20    3.30    0.90
  -3  -5  20    4.50    2.40
   3  -5 -20    4.00    1.20
  -3  -5  20    4.80    1.20
  -3   5  19   -0.50    0.70
   3   5 -19   -0.10    1.00
  -3   5  19    0.50    1.70
  -3   5  19   -0.40    1.10
   3  -5 -19   -0.20    0.80
  -3  -5  19   -1.40    1.00
  -3  -5  19    0.20    2.10
   3  -5 -19    1.60    1.00
   3   5 -18    4.70    1.80
  -3   5  18    4.80    1.40
   3   5 -18    5.70    1.30
   3   5 -18    5.20    1.10
  -3  -5  18    7.30    2.30
   3  -5 -18    5.70    1.00
  -3  -5  18    7.40    1.20
   3   5 -17    4.00    1.60
  -3   5  17    5.90    1.50
   3   5 -17    4.60    1.20
  -3   5  17    3.70    0.80
   3   5 -17    4.90    1.10
  -3   5  17    3.20    1.80
  -3  -5  17    3.10    1.10
   3  -5 -17    3.10    1.20
  -3  -5  17    4.40    2.10
   3  -5 -17    5.50    0.90
  -3   5  16    3.70    0.80
   3   5 -16    3.20    1.00
  -3   5  16    4.00    1.40
   3   5 -16    4.80    1.70
  -3   5  16    2.90    1.70
   3  -5 -16    4.20    1.20
   3  -5 -16    3.10    0.90
   3   5 -15   69.99    5.10
   3   5 -15   71.89    4.20
   3   5 -15   74.99    4.30
  -3   5  15   74.19    4.80
  -3  -5  15   79.09    5.60
  -3  -5  15   72.39    4.20
   3  -5 -15   73.99    4.00
   3  -5 -15   64.89    4.40
   3   5 -14   31.70    3.20
   3   5 -14   33.70    2.30
  -3   5  14   31.20    2.90
   3   5 -14   34.30    2.40
   3  -5 -14   34.10    2.10
  -3  -5  14   31.70    3.60
  -3  -5  14   38.00    2.40
   3  -5 -14   28.70    2.50
  -3   5  13    1.90    1.20
   3   5 -13    1.80    0.70
   3   5 -13    0.50    0.80
   3   5 -13    1.60    1.20
  -3  -5  13    1.70    0.90
   3  -5 -13    1.10    0.70
  -3  -5  13    0.60    1.60
   3  -5 -13    1.70    1.10
  -3   5  12    1.30    1.30
  -3   5  12    2.00    1.30
   3   5 -12    2.00    0.70
   3   5 -12    1.30    0.80
   3   5 -12    1.40    1.20
  -3   5  12    0.90    0.50
   3  -5 -12    1.20    0.80
   3  -5 -12    2.10    0.70
  -3  -5  12    2.70    1.70
  -3  -5  12    2.50    0.90
   3   5 -11   10.40    1.80
  -3   5  11    8.80    0.90
   3   5 -11   11.50    1.30
  -3   5  11   12.70    2.00
  -3   5  11    8.20    1.80
   3   5 -11   12.00    1.10
   3  -5 -11   10.30    1.00
   3  -5 -11   10.40    1.40
  -3   5  10   34.70    2.40
   3   5 -10   41.70    2.40
  -3   5  10   35.50    3.60
   3   5 -10   38.80    2.30
   3   5 -10   38.40    3.60
  -3   5  10   38.80    2.40
  -3   5  10   37.50    3.30
  -3  -5  10   40.30    3.50
   3  -5 -10   33.50    2.60
  -3  -5  10   43.10    2.50
   3  -5 -10   38.40    2.20
  -3   5   9   84.69    5.30
   3   5  -9   85.49    4.40
  -3   5   9   81.09    5.30
   3   5  -9   82.79    4.40
  -3   5   9   85.89    4.40
  -3   5   9   73.39    4.40
   3   5  -9   85.69    5.30
  -3  -5   9   86.39    4.50
   3  -5  -9   78.59    4.30
  -3  -5   9   84.09    5.50
   3  -5  -9   71.59    4.70
  -3   5   8   21.40    2.20
  -3   5   8   17.40    1.30
   3   5  -8   20.30    1.40
   3   5  -8   19.00    1.40
  -3   5   8   21.40    2.50
   3   5  -8   18.70    1.10
   3   5  -8   19.00    2.20
  -3   5   8   18.30    1.40
  -3  -5   8   20.00    1.50
   3  -5  -8   19.50    1.30
  -3  -5   8   22.10    2.60
   3  -5  -8   17.20    1.70
   3   5  -7   71.09    4.40
   3   5  -7   74.19    3.60
   3   5  -7   71.79    3.90
  -3   5   7   69.29    3.80
  -3   5   7   70.29    4.60
   3   5  -7   71.99    4.60
   3   5  -7   68.49    3.80
   3   5  -7   67.89    3.80
  -3   5   7   67.99    4.90
   3  -5  -7   73.39    3.80
   3  -5  -7   65.29    4.50
   3  -5  -7   65.39    4.20
  -3  -5   7   75.19    4.80
  -3  -5   7   72.09    3.90
   3   5  -6  125.59    7.30
  -3   5   6  111.89    6.50
   3   5  -6  125.89    7.00
  -3   5   6  122.59    7.20
   3   5  -6  127.69    6.50
  -3   5   6  126.49    6.50
   3   5  -6  130.59    6.50
  -3   5   6  130.19    7.60
  -3  -5   6  123.59    7.40
   3  -5  -6  118.69    6.90
   3  -5  -6  126.69    7.20
  -3  -5   6  133.99    6.60
   3  -5  -6  129.89    6.50
  -3   5   5   31.90    2.00
  -3   5   5   34.30    1.90
   3   5  -5   32.30    2.80
   3   5  -5   34.60    2.50
   3   5  -5   33.20    1.90
   3   5  -5   34.90    2.70
  -3   5   5   37.90    2.70
   3   5  -5   34.90    2.00
  -3   5   5   33.00    2.90
  -3  -5   5   32.50    2.20
   3  -5  -5   33.30    2.40
  -3  -5   5   33.00    2.00
  -3  -5   5   28.50    2.70
   3  -5  -5   32.60    2.60
   3  -5  -5   35.10    1.90
   3   5  -4 1428.56   70.49
  -3   5   4 1291.87   70.39
  -3   5   4 1448.76   70.99
  -3   5   4 1464.45   71.29
   3   5  -4 1392.26   70.39
   3   5  -4 1401.16   70.99
   3   5  -4 1399.66   70.89
  -3  -5   4 1395.86   70.69
   3  -5  -4 1349.27   70.89
   3  -5  -4 1403.76   70.99
  -3  -5   4 1419.46   70.49
   3  -5  -4 1469.55   70.89
   3  -5  -4 1468.85   70.39
  -3  -5   4 1394.76   71.09
  -3   5   3  122.69    6.90
  -3   5   3  132.39    7.60
  -3   5   3  139.79    7.40
  -3   5   3  139.19    6.90
   3   5  -3  140.79    7.70
   3   5  -3  130.59    7.10
   3   5  -3  142.09    7.60
   3  -5  -3  134.19    7.40
   3  -5  -3  132.29    7.40
  -3  -5   3  140.29    7.00
  -3  -5   3  122.19    7.30
  -3  -5   3  135.79    7.50
   3  -5  -3  135.99    6.90
  -3  -5   3  140.99    7.60
   3  -5  -3  132.49    7.40
  -3   5   2   21.30    2.00
   3   5  -2   21.20    1.80
   3   5  -2   18.40    1.20
  -3   5   2   17.20    1.20
  -3   5   2   20.20    1.20
   3   5  -2   20.90    2.00
   3   5  -2   20.20    1.50
  -3   5   2   19.60    1.70
   3  -5  -2   21.20    1.30
  -3  -5   2   17.60    1.70
  -3  -5   2   18.20    2.00
  -3  -5   2   17.20    1.60
   3  -5  -2   21.40    1.90
  -3  -5   2   18.70    1.30
   3  -5  -2   20.90    1.70
   3  -5  -2   22.10    1.80
   3   5  -1  132.99    7.10
  -3   5   1  131.59    7.10
  -3   5   1  144.49    7.70
  -3   5   1  129.19    7.60
  -3   5   1  141.39    7.00
  -3   5   1  140.19    7.40
   3   5  -1  138.39    7.40
   3   5  -1  143.19    7.60
   3  -5  -1  141.89    7.50
  -3  -5   1  138.59    7.60
  -3  -5   1  142.99    7.80
   3  -5  -1  145.59    7.10
   3  -5  -1  137.49    7.50
   3  -5  -1  148.59    7.70
  -3  -5   1  133.09    7.40
   3  -5  -1  133.39    7.70
   3   5   0  285.97   14.80
  -3   5   0  274.07   14.40
  -3   5   0  273.27   14.90
   3   5   0  283.07   14.50
  -3   5   0  293.47   15.00
   3   5   0  280.17   14.80
  -3  -5   0  295.47   15.00
   3  -5   0  286.97   14.80
  -3  -5   0  290.67   14.40
   3  -5   0  296.07   14.40
   3  -5   0  297.97   15.00
   3  -5   0  287.47   14.70
  -3  -5   0  279.97   14.80
   3  -5   0  285.57   15.00
  -3  -5   0  268.47   14.70
   3   5   1  368.66   18.80
   3   5   1  381.96   18.70
  -3   5  -1  336.47   18.30
   3   5   1  335.77   18.40
  -3   5  -1  378.66   18.90
  -3   5  -1  330.57   18.80
   3  -5   1  379.46   18.50
  -3  -5  -1  349.07   18.70
[truncated: 2,843,128 more chars]
