# Supplementary material for: Synthesis and structure of 1,1′,1′′-[(2-bromo­eth­oxy)methane­tri­yl]tri­benzene and 1,1′,1′′-[(2-iodoeth­oxy)methane­tri­yl]tri­benzene
Source: Acta Crystallogr E Crystallogr Commun. 2025 Feb 14;81(Pt 3):214–8. doi: 10.1107/S2056989025001124 (PMC11891592; doi:10.1107/S2056989025001124)
Supplement: Supplementary file 2 [file e-81-00214-1sup2.hkl]

data_1                                                                 
_shelx_title ' sad_b.res in P2(1)/c'                                            
_shelx_refln_list_code          4                                               
_shelx_F_calc_maximum      447.03                                               
_exptl_crystal_F_000      1504.00                                               
_reflns_d_resolution_high  0.7695                                               
                                                                                
loop_                                                                           
 _space_group_symop_operation_xyz                                               
 'x, y, z'                                                                      
 '-x, y+1/2, -z+1/2'                                                            
 '-x, -y, -z'                                                                   
 'x, -y-1/2, z-1/2'                                                             
                                                                                
_cell_length_a    19.2056                                                       
_cell_length_b    10.5517                                                       
_cell_length_c    17.4704                                                       
_cell_angle_alpha  90.000                                                       
_cell_angle_beta  107.512                                                       
_cell_angle_gamma  90.000                                                       
                                                                                
_shelx_F_squared_multiplier     1.000                                           
                                                                                
loop_                                                                           
 _refln_index_h                                                                 
 _refln_index_k                                                                 
 _refln_index_l                                                                 
 _refln_F_squared_calc                                                          
 _refln_F_squared_meas                                                          
 _refln_F_squared_sigma                                                         
 _refln_observed_status                                                         
   2   0   0       2337.54       1345.38        89.86 o                         
   3   0   0        397.00        412.50         9.59 o                         
   4   0   0     199839.92     192591.25      7146.10 o                         
   5   0   0         42.98         68.31         3.77 o                         
   6   0   0      60797.75      52989.16      1874.27 o                         
   7   0   0       4446.19       4680.80       109.31 o                         
   8   0   0       2144.45       2311.49        47.73 o                         
   9   0   0        190.33        230.22        18.44 o                         
  10   0   0       8629.03       8567.77       179.62 o                         
  11   0   0       2651.62       2758.40        57.42 o                         
  12   0   0      18892.53      19224.64       396.01 o                         
  13   0   0        972.51       1002.89        31.68 o                         
  14   0   0       1329.08       1337.69        34.48 o                         
  15   0   0          7.72         31.01         7.20 o                         
  16   0   0       4184.88       4023.63       106.83 o                         
  17   0   0       1048.40       1159.48        68.45 o                         
  18   0   0       9237.19       8730.28       319.39 o                         
  19   0   0       1201.78       1284.07        50.32 o                         
  20   0   0         15.30         47.08        17.08 o                         
  21   0   0         47.79         78.76        16.89 o                         
  22   0   0        872.76        898.61        45.53 o                         
  23   0   0        771.10        831.20        75.24 o                         
   1   1   0       3051.51       2082.45        76.65 o                         
   2   1   0         43.33         47.29         1.58 o                         
   3   1   0      17049.30      18578.67       309.87 o                         
   4   1   0       2051.11       2186.02        33.10 o                         
   5   1   0      17647.75      17506.60       265.14 o                         
   6   1   0       1187.32       1218.15        19.36 o                         
   7   1   0      52862.53      54732.63       967.26 o                         
   8   1   0        157.30        199.09         5.81 o                         
   9   1   0       5639.56       6505.92        97.10 o                         
  10   1   0        285.62        306.40         7.31 o                         
  11   1   0      14375.68      13836.40       187.80 o                         
  12   1   0       1335.00       1295.43        22.91 o                         
  13   1   0       4007.50       4005.62        62.33 o                         
  14   1   0        184.52        194.09         9.90 o                         
  15   1   0         99.91        108.16         5.89 o                         
  16   1   0        779.45        815.86        32.57 o                         
  17   1   0       4624.72       4720.60       125.57 o                         
  18   1   0       1062.70       1025.53        34.06 o                         
  19   1   0       2736.98       2780.51        77.83 o                         
  20   1   0          2.81         12.67         6.68 o                         
  21   1   0        454.25        491.20        30.56 o                         
  22   1   0        164.60        209.49        12.02 o                         
  23   1   0       1098.56       1191.23        61.85 o                         
   0   2   0      52590.06      51779.05      2080.63 o                         
   1   2   0         36.76         46.83         1.70 o                         
   2   2   0        175.06        157.10         3.59 o                         
   3   2   0        158.75        168.74         4.52 o                         
   4   2   0      28121.44      28880.37       480.99 o                         
   5   2   0         39.79         53.12         2.80 o                         
   6   2   0      31551.93      30168.86       557.65 o                         
   7   2   0        769.48        837.97        14.82 o                         
   9   2   0          2.92          9.26         2.84 o                         
  10   2   0       5877.94       5483.76        86.06 o                         
  11   2   0        254.09        260.22         9.03 o                         
  12   2   0      15588.44      15320.51       215.09 o                         
  13   2   0        792.47        770.99        17.87 o                         
  14   2   0         72.01        108.63         5.58 o                         
  15   2   0        267.64        286.66        15.21 o                         
  16   2   0       1617.76       1748.27        55.38 o                         
  17   2   0        831.79        868.28        29.97 o                         
  18   2   0       3005.02       2922.32        81.68 o                         
  19   2   0        753.14        775.96        31.24 o                         
  20   2   0          6.32         17.82         6.77 o                         
  21   2   0         15.25         18.57         7.42 o                         
  22   2   0        567.08        610.99        21.49 o                         
  23   2   0        541.79        498.65        29.64 o                         
   1   3   0      46345.76      44546.80      1284.47 o                         
   2   3   0        548.15        614.82         9.44 o                         
   3   3   0       2089.70       2174.92        31.94 o                         
   4   3   0        508.99        470.34         8.40 o                         
   5   3   0      26034.46      25207.35       364.84 o                         
   6   3   0       1173.68       1201.01        19.56 o                         
   7   3   0      28295.38      29215.88       406.03 o                         
   8   3   0       1398.96       1473.48        26.60 o                         
   9   3   0       4871.21       5156.04        74.67 o                         
  10   3   0        627.15        676.62        13.28 o                         
  11   3   0       7946.41       7728.28       114.93 o                         
  12   3   0       1067.34       1100.49        20.15 o                         
  13   3   0       4686.52       4467.99        85.94 o                         
  14   3   0          6.61         11.11         4.70 o                         
  15   3   0        176.53        173.24        11.74 o                         
  16   3   0         15.56         45.32         6.06 o                         
  17   3   0       4729.16       4842.53       123.93 o                         
  18   3   0        856.55        808.68        27.87 o                         
  19   3   0        912.47        928.20        29.46 o                         
  20   3   0          6.93         19.32         7.30 o                         
  21   3   0        295.45        361.21        27.66 o                         
  22   3   0         87.97         82.90        11.01 o                         
  23   3   0        644.10        605.25        33.78 o                         
   0   4   0      27067.19      26631.93       504.41 o                         
   1   4   0        373.05        410.49         6.96 o                         
   2   4   0       2282.43       2287.13        31.49 o                         
   3   4   0        677.23        687.39        10.54 o                         
   4   4   0         81.72        182.15         5.42 o                         
   5   4   0         67.76         77.40         5.54 o                         
   6   4   0      17750.17      17199.50       240.29 o                         
   7   4   0        235.27        229.42         6.65 o                         
   8   4   0       6204.65       6813.74        97.32 o                         
   9   4   0        324.70        321.28         8.22 o                         
  10   4   0       8326.08       8220.31       121.94 o                         
  11   4   0          7.87          8.38         3.88 o                         
  12   4   0       5224.54       5421.18        89.97 o                         
  13   4   0        442.00        422.97        12.56 o                         
  14   4   0        206.48        197.32         8.45 o                         
  15   4   0        251.24        241.96        11.43 o                         
  16   4   0        592.17        660.01        26.10 o                         
  17   4   0        109.31        114.99         8.11 o                         
  18   4   0       3803.59       3742.90        92.55 o                         
  19   4   0        851.59        779.05        30.71 o                         
  20   4   0         25.97         24.56         8.30 o                         
  21   4   0         16.94         30.66        14.59 o                         
  22   4   0        855.99        905.79        55.15 o                         
   1   5   0      33964.46      34987.54       451.80 o                         
   2   5   0        987.34        962.52        15.02 o                         
   3   5   0       4958.75       5576.19        74.35 o                         
   4   5   0        509.17        509.45         9.62 o                         
   5   5   0      22221.95      22671.54       293.86 o                         
   6   5   0        453.87        453.73         8.79 o                         
   7   5   0        883.50        633.99        10.92 o                         
   8   5   0       1258.39       1235.90        22.67 o                         
   9   5   0       1317.06       1285.65        23.57 o                         
  10   5   0          5.60         12.70         4.76 o                         
  11   5   0       2236.42       2065.96        38.94 o                         
  12   5   0        956.34        895.44        18.55 o                         
  13   5   0       2724.40       2618.96        47.08 o                         
  14   5   0        429.50        389.98        17.35 o                         
  15   5   0        275.01        294.45        12.77 o                         
  16   5   0        151.40        184.55        11.26 o                         
  17   5   0       3037.69       2913.88        74.06 o                         
  18   5   0        214.96        210.68        11.74 o                         
  19   5   0        216.08        220.96        17.18 o                         
  20   5   0         79.04        108.40        10.33 o                         
  21   5   0         90.64         72.11         8.49 o                         
  22   5   0          1.93          2.37         8.82 o                         
   0   6   0      25691.01      25902.06       491.43 o                         
   1   6   0          9.65         19.78         2.80 o                         
   2   6   0        340.42        258.01         6.14 o                         
   3   6   0       4805.30       4807.66        70.54 o                         
   4   6   0      10650.74      10543.58       139.03 o                         
   5   6   0          5.21          4.61         3.59 o                         
   6   6   0       9237.50       9135.29       124.67 o                         
   7   6   0       1372.55       1334.82        22.59 o                         
   8   6   0        182.69        214.39         7.28 o                         
   9   6   0        612.59        606.18        13.09 o                         
  10   6   0       5704.70       5646.71       106.09 o                         
  11   6   0          0.10         -2.55         5.47 o                         
  12   6   0       5427.46       5333.81        94.17 o                         
  13   6   0        997.52        968.57        25.74 o                         
  14   6   0         95.48        130.04         9.10 o                         
  15   6   0        670.70        640.85        23.95 o                         
  16   6   0       1971.07       1878.29        40.79 o                         
  17   6   0        327.70        315.12        16.90 o                         
  18   6   0       1028.03       1030.91        34.08 o                         
  19   6   0        336.28        339.78        15.84 o                         
  20   6   0         14.20         38.71         7.58 o                         
  21   6   0        113.63        130.22        20.09 o                         
   1   7   0        138.43        122.59         5.47 o                         
   2   7   0       2732.08       2861.94        43.34 o                         
   3   7   0        317.79        324.62         9.90 o                         
   4   7   0        447.21        452.55        12.56 o                         
   5   7   0       2309.16       2197.89        37.58 o                         
   6   7   0         31.48         36.48         5.88 o                         
   7   7   0       1018.22        979.93        19.47 o                         
   8   7   0        555.61        549.03        13.23 o                         
   9   7   0       1187.69       1165.01        22.55 o                         
  10   7   0       1371.31       1410.46        30.13 o                         
  11   7   0       2111.05       2044.21        41.41 o                         
  12   7   0        185.38        186.65         9.28 o                         
  13   7   0        216.27        200.28        11.11 o                         
  14   7   0       1047.45       1072.76        29.30 o                         
  15   7   0        308.10        329.17        20.91 o                         
  16   7   0        114.54        125.39        10.15 o                         
  17   7   0        204.50        259.63        13.24 o                         
  18   7   0        338.70        337.93        15.91 o                         
  19   7   0        110.09        107.62        13.57 o                         
  20   7   0        139.06        143.69        11.26 o                         
   0   8   0      11383.06      11827.74       245.04 o                         
   1   8   0       1170.12       1224.22        22.81 o                         
   2   8   0       1336.38       1294.22        23.16 o                         
   3   8   0       2938.23       2919.98        48.64 o                         
   4   8   0       5187.20       5069.08        81.20 o                         
   5   8   0        934.89        984.54        20.27 o                         
   6   8   0        753.00        720.38        17.46 o                         
   7   8   0       1736.58       1800.15        34.01 o                         
   8   8   0        105.34        119.06         8.28 o                         
   9   8   0       3515.62       3437.09        56.55 o                         
  10   8   0        745.89        721.54        17.76 o                         
  11   8   0        228.93        242.32         9.48 o                         
  12   8   0        292.77        293.15        15.34 o                         
  13   8   0        175.17        177.52        12.69 o                         
  14   8   0          0.74         -2.46         7.26 o                         
  15   8   0        649.94        668.77        20.69 o                         
  16   8   0       1115.86       1136.74        28.67 o                         
  17   8   0         16.46         16.07         8.16 o                         
  18   8   0        159.16        157.47        11.56 o                         
  19   8   0        329.73        311.32        17.26 o                         
   1   9   0         60.94         73.42         4.89 o                         
   2   9   0       1712.54       1769.02        33.35 o                         
   3   9   0       1169.15       1153.27        33.07 o                         
   4   9   0       1449.21       1511.98        50.06 o                         
   5   9   0       1135.30       1085.24        34.14 o                         
   6   9   0        374.46        403.06        15.83 o                         
   7   9   0       2451.14       2483.06        50.10 o                         
   8   9   0        388.91        428.90        17.56 o                         
   9   9   0        740.55        705.22        25.44 o                         
  10   9   0        604.07        630.23        27.39 o                         
  11   9   0        876.47        864.79        22.09 o                         
  12   9   0          2.01         -1.91         7.75 o                         
  13   9   0         19.78         18.23         8.15 o                         
  14   9   0        731.05        793.24        23.62 o                         
  15   9   0         55.86         90.37         9.57 o                         
  16   9   0        107.72        117.47        13.54 o                         
  17   9   0        348.08        386.80        19.66 o                         
   0  10   0        443.38        411.65        17.25 o                         
   1  10   0          8.99          8.01         4.21 o                         
   2  10   0         12.65         15.42         7.30 o                         
   3  10   0       2576.45       2585.81        65.02 o                         
   4  10   0       3048.96       2950.80        62.38 o                         
   5  10   0        334.30        327.08        15.45 o                         
   6  10   0        708.92        688.99        22.74 o                         
   7  10   0       1000.53        988.93        23.72 o                         
   8  10   0        352.23        333.58        15.06 o                         
   9  10   0        430.98        440.61        15.34 o                         
  10  10   0        211.23        209.93        10.88 o                         
  11  10   0         90.52        107.86         9.24 o                         
  12  10   0         18.43         20.75         8.66 o                         
  13  10   0        277.15        269.70        13.90 o                         
  14  10   0        125.97        116.67        10.84 o                         
  15  10   0        358.59        401.87        16.70 o                         
  16  10   0        161.37        168.12        11.44 o                         
   1  11   0        269.05        271.77        13.26 o                         
   2  11   0       2096.93       2150.66        45.95 o                         
   3  11   0          3.37         -0.74         8.12 o                         
   4  11   0        216.48        226.39        11.46 o                         
   5  11   0        899.69        889.32        22.32 o                         
   6  11   0         14.12         17.09         7.86 o                         
   7  11   0          3.93         -2.58         7.49 o                         
   8  11   0       1156.20       1222.77        30.27 o                         
   9  11   0         94.14        110.18        11.41 o                         
  10  11   0        320.62        324.06        16.32 o                         
  11  11   0        128.02        130.59        10.95 o                         
  12  11   0        130.24        112.12        10.81 o                         
  13  11   0          2.40          5.19         8.60 o                         
  14  11   0        263.45        285.73        16.06 o                         
   0  12   0        384.61        359.85        20.55 o                         
   1  12   0        424.05        425.46        21.32 o                         
   2  12   0        641.49        638.59        33.71 o                         
   3  12   0        859.80        857.99        27.81 o                         
   4  12   0        433.57        417.63        16.25 o                         
   5  12   0         18.66         25.25         8.93 o                         
   6  12   0        359.79        364.95        15.67 o                         
   7  12   0         63.84         87.12        10.63 o                         
   8  12   0         39.57         49.78        11.53 o                         
   9  12   0        623.69        668.97        21.93 o                         
  10  12   0        275.83        278.76        18.86 o                         
  11  12   0        220.08        214.50        15.28 o                         
   1  13   0          8.29          7.49         5.82 o                         
   2  13   0        228.78        264.52        13.09 o                         
   3  13   0          9.91         17.10         8.81 o                         
   4  13   0        924.72        976.09        39.12 o                         
   5  13   0        100.10        101.33         8.83 o                         
   6  13   0         33.32         37.12        10.28 o                         
   7  13   0        110.18         76.97        15.72 o                         
 -24   1   1         87.02        119.21        12.29 o                         
 -23   1   1          0.70         -2.56         6.38 o                         
 -22   1   1         10.67          6.79         6.82 o                         
 -21   1   1         23.62         47.58         9.61 o                         
 -20   1   1         14.62         25.67         6.73 o                         
 -19   1   1          2.73          5.87        11.36 o                         
 -18   1   1         74.60         85.65         6.69 o                         
 -17   1   1        188.09        193.67         7.52 o                         
 -16   1   1        240.13        281.11         9.08 o                         
 -15   1   1        422.79        452.32        15.24 o                         
 -14   1   1          1.20         -0.86         4.19 o                         
 -13   1   1          2.66         10.06         3.43 o                         
 -12   1   1         28.85         32.11         3.48 o                         
 -11   1   1       2541.17       2866.71        40.46 o                         
 -10   1   1       4296.12       4687.61        71.21 o                         
  -9   1   1        203.80        236.02         7.09 o                         
  -8   1   1        247.81        304.56         7.44 o                         
  -7   1   1       3829.78       4053.33        58.65 o                         
  -6   1   1       2349.70       2359.56        34.90 o                         
  -5   1   1       1308.49       1438.21        21.13 o                         
  -4   1   1       4706.61       5060.61        74.42 o                         
  -3   1   1         51.89         58.50         1.87 o                         
  -2   1   1        424.73        442.67         6.67 o                         
  -1   1   1         40.08         47.87         2.17 o                         
   0   1   1        244.47        240.36         7.28 o                         
   1   1   1        273.71        318.31         5.89 o                         
   2   1   1         53.11         58.55         1.90 o                         
   3   1   1        287.22        282.93         5.32 o                         
   4   1   1       1001.43       1068.28        18.04 o                         
   5   1   1       2202.65       2345.66        35.72 o                         
   6   1   1       1326.51       1351.65        21.11 o                         
   7   1   1         51.59         68.09         3.93 o                         
   8   1   1       1012.35       1228.16        19.37 o                         
   9   1   1       2191.96       2423.40        32.13 o                         
  10   1   1         62.20         76.89         5.22 o                         
  11   1   1         52.55        119.47         5.41 o                         
  12   1   1         98.70         89.88         6.33 o                         
  13   1   1        305.77        307.13        11.39 o                         
  14   1   1          8.74         14.14         4.22 o                         
  15   1   1        280.13        324.98        11.28 o                         
  16   1   1         17.76         44.45         7.26 o                         
  17   1   1         14.69         26.10         7.43 o                         
  18   1   1          0.29          5.09         6.67 o                         
  19   1   1        304.83        292.55        14.28 o                         
  20   1   1        172.03        190.27        16.74 o                         
  21   1   1          2.55          9.04        12.96 o                         
  22   1   1         15.41         31.69         6.08 o                         
  23   1   1         36.88         49.97        18.27 o                         
 -23   2   1         19.25         19.83         7.28 o                         
 -22   2   1          3.50          6.07         6.82 o                         
 -21   2   1         62.45         96.12        16.51 o                         
 -20   2   1        217.41        224.35        12.15 o                         
 -19   2   1         18.12         32.23         9.62 o                         
 -18   2   1        172.49        214.57         9.67 o                         
 -17   2   1        118.24        111.43         6.68 o                         
 -16   2   1        647.84        643.26        21.09 o                         
 -15   2   1       1085.73       1058.89        22.00 o                         
 -14   2   1        357.00        406.74         9.83 o                         
 -13   2   1         92.96        111.64         6.10 o                         
 -12   2   1        344.23        333.26         8.20 o                         
 -11   2   1       1583.09       1450.84        23.40 o                         
 -10   2   1       2845.77       2966.54        44.68 o                         
  -9   2   1        859.48        935.84        16.32 o                         
  -8   2   1        129.88        124.72         4.36 o                         
  -7   2   1        107.80        123.27         6.27 o                         
  -6   2   1        323.45        337.87         7.33 o                         
  -5   2   1         98.02         85.12         4.38 o                         
  -4   2   1        233.97        225.20         5.26 o                         
  -3   2   1       2779.07       2826.43        40.57 o                         
  -2   2   1       2911.03       3081.41        39.42 o                         
  -1   2   1        474.64        474.76         7.44 o                         
   0   2   1        608.95        645.24         9.94 o                         
   1   2   1       3322.49       3395.49        46.38 o                         
   2   2   1         15.66         20.65         1.52 o                         
   3   2   1        110.79         98.63         3.23 o                         
   4   2   1        190.45        217.80         5.32 o                         
   5   2   1        973.40       1043.70        16.06 o                         
   6   2   1        671.86        604.02        10.61 o                         
   7   2   1         52.02         94.64         3.97 o                         
   8   2   1        760.53        909.91        15.40 o                         
   9   2   1       6364.40       6749.12        96.44 o                         
  10   2   1          4.88         12.39         3.42 o                         
  11   2   1        539.53        534.97        13.04 o                         
  12   2   1        840.98        861.94        17.58 o                         
  13   2   1       1981.08       1928.92        33.63 o                         
  14   2   1       1749.31       1656.55        34.83 o                         
  15   2   1       2285.79       2265.90        56.02 o                         
  16   2   1        839.48        826.88        28.75 o                         
  17   2   1        937.15        926.78        33.86 o                         
  18   2   1        535.16        483.96        23.41 o                         
  19   2   1         97.11        134.16        13.40 o                         
  20   2   1          3.34         13.91         7.29 o                         
  21   2   1         56.60         82.55         8.97 o                         
  22   2   1         19.55         52.06         9.83 o                         
  23   2   1         30.49         36.13         8.59 o                         
 -23   3   1         33.63         42.30         9.95 o                         
 -22   3   1        450.44        430.20        18.93 o                         
 -21   3   1         55.12         70.76        18.28 o                         
 -20   3   1          0.38          1.64         8.88 o                         
 -19   3   1         53.03         60.61         7.94 o                         
 -18   3   1        874.16        777.04        51.40 o                         
 -17   3   1        496.80        471.68        26.60 o                         
 -16   3   1       1590.11       1499.41        41.28 o                         
 -15   3   1         55.68         56.58         5.51 o                         
 -14   3   1        194.88        222.40         8.04 o                         
 -13   3   1         11.00         10.06         3.97 o                         
 -12   3   1        603.44        549.43        12.18 o                         
 -11   3   1       2837.06       2883.70        47.61 o                         
 -10   3   1       1146.91       1019.15        18.58 o                         
  -9   3   1        600.39        624.63        12.12 o                         
  -8   3   1       3287.61       3684.86        56.04 o                         
  -7   3   1        518.03        433.38         9.12 o                         
  -6   3   1        792.93        811.01        13.47 o                         
  -5   3   1       2620.19       2634.80        38.70 o                         
  -4   3   1       5939.41       6170.56        78.70 o                         
  -3   3   1       2925.00       3113.56        43.23 o                         
  -2   3   1        100.68        101.57         2.96 o                         
  -1   3   1       2252.00       2079.27        28.18 o                         
   0   3   1       1247.17       1290.35        18.90 o                         
   1   3   1       1538.94       1590.60        21.88 o                         
   2   3   1       8469.12       8785.51       118.50 o                         
   3   3   1         68.01         84.10         3.13 o                         
   4   3   1       1764.12       1890.17        27.25 o                         
   5   3   1        300.82        254.06         5.92 o                         
   6   3   1       1867.16       1903.87        27.98 o                         
   7   3   1       8584.12       9003.14       122.63 o                         
   8   3   1       5441.22       5686.32        85.05 o                         
   9   3   1       1445.73       1530.47        24.74 o                         
  10   3   1         93.62         88.74         5.83 o                         
  11   3   1         62.13         67.49         5.68 o                         
  12   3   1        450.45        437.11        11.88 o                         
  13   3   1        498.74        508.58        14.55 o                         
  14   3   1         18.21         19.11         5.07 o                         
  15   3   1         38.00         41.41         6.31 o                         
  16   3   1       1092.29       1159.37        47.35 o                         
  17   3   1         15.43         33.73         9.34 o                         
  18   3   1          2.11          5.55         6.82 o                         
  19   3   1         54.42         78.53         8.49 o                         
  20   3   1        201.17        206.36        20.09 o                         
  21   3   1         29.61         52.81        13.28 o                         
  22   3   1         16.98         24.82         7.47 o                         
 -23   4   1        168.55        196.93        12.85 o                         
 -22   4   1          4.85         13.38        13.45 o                         
 -21   4   1        183.83        185.65        12.38 o                         
 -20   4   1         77.55         76.10         9.97 o                         
 -19   4   1          4.36         20.27         7.41 o                         
 -18   4   1       1404.34       1412.27        46.16 o                         
 -17   4   1       2774.03       2730.27        64.10 o                         
 -16   4   1         75.75         77.19         7.79 o                         
 -15   4   1        285.27        246.20        10.16 o                         
 -14   4   1        636.29        647.96        18.38 o                         
 -13   4   1       1244.94       1274.84        29.13 o                         
 -12   4   1       1915.75       1790.23        31.28 o                         
 -11   4   1       1462.75       1497.85        26.43 o                         
 -10   4   1          1.50          0.46         3.61 o                         
  -9   4   1       1156.07       1123.81        19.79 o                         
  -8   4   1       4429.04       4443.12        64.63 o                         
  -7   4   1        776.43        820.89        14.07 o                         
  -6   4   1        406.80        333.10         7.47 o                         
  -5   4   1       3973.28       4027.89        55.93 o                         
  -4   4   1         44.30         50.31         2.68 o                         
  -3   4   1       2095.18       2049.31        29.67 o                         
  -2   4   1       1119.25       1074.91        15.35 o                         
  -1   4   1        543.88        558.39         9.02 o                         
   0   4   1       3332.86       3222.34        43.55 o                         
   1   4   1       3077.92       3076.21        40.13 o                         
   2   4   1        198.45        184.42         5.29 o                         
   3   4   1       2971.62       2993.99        39.24 o                         
   4   4   1       1064.95       1056.48        15.85 o                         
   5   4   1        824.32        830.64        13.83 o                         
   6   4   1       4919.69       4602.53        64.03 o                         
   7   4   1        417.21        352.47         8.59 o                         
   8   4   1         88.72         78.09         6.27 o                         
   9   4   1       1555.63       1520.81        25.84 o                         
  10   4   1       3778.22       3856.60        59.35 o                         
  11   4   1         10.52          1.52         4.22 o                         
  12   4   1        845.12        807.30        20.29 o                         
  13   4   1        477.42        506.55        14.63 o                         
  14   4   1        163.11        187.13        10.85 o                         
  15   4   1        351.29        354.97        17.46 o                         
  16   4   1        547.66        624.25        20.81 o                         
  17   4   1         93.64         86.26        10.27 o                         
  18   4   1         12.09         16.63        10.05 o                         
  19   4   1        168.55        192.11        16.27 o                         
  20   4   1        101.00         87.83        12.15 o                         
  21   4   1        147.78        152.74        10.88 o                         
  22   4   1        175.86        175.82        11.50 o                         
 -22   5   1        220.58        212.38        12.74 o                         
 -21   5   1         30.51         20.79         7.77 o                         
 -20   5   1         25.07         34.17         9.82 o                         
 -19   5   1        136.76        128.39        10.69 o                         
 -18   5   1        359.39        359.63        21.79 o                         
 -17   5   1         70.27         89.46         9.31 o                         
 -16   5   1         90.66         94.67         8.80 o                         
 -15   5   1       1521.07       1439.15        37.16 o                         
 -14   5   1        103.12        117.58         7.00 o                         
 -13   5   1        643.65        639.15        15.71 o                         
 -12   5   1       1846.19       1799.26        35.16 o                         
 -11   5   1        792.10        816.68        17.14 o                         
 -10   5   1        505.80        482.63        13.90 o                         
  -9   5   1       5297.55       5332.69        74.56 o                         
  -8   5   1        481.31        520.30        10.19 o                         
  -7   5   1        455.58        452.91         9.52 o                         
  -6   5   1       1900.44       1893.80        26.50 o                         
  -5   5   1       4319.82       4486.89        58.50 o                         
  -4   5   1       2282.51       2133.09        31.40 o                         
  -3   5   1       2524.95       2716.79        36.32 o                         
  -2   5   1        274.14        278.54         6.25 o                         
  -1   5   1       2635.32       2498.69        34.54 o                         
   0   5   1       1646.46       1577.99        22.81 o                         
   1   5   1       4964.97       5101.04        65.72 o                         
   2   5   1       2205.63       2112.60        30.59 o                         
   3   5   1       6569.03       7124.66        97.48 o                         
   4   5   1        383.52        401.75         7.82 o                         
   5   5   1       1523.51       1497.57        22.88 o                         
   6   5   1       1387.14       1364.50        21.11 o                         
   7   5   1       2568.24       2328.45        35.45 o                         
   8   5   1       2693.67       2671.91        44.01 o                         
   9   5   1       1628.30       1662.84        30.50 o                         
  10   5   1          7.63          8.45         4.61 o                         
  11   5   1       1795.53       1667.18        30.41 o                         
  12   5   1       1449.58       1443.17        30.99 o                         
  13   5   1       4582.79       4542.84        92.47 o                         
  14   5   1       1027.73       1030.47        27.88 o                         
  15   5   1        761.09        805.64        23.22 o                         
  16   5   1         73.14        107.51         9.00 o                         
  17   5   1       1852.76       1711.31        40.01 o                         
  18   5   1        867.63        807.80        27.64 o                         
  19   5   1        575.70        611.88        22.51 o                         
  20   5   1        315.51        367.91        16.22 o                         
  21   5   1         35.11         57.52         8.88 o                         
 -21   6   1         89.62         99.72        10.79 o                         
 -20   6   1        163.64        187.60        13.40 o                         
 -19   6   1        262.13        251.20        15.79 o                         
 -18   6   1        453.32        456.73        20.74 o                         
 -17   6   1        276.04        270.75        16.78 o                         
 -16   6   1         17.28         19.17         7.68 o                         
 -15   6   1        782.49        744.63        22.18 o                         
 -14   6   1         83.60         88.71         8.26 o                         
 -13   6   1          7.30          3.49         6.00 o                         
 -12   6   1       2756.28       2728.32        54.16 o                         
 -11   6   1       3994.80       3799.95        65.12 o                         
 -10   6   1         23.65         25.84         4.09 o                         
  -9   6   1        740.73        713.74        14.13 o                         
  -8   6   1       1339.03       1290.11        21.10 o                         
  -7   6   1        110.01        101.79         4.77 o                         
  -6   6   1        831.21        784.84        17.51 o                         
  -5   6   1       3114.28       3014.83        43.85 o                         
  -4   6   1       1746.01       1740.13        26.42 o                         
  -3   6   1       3490.79       3388.38        44.83 o                         
  -2   6   1       3600.15       3583.63        48.84 o                         
  -1   6   1       1669.74       1756.94        25.33 o                         
   0   6   1       5131.59       5192.37        69.63 o                         
   1   6   1        424.97        345.66         7.57 o                         
   2   6   1         48.05         56.77         3.66 o                         
   3   6   1       6751.86       6656.18        88.33 o                         
   4   6   1        425.56        403.22         9.40 o                         
   5   6   1        557.80        558.59        11.93 o                         
   6   6   1       7844.36       7994.33       118.25 o                         
   7   6   1       3365.82       3388.31        54.69 o                         
   8   6   1         13.26         18.66         3.95 o                         
   9   6   1        697.48        686.57        17.60 o                         
  10   6   1       3189.59       3148.95        57.60 o                         
  11   6   1        154.49        169.41         9.11 o                         
  12   6   1         37.79         39.20         6.58 o                         
  13   6   1        115.39        112.15         9.03 o                         
  14   6   1        488.05        476.21        18.18 o                         
  15   6   1        830.75        873.73        26.96 o                         
  16   6   1        753.39        735.35        30.25 o                         
  17   6   1          0.06          6.48         7.71 o                         
  18   6   1        257.05        226.96        11.87 o                         
  19   6   1        201.58        209.52        12.39 o                         
  20   6   1         58.25         40.60         7.36 o                         
  21   6   1        164.52        148.68        27.35 o                         
 -20   7   1         24.55         33.51         8.44 o                         
 -19   7   1        764.45        798.26        24.38 o                         
 -18   7   1        469.31        461.81        20.15 o                         
 -17   7   1        933.64        927.92        26.39 o                         
 -16   7   1       1738.30       1726.31        45.39 o                         
 -15   7   1        636.41        674.70        24.19 o                         
 -14   7   1        551.82        525.31        51.99 o                         
 -13   7   1         44.49         50.87         7.84 o                         
 -12   7   1        379.86        369.72        14.63 o                         
 -11   7   1       2845.70       2815.11        53.43 o                         
 -10   7   1       4924.15       4807.81        76.98 o                         
  -9   7   1       1258.41       1250.04        23.92 o                         
  -8   7   1        273.76        316.92        10.07 o                         
  -7   7   1        623.97        633.84        20.30 o                         
  -6   7   1       1047.79        925.51        19.84 o                         
  -5   7   1        475.79        489.12        13.22 o                         
  -4   7   1       1987.87       1906.22        34.77 o                         
  -3   7   1        894.39        982.67        17.52 o                         
  -2   7   1        677.17        770.49        14.55 o                         
  -1   7   1        199.77        202.81         6.88 o                         
   0   7   1       2391.09       2356.75        36.14 o                         
   1   7   1       3786.20       3797.72        56.26 o                         
   2   7   1       3160.92       3318.73        53.90 o                         
   3   7   1         20.24         22.58         4.70 o                         
   4   7   1         16.55         21.58         4.88 o                         
   5   7   1       2247.14       2172.98        37.18 o                         
   6   7   1         28.45         24.92         5.30 o                         
   7   7   1       1814.73       1797.76        32.63 o                         
   8   7   1       1129.00       1106.50        22.11 o                         
   9   7   1        120.43        115.52         6.52 o                         
  10   7   1       4893.19       4863.75        90.39 o                         
  11   7   1         24.98         29.00         5.82 o                         
  12   7   1        353.71        342.19        10.97 o                         
  13   7   1       1867.17       1776.71        38.18 o                         
  14   7   1       2364.72       2234.51        54.08 o                         
  15   7   1        162.73        165.06        11.35 o                         
  16   7   1         71.73         68.01         8.58 o                         
  17   7   1        139.64        144.04        18.78 o                         
  18   7   1        148.16        161.29        11.25 o                         
  19   7   1         24.10         22.49         8.46 o                         
  20   7   1         43.79         45.58         9.41 o                         
 -19   8   1          0.88         14.04        10.53 o                         
 -18   8   1        103.22        129.71        10.62 o                         
 -17   8   1        246.07        261.13        18.37 o                         
 -16   8   1         70.08         75.83         9.88 o                         
 -15   8   1        245.38        263.17        13.01 o                         
 -14   8   1        121.20        136.61        12.28 o                         
 -13   8   1          2.93         -6.02         9.39 o                         
 -12   8   1        201.98        190.49        12.93 o                         
 -11   8   1        104.04        110.74         7.48 o                         
 -10   8   1         13.45          8.71         4.92 o                         
  -9   8   1       1772.44       1750.18        33.81 o                         
  -8   8   1         25.48         29.32         6.88 o                         
  -7   8   1         15.84         29.07         7.33 o                         
  -6   8   1       1935.42       1951.73        38.55 o                         
  -5   8   1       1646.83       1653.41        30.67 o                         
  -4   8   1        553.07        534.39        14.67 o                         
  -3   8   1       1484.52       1500.48        26.59 o                         
  -2   8   1       3481.55       3505.38        65.97 o                         
  -1   8   1        209.61        239.73         8.53 o                         
   0   8   1       1218.87       1181.23        20.77 o                         
   1   8   1       2590.73       2674.84        44.28 o                         
   2   8   1        289.33        300.39        10.15 o                         
   3   8   1       3155.65       3143.80        51.84 o                         
   4   8   1         56.05         54.77         5.87 o                         
   5   8   1          1.12         -5.25         5.25 o                         
   6   8   1        526.45        498.64        13.99 o                         
   7   8   1       2863.51       2852.63        52.87 o                         
   8   8   1       1702.34       1705.54        34.32 o                         
   9   8   1       2524.08       2523.32        46.99 o                         
  10   8   1        715.55        679.82        17.03 o                         
  11   8   1       1233.75       1186.89        33.53 o                         
  12   8   1       1117.14       1073.47        27.02 o                         
  13   8   1        398.42        424.98        16.05 o                         
  14   8   1        427.57        406.85        15.14 o                         
  15   8   1        451.16        478.23        17.72 o                         
  16   8   1        257.50        241.19        14.02 o                         
  17   8   1          4.21         13.56         8.35 o                         
  18   8   1        248.60        239.90        13.42 o                         
 -18   9   1        256.38        254.58        14.04 o                         
 -17   9   1        243.27        253.03        15.32 o                         
 -16   9   1        146.35        144.79        11.83 o                         
 -15   9   1        165.41        172.79        11.52 o                         
 -14   9   1          0.68          2.98         7.95 o                         
 -13   9   1        219.85        241.57        13.94 o                         
 -12   9   1       1144.25       1136.19        28.09 o                         
 -11   9   1       1173.81       1163.23        28.54 o                         
 -10   9   1        615.27        588.91        24.55 o                         
  -9   9   1        877.98        835.28        25.32 o                         
  -8   9   1        124.56        107.58         9.78 o                         
  -7   9   1       1362.90       1441.61        30.54 o                         
  -6   9   1        480.51        460.58        15.74 o                         
  -5   9   1         29.61         15.27         5.73 o                         
  -4   9   1       3206.30       3182.88        66.15 o                         
  -3   9   1          1.17          3.12         5.52 o                         
  -2   9   1         52.12         42.81         5.65 o                         
  -1   9   1         60.87         73.55         4.92 o                         
   0   9   1       1192.24       1148.68        21.48 o                         
   1   9   1       1503.95       1465.72        26.67 o                         
   2   9   1        510.03        490.52        17.27 o                         
   3   9   1        255.75        286.61        11.08 o                         
   4   9   1        142.88        134.50         9.68 o                         
   5   9   1       1479.67       1448.89        32.08 o                         
   6   9   1        129.15        140.91         9.82 o                         
   7   9   1       2367.13       2326.48        50.28 o                         
   8   9   1        100.41        114.41         9.75 o                         
   9   9   1       2868.41       2780.15        55.71 o                         
  10   9   1         12.22          7.70         6.73 o                         
  11   9   1        287.30        295.59        11.82 o                         
  12   9   1        302.27        296.46        13.24 o                         
  13   9   1        182.76        198.78        10.87 o                         
  14   9   1        184.36        203.67        11.17 o                         
  15   9   1        132.31        148.43        17.32 o                         
  16   9   1         22.76         27.12         8.40 o                         
  17   9   1        380.99        424.39        16.86 o                         
 -16  10   1         55.76         45.89         9.42 o                         
 -15  10   1         12.90          3.31         8.70 o                         
 -14  10   1         34.28         30.01         8.93 o                         
 -13  10   1        304.44        294.93        14.87 o                         
 -12  10   1        573.97        565.78        20.17 o                         
 -11  10   1        340.02        366.19        19.76 o                         
 -10  10   1         85.80         75.51         9.94 o                         
  -9  10   1          7.59          6.28         7.40 o                         
  -8  10   1        281.65        306.45        12.86 o                         
  -7  10   1        173.73        191.69        13.96 o                         
  -6  10   1          7.48         11.09         6.19 o                         
  -5  10   1        175.14        164.80        15.99 o                         
  -4  10   1       1186.87       1222.74        32.48 o                         
  -3  10   1        162.00        170.64        16.12 o                         
  -2  10   1       1849.91       1918.95        37.28 o                         
  -1  10   1         98.89        106.71         8.50 o                         
   0  10   1       1160.21       1152.98        21.18 o                         
   1  10   1        162.29        164.38        10.57 o                         
   2  10   1        919.54        909.27        23.05 o                         
   3  10   1       1040.27       1005.48        28.20 o                         
   4  10   1        133.40        115.13        10.35 o                         
   5  10   1        192.18        205.17        12.11 o                         
   6  10   1         65.07         78.83         9.64 o                         
   7  10   1       1383.40       1321.77        31.93 o                         
   8  10   1         57.48         64.46         8.13 o                         
   9  10   1          4.09          5.09         7.13 o                         
  10  10   1        237.34        242.71        11.71 o                         
  11  10   1        115.46        119.42         9.56 o                         
  12  10   1        426.69        465.14        24.25 o                         
  13  10   1        233.53        269.71        18.17 o                         
  14  10   1         14.48         16.58         8.72 o                         
  15  10   1         36.51         53.78         9.59 o                         
 -14  11   1          5.37          7.58         9.10 o                         
 -13  11   1         15.91         13.58         9.23 o                         
 -12  11   1         15.15         23.91         8.73 o                         
 -11  11   1        106.97        119.09        10.72 o                         
 -10  11   1        443.86        417.09        18.09 o                         
  -9  11   1         37.80         39.37         9.60 o                         
  -8  11   1          0.58         -4.17         7.99 o                         
  -7  11   1          4.64          5.87         7.90 o                         
  -6  11   1        254.33        264.61        12.21 o                         
  -5  11   1         31.18         25.55         7.93 o                         
  -4  11   1         61.72         50.87         8.32 o                         
  -3  11   1         10.24          1.61         8.06 o                         
  -2  11   1         47.30         44.40         5.76 o                         
  -1  11   1         33.41         29.42         5.28 o                         
   0  11   1        211.04        202.54         8.25 o                         
   1  11   1       1072.00       1094.75        24.10 o                         
   2  11   1        390.10        396.70        13.88 o                         
   3  11   1         43.51         43.78         7.72 o                         
   4  11   1         23.96         15.21         7.38 o                         
   5  11   1       1415.18       1385.83        32.30 o                         
   6  11   1        179.98        163.51         9.73 o                         
   7  11   1        238.32        217.24        16.48 o                         
   8  11   1        691.24        686.73        26.89 o                         
   9  11   1          5.06         -7.93         7.93 o                         
  10  11   1         32.19         30.47         8.95 o                         
  11  11   1         26.90         17.14         8.74 o                         
  12  11   1         71.01         61.63         9.88 o                         
  13  11   1        249.99        251.64        15.35 o                         
 -11  12   1        522.77        540.85        22.77 o                         
 -10  12   1         26.04          9.26        11.02 o                         
  -9  12   1         57.39         65.13        10.22 o                         
  -8  12   1          1.48         -2.86         8.69 o                         
  -7  12   1         13.91         23.63         8.57 o                         
  -6  12   1         25.47         20.44         9.35 o                         
  -5  12   1        119.62         95.83        10.37 o                         
  -4  12   1        228.97        280.71        14.39 o                         
  -3  12   1        141.00        141.68        10.61 o                         
  -2  12   1          9.16         10.29         5.97 o                         
  -1  12   1          3.01          3.66         4.34 o                         
   0  12   1         93.23         94.67         8.79 o                         
   1  12   1        178.81        181.48        12.65 o                         
   2  12   1        161.25        179.37         9.91 o                         
   3  12   1          8.04          7.24         6.10 o                         
   4  12   1         45.94         58.70         9.36 o                         
   5  12   1          1.03          3.44        10.08 o                         
   6  12   1        408.36        460.62        27.89 o                         
   7  12   1         14.34          7.33         9.85 o                         
   8  12   1          8.35         13.23         9.84 o                         
   9  12   1        170.61        159.13        14.07 o                         
  10  12   1         96.57        100.87        12.46 o                         
  11  12   1          8.47         19.05         9.65 o                         
  -7  13   1        224.27        232.87        13.43 o                         
  -6  13   1         25.29         18.24         9.37 o                         
  -5  13   1        110.27        105.58         8.71 o                         
  -4  13   1        167.62        178.99        11.33 o                         
  -3  13   1          2.88          5.90         5.85 o                         
  -2  13   1          1.06         -0.83         5.74 o                         
  -1  13   1        114.88        128.65         7.65 o                         
   0  13   1          7.71         17.33         6.50 o                         
   1  13   1         14.01          8.50         8.11 o                         
   2  13   1         30.59         23.14         6.62 o                         
   3  13   1          6.49          8.57         6.89 o                         
   4  13   1          3.98          8.06         7.00 o                         
   5  13   1          9.39         14.30        10.57 o                         
   6  13   1          2.75         -4.88        10.32 o                         
   7  13   1          2.28         -4.44         9.02 o                         
 -24   0   2        794.27        760.55        37.43 o                         
 -23   0   2        108.60        166.93        30.87 o                         
 -22   0   2        997.24        950.13        83.57 o                         
 -21   0   2       1460.83       1750.98       104.27 o                         
 -20   0   2         72.08         88.77        19.54 o                         
 -19   0   2          1.63         10.20         5.65 o                         
 -18   0   2       2516.94       2305.86        68.51 o                         
 -17   0   2       1997.96       2089.23        54.46 o                         
 -16   0   2       1052.19       1151.82        32.65 o                         
 -15   0   2       6663.34       6589.28       153.65 o                         
 -14   0   2        534.36        584.88        19.03 o                         
 -13   0   2         29.75         35.99         5.21 o                         
 -12   0   2       5372.70       5654.49       121.01 o                         
 -11   0   2       4490.13       3527.70        77.32 o                         
 -10   0   2        540.88        469.53        15.57 o                         
  -9   0   2      14622.55      14883.13       284.21 o                         
  -8   0   2         12.24         18.84         6.65 o                         
  -7   0   2      17725.12      19806.79       376.03 o                         
  -6   0   2        827.19        833.80        18.72 o                         
  -5   0   2      57086.84      53297.14      1886.01 o                         
  -4   0   2         28.70         38.95         4.88 o                         
  -3   0   2        429.56        384.85        13.84 o                         
  -2   0   2      18070.71      18677.24       540.98 o                         
  -1   0   2        227.97        147.65         8.29 o                         
   1   0   2       4093.42       3967.41        71.13 o                         
   2   0   2        212.19        264.58        10.48 o                         
   3   0   2      29611.07      27917.69       568.79 o                         
   4   0   2       4574.69       4644.95       124.60 o                         
   5   0   2      75531.56      62122.88      3103.62 o                         
   6   0   2         41.11        128.10        12.03 o                         
   7   0   2      30373.03      28825.65       723.90 o                         
   8   0   2       3637.97       3799.32        81.79 o                         
  10   0   2       1227.98       1372.36        33.57 o                         
  11   0   2       7029.20       6619.88       130.58 o                         
  12   0   2        162.22        170.97         9.88 o                         
  13   0   2       7063.95       6834.10       145.70 o                         
  14   0   2        403.31        406.71        20.49 o                         
  15   0   2        216.47        264.52        18.59 o                         
  16   0   2        303.47        248.04        18.78 o                         
  18   0   2          4.27         18.45        10.21 o                         
  19   0   2       2871.72       2992.70       117.37 o                         
  20   0   2        501.67        544.20        29.28 o                         
  21   0   2         34.37         76.97        26.01 o                         
  22   0   2         30.04         69.49        26.62 o                         
  23   0   2        376.48        429.95        58.06 o                         
 -24   1   2         39.43         21.48         9.94 o                         
 -23   1   2        208.58        223.97        15.14 o                         
 -22   1   2       1830.49       1832.36        91.20 o                         
 -21   1   2        896.57        964.85        31.41 o                         
 -20   1   2        585.97        568.91        24.60 o                         
 -19   1   2         24.43         49.21         7.28 o                         
 -18   1   2        591.12        571.93        19.43 o                         
 -17   1   2       1588.65       1593.34        31.15 o                         
 -16   1   2       7013.94       6902.27       113.84 o                         
 -15   1   2        444.55        469.52        11.70 o                         
 -14   1   2       4583.68       4813.57        80.60 o                         
 -13   1   2        511.72        586.54        12.76 o                         
 -12   1   2      12217.97      12648.03       178.80 o                         
 -11   1   2        363.24        308.34         7.79 o                         
 -10   1   2      25468.92      24855.55       346.87 o                         
  -9   1   2      21621.53      23796.17       345.64 o                         
  -8   1   2        125.83         92.99         5.96 o                         
  -7   1   2       1147.24       1343.56        21.07 o                         
  -6   1   2      40863.56      41739.95       738.74 o                         
  -5   1   2       9591.73      10220.50       137.99 o                         
  -4   1   2       9067.74       8689.54       117.19 o                         
  -3   1   2        116.30         91.11         4.85 o                         
  -2   1   2       4891.46       5451.73        71.14 o                         
  -1   1   2         52.40         62.90         2.22 o                         
   0   1   2      29615.04      30210.74      1066.22 o                         
   1   1   2         28.98         53.40         3.16 o                         
   2   1   2      11246.52      10857.30       157.33 o                         
   3   1   2       3284.65       3528.82        52.24 o                         
   4   1   2      15464.24      15837.24       212.07 o                         
   5   1   2        410.95        528.45        13.35 o                         
   6   1   2      11122.56      10132.44       136.89 o                         
   7   1   2       9802.82      11068.90       144.67 o                         
   8   1   2      31147.18      30031.91       417.24 o                         
   9   1   2       2578.72       2881.43        41.56 o                         
  10   1   2       2773.65       3073.04        52.01 o                         
  11   1   2        213.30        265.06         9.79 o                         
  12   1   2      16759.15      16894.63       246.82 o                         
  13   1   2       1012.47       1033.85        29.20 o                         
  14   1   2       8679.88       8593.22       181.55 o                         
  15   1   2        146.56        151.97         9.80 o                         
  16   1   2          2.84         14.10         7.99 o                         
  17   1   2        387.73        412.13        19.15 o                         
  18   1   2       5364.37       5482.27       215.28 o                         
  19   1   2        299.90        337.47        17.84 o                         
  20   1   2       1644.10       1644.73        67.70 o                         
  21   1   2          4.94          5.52         9.49 o                         
  22   1   2         28.23         43.04        10.15 o                         
 -24   2   2        682.82        776.34        34.18 o                         
 -23   2   2        483.48        506.82        27.05 o                         
 -22   2   2       1382.33       1370.91        43.15 o                         
 -21   2   2       2895.25       3022.58       117.60 o                         
 -20   2   2        469.84        417.37        17.54 o                         
 -19   2   2        101.17         93.79         6.75 o                         
 -18   2   2       3072.75       2788.31        94.76 o                         
 -17   2   2       5778.79       5693.61       153.93 o                         
 -16   2   2        864.23        860.60        26.81 o                         
 -15   2   2       4729.45       4607.66        73.40 o                         
 -14   2   2        187.46        211.46         9.90 o                         
 -13   2   2        687.67        788.79        19.34 o                         
 -12   2   2       3532.08       3786.91        61.37 o                         
 -11   2   2      11220.80      11454.88       161.98 o                         
 -10   2   2        895.62        810.26        14.40 o                         
  -9   2   2      16009.01      16538.41       231.60 o                         
  -8   2   2         33.19         87.98         4.69 o                         
  -7   2   2       4840.04       5241.36        75.17 o                         
  -6   2   2        203.93        174.63         6.30 o                         
  -5   2   2      52034.84      53536.16       892.29 o                         
  -4   2   2        987.90       1131.70        16.87 o                         
  -3   2   2      91957.91      95381.02      2628.23 o                         
  -2   2   2      37822.29      38762.87       789.83 o                         
  -1   2   2      19634.57      20434.11       322.95 o                         
   0   2   2      70306.43      66996.66      2413.26 o                         
   1   2   2     181832.86     173892.81      5235.49 o                         
   2   2   2       1529.29       1583.58        34.24 o                         
   3   2   2      20601.12      20663.58       327.39 o                         
   4   2   2       1528.48       1731.58        28.32 o                         
   5   2   2       4928.73       4885.76        67.14 o                         
   6   2   2         52.61        103.45         4.02 o                         
   7   2   2      50845.66      49606.49       799.53 o                         
   8   2   2        303.84        286.30         7.27 o                         
   9   2   2       3367.70       3247.34        46.74 o                         
  10   2   2          1.55          6.87         3.32 o                         
  11   2   2       4858.34       4707.06        68.65 o                         
  12   2   2        232.88        213.24         7.11 o                         
  13   2   2      10468.21       9809.05       177.93 o                         
  14   2   2        156.03        144.24         9.34 o                         
  15   2   2       1804.78       1840.72        45.08 o                         
  16   2   2        100.13         72.78         9.71 o                         
  17   2   2       3289.28       3119.26        85.29 o                         
  18   2   2          2.89         19.52         7.38 o                         
  19   2   2       4493.48       4794.27       169.13 o                         
  20   2   2        664.13        684.53        29.47 o                         
  21   2   2        151.85        202.78        15.08 o                         
  22   2   2         59.85         93.43        12.13 o                         
 -23   3   2        750.39        866.40        39.35 o                         
 -22   3   2       1157.81       1268.54        64.76 o                         
 -21   3   2        329.35        331.94        14.75 o                         
 -20   3   2        601.32        581.42        39.69 o                         
 -19   3   2          6.08         12.32         5.50 o                         
 -18   3   2        468.35        450.91        15.34 o                         
 -17   3   2       2417.58       2382.98        56.35 o                         
 -16   3   2       1858.27       1856.57        39.96 o                         
 -15   3   2       1557.19       1541.08        37.68 o                         
 -14   3   2       4470.63       4359.38        76.69 o                         
 -13   3   2        513.75        510.62        12.43 o                         
 -12   3   2       2616.15       2577.25        41.40 o                         
 -11   3   2       2281.25       2197.76        35.38 o                         
 -10   3   2       9288.35       8991.58       127.85 o                         
  -9   3   2       6361.67       6857.42        98.08 o                         
  -8   3   2       4993.85       5296.66        79.12 o                         
  -7   3   2        311.51        273.11         7.66 o                         
  -6   3   2       4219.05       4151.52        59.95 o                         
  -5   3   2      12988.15      14067.92       177.08 o                         
  -4   3   2      36712.06      37524.05       566.22 o                         
  -3   3   2      16501.50      17869.40       248.55 o                         
  -2   3   2       2088.11       2092.54        28.76 o                         
  -1   3   2       5174.65       5287.22        77.48 o                         
   0   3   2      23022.50      23296.12       368.60 o                         
   1   3   2      29510.83      30344.94       479.73 o                         
   2   3   2      32533.53      32360.20       572.47 o                         
   3   3   2         26.86         23.37         2.99 o                         
   4   3   2        256.14        299.48         6.48 o                         
   5   3   2       4138.34       4448.66        61.53 o                         
   6   3   2      18669.34      18494.80       248.80 o                         
   7   3   2       1501.67       1696.77        25.65 o                         
   8   3   2       6907.28       6208.40        85.73 o                         
   9   3   2       2412.76       2419.52        43.00 o                         
  10   3   2        111.27        161.05         9.28 o                         
  11   3   2          1.07          6.81         4.12 o                         
  12   3   2      10774.10      10328.25       180.26 o                         
  13   3   2       1101.05       1151.40        37.38 o                         
  14   3   2       2558.52       2451.93        65.78 o                         
  15   3   2         13.04         25.66         6.07 o                         
  16   3   2         48.40         40.97        14.25 o                         
  17   3   2        265.10        290.64        27.16 o                         
  18   3   2       3483.78       3435.20       105.72 o                         
  19   3   2          8.46         24.98        10.48 o                         
  20   3   2       1777.44       2070.97       104.61 o                         
  21   3   2         30.55         44.85         9.32 o                         
  22   3   2         21.45         15.96         9.93 o                         
 -23   4   2        193.24        222.87        14.31 o                         
 -22   4   2        567.10        663.16        37.41 o                         
 -21   4   2        968.78       1022.16        36.97 o                         
 -20   4   2         78.31         92.00        10.02 o                         
 -19   4   2        181.95        172.42        12.84 o                         
 -18   4   2       1916.75       1815.93        49.48 o                         
 -17   4   2       2457.18       2373.65        57.96 o                         
 -16   4   2        586.63        592.42        15.68 o                         
 -15   4   2       8948.40       8645.71       149.20 o                         
 -14   4   2          9.70         12.37         4.58 o                         
 -13   4   2        810.79        809.35        17.56 o                         
 -12   4   2       1170.33       1201.67        22.57 o                         
 -11   4   2       9105.84       8859.56       131.04 o                         
 -10   4   2        530.54        502.19        10.95 o                         
  -9   4   2       8462.25       8111.38       115.56 o                         
  -8   4   2         66.66         94.50         6.26 o                         
  -7   4   2          2.39         15.84         3.25 o                         
  -6   4   2        923.88        782.07        12.12 o                         
  -5   4   2      16089.81      15527.45       195.45 o                         
  -4   4   2         37.27         35.34         3.52 o                         
  -3   4   2      10499.43      10619.62       143.56 o                         
  -2   4   2        286.31        381.16         6.80 o                         
  -1   4   2       1460.48       1446.81        20.67 o                         
   0   4   2       4730.45       4834.66        66.28 o                         
   1   4   2      16313.97      16145.00       234.62 o                         
   2   4   2        841.68        940.68        16.10 o                         
   3   4   2       9712.92       9593.17       125.41 o                         
   4   4   2        386.02        392.40         8.14 o                         
   5   4   2       7529.88       7692.05       105.09 o                         
   6   4   2        538.92        495.18         9.79 o                         
   7   4   2      17872.18      17221.10       232.05 o                         
   8   4   2         31.95         35.51         4.28 o                         
   9   4   2       4024.67       4035.30        64.49 o                         
  10   4   2        753.72        713.81        20.18 o                         
  11   4   2       1402.02       1357.75        25.05 o                         
  12   4   2        344.68        399.40        13.02 o                         
  13   4   2      14408.90      13988.25       291.29 o                         
  14   4   2       1471.45       1325.73        33.69 o                         
  15   4   2        874.66        879.50        32.75 o                         
  16   4   2         99.96        118.69         9.07 o                         
  17   4   2       2545.01       2352.15        50.30 o                         
  18   4   2         86.99         89.98        10.30 o                         
  19   4   2        951.45       1050.10        53.67 o                         
  20   4   2        125.25        129.67        10.42 o                         
  21   4   2         20.64         31.08         9.99 o                         
  22   4   2         66.15         85.95        25.39 o                         
 -22   5   2        850.06        966.76        40.38 o                         
 -21   5   2        219.71        238.77        15.28 o                         
 -20   5   2        416.77        446.30        21.84 o                         
 -19   5   2        417.78        387.40        24.55 o                         
 -18   5   2         29.89         46.50         7.79 o                         
 -17   5   2        568.13        552.18        23.12 o                         
 -16   5   2        877.07        849.08        20.89 o                         
 -15   5   2          5.13          4.84         4.84 o                         
 -14   5   2       2923.43       2756.71        55.76 o                         
 -13   5   2        155.75        174.83         7.82 o                         
 -12   5   2         12.48         29.28         5.43 o                         
 -11   5   2        747.89        758.70        16.27 o                         
 -10   5   2      11178.58      10885.86       160.29 o                         
  -9   5   2        615.24        634.44        12.75 o                         
  -8   5   2       4461.38       4593.65        62.13 o                         
  -7   5   2       1565.06       1581.19        22.95 o                         
  -6   5   2       5428.55       5535.78        71.77 o                         
  -5   5   2       4227.31       4190.96        54.88 o                         
  -4   5   2       9742.80       9063.09       128.13 o                         
  -3   5   2        330.60        384.15         7.50 o                         
  -2   5   2       1805.60       1869.27        25.68 o                         
  -1   5   2       2023.71       1948.00        28.47 o                         
   0   5   2       6141.37       5688.87        81.20 o                         
   1   5   2       2034.02       2008.50        28.92 o                         
   2   5   2       8696.42       8176.66       115.70 o                         
   3   5   2        371.15        366.41        10.13 o                         
   4   5   2        462.98        526.42        10.55 o                         
   5   5   2       2335.24       2216.97        33.50 o                         
   6   5   2       9711.00       9609.13       130.98 o                         
   7   5   2        263.30        250.37        12.50 o                         
   8   5   2       6411.43       6321.59        98.74 o                         
   9   5   2       2536.33       2598.10        52.51 o                         
  10   5   2        884.13        905.37        20.64 o                         
  11   5   2        149.19        150.78        11.32 o                         
  12   5   2       2941.35       2864.03        55.60 o                         
  13   5   2        210.88        222.67        14.86 o                         
  14   5   2        437.73        463.13        24.75 o                         
  15   5   2        254.47        263.80        12.64 o                         
  16   5   2        153.89        162.30        10.44 o                         
  17   5   2         32.91         53.59        12.14 o                         
  18   5   2       1593.98       1636.58        42.36 o                         
  19   5   2        207.26        223.03        13.32 o                         
  20   5   2        890.70        854.81        32.79 o                         
  21   5   2          3.30         18.57         8.17 o                         
 -21   6   2        978.94        986.22        29.74 o                         
 -20   6   2         48.90         56.97         9.23 o                         
 -19   6   2        749.65        762.10        30.12 o                         
 -18   6   2        699.27        654.80        22.57 o                         
 -17   6   2        718.87        763.29        25.89 o                         
 -16   6   2         53.92         72.10         8.56 o                         
 -15   6   2       2154.11       2110.92        47.58 o                         
 -14   6   2         98.50        111.51         8.31 o                         
 -13   6   2          2.98         14.79         5.20 o                         
 -12   6   2       1595.64       1627.81        29.88 o                         
 -11   6   2       1981.65       1902.76        31.33 o                         
 -10   6   2        923.63        919.48        17.46 o                         
  -9   6   2        898.07        774.20        15.35 o                         
  -8   6   2       3210.27       3301.37        49.88 o                         
  -7   6   2        377.47        451.30        10.17 o                         
  -6   6   2       1109.57       1047.73        17.61 o                         
  -5   6   2       4964.84       4819.93        70.38 o                         
  -4   6   2        355.28        363.64         8.55 o                         
  -3   6   2       1512.60       1187.74        19.39 o                         
  -2   6   2       1110.22       1017.05        15.93 o                         
  -1   6   2        266.70        222.79         6.96 o                         
   0   6   2       4617.75       4806.01        64.65 o                         
   1   6   2       3208.65       2772.93        37.19 o                         
   2   6   2        210.55        270.94         7.14 o                         
   3   6   2       6308.58       6378.42        94.93 o                         
   4   6   2       1751.65       1722.05        28.14 o                         
   5   6   2         66.85         40.99         4.76 o                         
   6   6   2       1021.37        954.79        18.29 o                         
   7   6   2       3487.28       3364.63        56.90 o                         
   8   6   2        139.11        135.17         7.03 o                         
   9   6   2       1584.64       1672.98        33.05 o                         
  10   6   2       1969.09       1957.16        37.90 o                         
  11   6   2       2017.61       1926.59        37.69 o                         
  12   6   2          4.31          6.89         5.82 o                         
  13   6   2       1214.10       1229.71        34.08 o                         
  14   6   2        113.15        118.46        10.52 o                         
  15   6   2          3.35         12.71         8.18 o                         
  16   6   2        191.01        213.31        14.67 o                         
  17   6   2       1193.69       1226.91        29.42 o                         
  18   6   2         29.20         27.48         8.28 o                         
  19   6   2        492.47        459.40        18.25 o                         
  20   6   2        285.21        284.82        18.91 o                         
 -21   7   2          3.99         13.67        35.16 o                         
 -20   7   2        440.43        437.26        16.59 o                         
 -19   7   2        111.98        109.54         9.89 o                         
 -18   7   2          8.82          3.82         7.63 o                         
 -17   7   2        572.77        519.03        21.39 o                         
 -16   7   2       1950.92       1975.63        65.34 o                         
 -15   7   2        328.39        312.62        13.85 o                         
 -14   7   2        621.54        633.08        22.55 o                         
 -13   7   2        175.81        181.42        10.85 o                         
 -12   7   2        291.26        309.91        19.21 o                         
 -11   7   2         37.45         32.64         6.78 o                         
 -10   7   2       4667.79       4601.40        74.19 o                         
  -9   7   2        128.46        130.96         6.95 o                         
  -8   7   2        986.17       1013.00        20.35 o                         
  -7   7   2       1203.56       1175.96        24.42 o                         
  -6   7   2       1660.71       1667.58        30.24 o                         
  -5   7   2       1073.97       1045.94        20.86 o                         
  -4   7   2       7153.13       7574.48       118.19 o                         
  -3   7   2        696.59        662.89        13.31 o                         
  -2   7   2       1229.13       1393.65        23.08 o                         
  -1   7   2       1336.38       1288.03        21.57 o                         
   0   7   2       4727.01       5077.98        79.88 o                         
   1   7   2        425.61        478.99        11.11 o                         
   2   7   2       6583.59       6934.60       107.84 o                         
   3   7   2        793.70        847.06        17.20 o                         
   4   7   2        139.16        150.94         7.11 o                         
   5   7   2       1746.39       1764.04        35.83 o                         
   6   7   2       2948.44       2876.10        52.28 o                         
   7   7   2        139.01        152.47         8.01 o                         
   8   7   2       2582.98       2531.76        46.66 o                         
   9   7   2       1410.80       1326.72        28.59 o                         
  10   7   2         36.24         44.94         5.34 o                         
  11   7   2        716.91        714.32        16.97 o                         
  12   7   2        925.96        833.45        22.20 o                         
  13   7   2         34.72         20.77         8.19 o                         
  14   7   2       2257.25       2241.52        59.60 o                         
  15   7   2        450.92        452.37        22.95 o                         
  16   7   2        112.75        126.83        10.25 o                         
  17   7   2         98.27        109.46        11.17 o                         
  18   7   2        624.27        590.90        23.88 o                         
  19   7   2         16.14         38.37         9.65 o                         
 -19   8   2        120.86        136.62        10.70 o                         
 -18   8   2        263.13        252.03        13.14 o                         
 -17   8   2        148.15        165.34        12.76 o                         
 -16   8   2        447.45        422.90        19.75 o                         
 -15   8   2       1282.96       1326.33        34.10 o                         
 -14   8   2        523.20        546.12        21.54 o                         
 -13   8   2        241.62        224.91        19.70 o                         
 -12   8   2       1399.54       1383.38        33.68 o                         
 -11   8   2        380.53        417.26        16.09 o                         
 -10   8   2         21.44         29.09         8.75 o                         
  -9   8   2       2021.10       2042.18        40.76 o                         
  -8   8   2        779.27        815.44        22.96 o                         
  -7   8   2       1619.27       1682.07        32.67 o                         
  -6   8   2        357.18        375.54        12.49 o                         
  -5   8   2        790.89        822.39        20.09 o                         
  -4   8   2        255.21        295.62        11.15 o                         
  -3   8   2       4550.19       4510.69        79.60 o                         
  -2   8   2        681.37        632.02        19.48 o                         
  -1   8   2        542.59        543.04        13.00 o                         
   0   8   2       4407.75       4650.85        70.34 o                         
   1   8   2       1524.92       1516.26        26.15 o                         
   2   8   2        176.71        190.37         7.89 o                         
   3   8   2        441.75        435.28        12.39 o                         
   4   8   2      10874.12      11333.73       224.14 o                         
   5   8   2       2287.33       2291.38        46.76 o                         
   6   8   2         14.57         14.17         5.69 o                         
   7   8   2       2517.16       2464.61        44.44 o                         
   8   8   2        513.29        492.19        15.18 o                         
   9   8   2         22.49         18.47         4.37 o                         
  10   8   2       1004.54        992.81        30.14 o                         
  11   8   2       1330.53       1242.83        40.63 o                         
  12   8   2         24.11         31.76         5.30 o                         
  13   8   2        573.13        556.14        19.76 o                         
  14   8   2        264.71        243.69        20.07 o                         
  15   8   2          2.31          6.22         7.72 o                         
  16   8   2        214.86        231.71        15.47 o                         
  17   8   2        209.17        202.42        23.77 o                         
  18   8   2         13.06         21.67         9.86 o                         
 -18   9   2        111.29        100.18        10.37 o                         
 -17   9   2        337.86        359.29        17.71 o                         
 -16   9   2         59.78         66.89         9.68 o                         
 -15   9   2         94.26         99.91         9.74 o                         
 -14   9   2       1269.67       1238.70        30.49 o                         
 -13   9   2        312.25        333.76        14.43 o                         
 -12   9   2         18.46         20.85         8.18 o                         
 -11   9   2        558.73        557.79        23.68 o                         
 -10   9   2       1003.00        959.99        31.30 o                         
  -9   9   2         80.23         75.65        11.86 o                         
  -8   9   2         18.01         14.69         6.91 o                         
  -7   9   2        638.87        671.16        18.49 o                         
  -6   9   2        115.72        138.06         9.53 o                         
  -5   9   2       1703.41       1661.54        42.18 o                         
  -4   9   2        217.02        206.55        15.60 o                         
  -3   9   2        400.17        401.98        12.42 o                         
  -2   9   2        295.68        281.39        11.00 o                         
  -1   9   2       3125.40       3148.20        51.27 o                         
   0   9   2         41.35         62.03         5.06 o                         
   1   9   2         38.95         56.75         6.70 o                         
   2   9   2        844.31        828.84        23.39 o                         
   3   9   2         23.04         36.16         6.66 o                         
   4   9   2         88.49         91.73        10.47 o                         
   5   9   2       2905.35       2921.22        74.56 o                         
   6   9   2         27.68         32.75         8.06 o                         
   7   9   2        897.06        898.28        23.91 o                         
   8   9   2        279.13        259.47        15.29 o                         
   9   9   2       1715.34       1755.38        37.54 o                         
  10   9   2         51.78         60.92         7.73 o                         
  11   9   2       1450.22       1527.27        37.55 o                         
  12   9   2        549.08        519.23        21.89 o                         
  13   9   2         26.07         30.62         5.50 o                         
  14   9   2        170.42        192.56        17.46 o                         
  15   9   2        656.96        650.47        25.47 o                         
  16   9   2        107.55        112.95        14.27 o                         
  17   9   2         80.26        105.85        11.81 o                         
 -16  10   2          2.03         -8.25         8.25 o                         
 -15  10   2        405.80        394.74        16.41 o                         
 -14  10   2        658.52        687.83        28.13 o                         
 -13  10   2         82.91         81.72         9.45 o                         
 -12  10   2        448.38        476.24        18.88 o                         
 -11  10   2         11.10         11.85         8.16 o                         
 -10  10   2         23.32          9.01         8.36 o                         
  -9  10   2       1976.67       2023.86        43.58 o                         
  -8  10   2       2367.74       2441.92        50.64 o                         
  -7  10   2         32.49         33.15         8.23 o                         
  -6  10   2         18.95         15.22         6.98 o                         
  -5  10   2       2704.64       2586.59        55.76 o                         
  -4  10   2        240.02        243.33        12.02 o                         
  -3  10   2       1824.74       1832.87        45.68 o                         
  -2  10   2       2763.01       2696.54        52.32 o                         
  -1  10   2        116.37        129.17         7.09 o                         
   0  10   2       1081.38       1147.24        23.63 o                         
   1  10   2       2213.38       2168.17        41.23 o                         
   2  10   2        346.86        356.55        20.12 o                         
   3  10   2       1734.49       1794.61        81.40 o                         
   4  10   2       2453.43       2385.81        80.64 o                         
   5  10   2        241.36        239.22        21.69 o                         
   6  10   2        395.02        446.90        32.77 o                         
   7  10   2       1043.65       1038.86        34.24 o                         
   8  10   2        436.08        438.81        16.28 o                         
   9  10   2         22.25         11.40         7.72 o                         
  10  10   2       1514.91       1602.65        45.55 o                         
  11  10   2        119.11        110.74         8.78 o                         
  12  10   2         68.14         84.47         9.54 o                         
  13  10   2         66.80         78.19         9.63 o                         
  14  10   2        105.56        115.55        11.70 o                         
  15  10   2         73.39         82.12        10.72 o                         
 -14  11   2        366.28        382.13        16.71 o                         
 -13  11   2        332.28        378.42        16.17 o                         
 -12  11   2         55.70         54.97         9.92 o                         
 -11  11   2         87.98         85.19        10.68 o                         
 -10  11   2        478.62        463.80        19.26 o                         
  -9  11   2         17.47         17.12         8.98 o                         
  -8  11   2         17.98         30.06         8.79 o                         
  -7  11   2       1343.82       1482.40        34.41 o                         
  -6  11   2         37.29         25.73         8.52 o                         
  -5  11   2        631.69        690.76        21.06 o                         
  -4  11   2         71.90         79.93         8.80 o                         
  -3  11   2       1864.78       1826.12        40.80 o                         
  -2  11   2         29.00         26.95         6.21 o                         
  -1  11   2        463.34        501.09        15.69 o                         
   0  11   2        148.55        168.74        11.21 o                         
   1  11   2        326.08        369.53        16.13 o                         
   2  11   2        114.32        114.14         8.39 o                         
   3  11   2        622.32        673.53        28.39 o                         
   4  11   2        232.92        248.18        13.39 o                         
   5  11   2       2090.05       2121.23        56.93 o                         
   6  11   2         16.49          3.61         9.21 o                         
   7  11   2         11.38          5.84         9.06 o                         
   8  11   2        446.55        441.43        32.90 o                         
   9  11   2        560.44        536.68        21.66 o                         
  10  11   2         58.06         48.35         9.89 o                         
  11  11   2        863.33        903.54        38.32 o                         
  12  11   2        202.85        230.35        25.89 o                         
  13  11   2         85.37         82.45        10.43 o                         
 -11  12   2          0.54         -1.89        10.38 o                         
 -10  12   2          1.52         -9.96         9.96 o                         
  -9  12   2          6.84         -1.72         9.52 o                         
  -8  12   2        649.92        697.23        23.35 o                         
  -7  12   2        590.49        600.00        21.94 o                         
  -6  12   2        100.30        126.94        11.84 o                         
  -5  12   2        130.64        145.51        11.82 o                         
  -4  12   2          4.37         12.25         6.01 o                         
  -3  12   2         88.49         98.88         7.51 o                         
  -2  12   2       1058.23       1105.13        30.07 o                         
  -1  12   2          9.92          6.20         4.96 o                         
   0  12   2         83.18        118.83        10.95 o                         
   1  12   2        142.98        162.44        14.92 o                         
   2  12   2         12.34         24.30         7.66 o                         
   3  12   2         21.30         21.92         7.20 o                         
   4  12   2       1445.89       1531.49        55.83 o                         
   5  12   2         23.72         18.59        10.26 o                         
   6  12   2        126.15        165.37        15.61 o                         
   7  12   2          2.43          6.74         9.30 o                         
   8  12   2        191.85        190.73        13.62 o                         
   9  12   2         45.62         33.47        10.23 o                         
  10  12   2        263.90        278.63        18.93 o                         
  -7  13   2         34.67         48.12        10.09 o                         
  -6  13   2          0.87         -9.05         9.05 o                         
  -5  13   2        129.32        123.19        12.83 o                         
  -4  13   2        179.73        174.18        10.67 o                         
  -3  13   2        114.40        136.04        14.45 o                         
  -2  13   2         76.20         97.41         9.00 o                         
  -1  13   2       1119.13       1163.68        33.32 o                         
   0  13   2         16.00         19.60         7.27 o                         
   1  13   2         24.01         12.79         6.94 o                         
   2  13   2        326.47        299.69        13.60 o                         
   3  13   2        339.07        349.78        18.56 o                         
   4  13   2          4.77         -2.78         7.81 o                         
   5  13   2        571.81        608.94        34.36 o                         
   6  13   2         66.29         85.82        11.65 o                         
 -24   1   3         22.40         45.62        10.28 o                         
 -23   1   3        351.94        338.22        15.72 o                         
 -22   1   3         30.27         38.08         6.21 o                         
 -21   1   3        423.53        397.55        22.33 o                         
 -20   1   3        304.12        263.96        11.64 o                         
 -19   1   3         36.38         36.51         4.32 o                         
 -18   1   3         32.45         47.29         4.88 o                         
 -17   1   3        111.91        109.64         5.46 o                         
 -16   1   3        839.88        812.73        17.20 o                         
 -15   1   3        319.56        303.95         9.12 o                         
 -14   1   3        582.98        574.16        16.92 o                         
 -13   1   3         46.80         67.58         5.38 o                         
 -12   1   3        488.69        557.61        10.99 o                         
 -11   1   3        510.02        643.58        12.95 o                         
 -10   1   3        371.48        324.17        10.75 o                         
  -9   1   3         80.62        116.52         4.35 o                         
  -8   1   3        208.91        228.11         7.68 o                         
  -7   1   3       4519.34       4851.87        85.25 o                         
  -6   1   3        875.20        925.12        16.90 o                         
  -5   1   3       4839.87       5238.15        81.51 o                         
  -4   1   3        165.74        139.84         5.70 o                         
  -3   1   3        711.70        781.88        11.80 o                         
  -2   1   3        602.20        673.41         9.86 o                         
  -1   1   3        188.33        211.30         3.80 o                         
   0   1   3       1086.31       1059.90        15.21 o                         
   1   1   3       3292.36       3452.13        53.26 o                         
   2   1   3       1058.00       1032.04        18.22 o                         
   3   1   3       3409.87       3334.57        57.51 o                         
   4   1   3       2064.89       2022.13        32.29 o                         
   5   1   3       1326.13       1366.73        20.48 o                         
   6   1   3         20.29         20.60         2.43 o                         
   7   1   3       4174.64       4370.51        61.16 o                         
   8   1   3       2353.06       2531.95        37.09 o                         
   9   1   3        530.13        598.70        10.87 o                         
  10   1   3        375.11        364.49         8.99 o                         
  11   1   3        506.07        531.96        11.97 o                         
  12   1   3          3.15         12.93         4.71 o                         
  13   1   3        292.92        304.08        18.27 o                         
  14   1   3       1284.25       1256.40        32.84 o                         
  15   1   3          9.28          5.54         6.16 o                         
  16   1   3        145.31        150.42        13.69 o                         
  17   1   3         33.42         43.61         8.03 o                         
  18   1   3        256.34        267.38        14.56 o                         
  19   1   3         46.77         50.76         8.38 o                         
  20   1   3         48.86         36.49        13.22 o                         
  21   1   3          0.71         26.51        14.37 o                         
  22   1   3         27.60         36.32         8.39 o                         
 -24   2   3         53.05         55.15         7.04 o                         
 -23   2   3         72.56         99.60        10.35 o                         
 -22   2   3         53.56         54.51         8.03 o                         
 -21   2   3          9.01         13.12         8.17 o                         
 -20   2   3        966.78        974.61        28.82 o                         
 -19   2   3         94.42        105.80         9.07 o                         
 -18   2   3          3.29         10.24         4.20 o                         
 -17   2   3       1373.69       1314.52        29.16 o                         
 -16   2   3       2110.14       1989.81        37.01 o                         
 -15   2   3          0.09         -3.55         3.55 o                         
 -14   2   3        495.38        467.49        15.60 o                         
 -13   2   3        565.08        556.71        12.87 o                         
 -12   2   3       2603.32       2771.52        47.99 o                         
 -11   2   3        632.02        632.19        12.09 o                         
 -10   2   3       1368.13       1381.77        21.83 o                         
  -9   2   3        416.64        497.25         9.96 o                         
  -8   2   3       1524.43       1863.53        28.65 o                         
  -7   2   3          8.11         13.46         1.97 o                         
  -6   2   3        131.76        149.31         4.75 o                         
  -5   2   3        148.65        217.41         6.21 o                         
  -4   2   3        916.78        938.32        13.81 o                         
  -3   2   3       1376.27       1353.30        20.53 o                         
  -2   2   3        783.62        771.52        11.41 o                         
  -1   2   3        136.13        139.15         3.47 o                         
   0   2   3        662.96        695.14        14.89 o                         
   1   2   3       2536.28       2514.68        39.80 o                         
   2   2   3         44.66         40.86         3.39 o                         
   3   2   3       2649.19       2901.09        48.08 o                         
   4   2   3       2718.58       2651.24        42.25 o                         
   5   2   3        258.25        259.49         6.97 o                         
   6   2   3        271.45        288.87         8.42 o                         
   7   2   3        764.09        756.14        13.59 o                         
   8   2   3        756.47        695.70        12.65 o                         
   9   2   3       1408.70       1460.65        24.94 o                         
  10   2   3        468.86        459.93         9.71 o                         
  11   2   3        437.49        440.49        12.42 o                         
  12   2   3         86.13         88.61         6.70 o                         
  13   2   3         25.94         16.88         6.01 o                         
  14   2   3        142.70        193.74        11.91 o                         
  15   2   3        489.87        548.93        25.05 o                         
  16   2   3         29.38         31.92         7.35 o                         
  17   2   3        310.24        272.88        14.31 o                         
  18   2   3        245.44        247.65        20.86 o                         
  19   2   3        122.80        174.03        15.41 o                         
  20   2   3        346.57        371.09        38.48 o                         
  21   2   3         43.07         26.54        11.28 o                         
  22   2   3         14.51         19.89         9.70 o                         
 -24   3   3         74.35         44.93        31.26 o                         
 -23   3   3         62.88         79.79        13.20 o                         
 -22   3   3          1.65         10.21         6.91 o                         
 -21   3   3        106.26        111.49         6.97 o                         
 -20   3   3        327.86        296.77        10.77 o                         
 -19   3   3        197.98        171.29         8.12 o                         
 -18   3   3        148.13        162.64         8.46 o                         
 -17   3   3        924.17        949.17        30.06 o                         
 -16   3   3         67.80         63.84         4.94 o                         
 -15   3   3        547.80        613.11        14.81 o                         
 -14   3   3         69.61         92.44         4.70 o                         
 -13   3   3        426.43        442.21        10.74 o                         
 -12   3   3        452.66        448.30        10.66 o                         
 -11   3   3       2873.80       3011.45        49.01 o                         
 -10   3   3       1447.17       1548.56        24.24 o                         
  -9   3   3       1033.48        944.17        16.07 o                         
  -8   3   3         10.80         31.59         2.83 o                         
  -7   3   3        202.50        186.65         5.11 o                         
  -6   3   3       8534.21       9207.34       125.08 o                         
  -5   3   3       2100.94       2202.37        31.69 o                         
  -4   3   3       1583.02       1638.08        21.86 o                         
  -3   3   3       5264.13       5190.50        64.49 o                         
  -2   3   3        757.79        793.87        12.40 o                         
  -1   3   3       2003.33       2061.42        34.65 o                         
   0   3   3       2174.20       2153.35        34.68 o                         
   1   3   3       3020.75       3244.00        50.88 o                         
   2   3   3       3693.41       3846.60        60.03 o                         
   3   3   3       1781.57       1746.54        27.64 o                         
   4   3   3       5331.09       5750.09        89.06 o                         
   5   3   3         62.34         44.70         3.64 o                         
   6   3   3       1202.90       1167.10        20.86 o                         
   7   3   3       6478.83       6726.71        99.87 o                         
   8   3   3        788.84        706.63        13.47 o                         
   9   3   3         33.89         76.45         5.27 o                         
  10   3   3         36.86         41.59         5.19 o                         
  11   3   3        363.26        376.64        10.95 o                         
  12   3   3       2104.70       2101.68        43.15 o                         
  13   3   3       1702.84       1716.03        41.91 o                         
  14   3   3       2365.19       2324.12        56.95 o                         
  15   3   3        678.89        605.37        17.64 o                         
  16   3   3        227.77        263.18        13.15 o                         
  17   3   3          6.45          7.71         7.41 o                         
  18   3   3        844.77        784.70        27.85 o                         
  19   3   3         60.42         70.95        14.66 o                         
  20   3   3        162.57        162.40        19.37 o                         
  21   3   3        173.06        202.10        15.43 o                         
  22   3   3         13.27          7.72        10.90 o                         
 -23   4   3          4.89          7.48         7.13 o                         
 -22   4   3        419.76        422.09        17.67 o                         
 -21   4   3         53.76         75.31         7.01 o                         
 -20   4   3         94.82        111.87        10.43 o                         
 -19   4   3        124.61        135.63        12.82 o                         
 -18   4   3        146.56        179.97        21.73 o                         
 -17   4   3        714.95        659.55        26.30 o                         
 -16   4   3         26.28         24.95         5.50 o                         
 -15   4   3        208.61        205.22         8.65 o                         
 -14   4   3       3429.70       3244.39        67.60 o                         
 -13   4   3       2565.94       2603.18        43.54 o                         
 -12   4   3        377.97        343.72        10.39 o                         
 -11   4   3        311.20        308.74         8.45 o                         
 -10   4   3       2030.35       1799.99        30.08 o                         
  -9   4   3       1842.08       2019.49        31.56 o                         
  -8   4   3       1635.69       1575.30        23.69 o                         
  -7   4   3         35.61         62.13         3.30 o                         
  -6   4   3        241.67        298.06         6.72 o                         
  -5   4   3       5436.31       5514.89        76.03 o                         
  -4   4   3       9382.78       9463.01       123.98 o                         
  -3   4   3        498.09        511.45         9.45 o                         
  -2   4   3       1448.66       1286.47        19.97 o                         
  -1   4   3         65.81         65.27         4.32 o                         
   0   4   3        198.02        238.71         6.60 o                         
   1   4   3       7761.79       8043.16       123.66 o                         
   2   4   3       1608.75       1450.92        23.51 o                         
   3   4   3         20.98         16.96         2.73 o                         
   4   4   3       5949.99       5890.98        84.06 o                         
   5   4   3        202.14        170.10         6.00 o                         
   6   4   3          7.38         35.13         4.10 o                         
   7   4   3       7654.62       7687.21       114.11 o                         
   8   4   3       2623.45       2777.64        50.57 o                         
   9   4   3         11.98         26.79         4.37 o                         
  10   4   3       1472.71       1569.09        31.52 o                         
  11   4   3        357.92        349.77        11.95 o                         
  12   4   3        530.58        504.11        16.20 o                         
  13   4   3       2139.00       2001.91        49.65 o                         
  14   4   3       2455.20       2415.15        55.29 o                         
  15   4   3         72.31         83.02         8.19 o                         
  16   4   3        552.22        525.28        17.75 o                         
  17   4   3         94.67         94.99        10.90 o                         
  18   4   3         12.82          3.15         8.37 o                         
  19   4   3        378.64        411.48        30.04 o                         
  20   4   3        137.02        152.18        23.46 o                         
  21   4   3        254.66        304.60        25.00 o                         
 -22   5   3         20.93         32.05        14.73 o                         
 -21   5   3        411.84        433.32        33.05 o                         
 -20   5   3          3.23          2.62         5.47 o                         
 -19   5   3        518.33        458.23        14.08 o                         
 -18   5   3        444.21        466.59        12.84 o                         
 -17   5   3        949.66        913.57        21.04 o                         
 -16   5   3        809.70        793.00        19.15 o                         
 -15   5   3       1378.48       1341.96        32.93 o                         
 -14   5   3          6.40         11.76         5.00 o                         
 -13   5   3       2213.39       2158.09        41.37 o                         
 -12   5   3       2014.51       1894.24        33.36 o                         
 -11   5   3       2484.57       2395.18        37.31 o                         
 -10   5   3       1098.49       1144.46        18.46 o                         
  -9   5   3        781.40        661.50        12.08 o                         
  -8   5   3       1075.48       1132.15        18.10 o                         
  -7   5   3       1991.94       2019.89        28.96 o                         
  -6   5   3       2323.86       2275.06        32.44 o                         
  -5   5   3        601.82        502.91         9.77 o                         
  -4   5   3        799.51        779.44        12.64 o                         
  -3   5   3       2783.47       2635.63        36.81 o                         
  -2   5   3       2687.33       2915.30        40.06 o                         
  -1   5   3       3480.59       3616.58        54.78 o                         
   0   5   3       3136.16       3042.20        51.45 o                         
   1   5   3       2547.18       2553.02        43.64 o                         
   2   5   3        248.21        187.07         6.89 o                         
   3   5   3       7355.69       7386.16       109.46 o                         
   4   5   3          4.47          9.73         3.35 o                         
   5   5   3       2022.08       2065.72        29.36 o                         
   6   5   3       2257.18       2122.80        33.89 o                         
   7   5   3        407.92        423.80        11.80 o                         
   8   5   3        401.43        436.48        12.28 o                         
   9   5   3       1812.63       1774.44        37.06 o                         
  10   5   3       1296.31       1333.88        34.06 o                         
  11   5   3       5005.65       5033.40       109.35 o                         
  12   5   3        105.66        126.84        11.37 o                         
  13   5   3       1004.92        982.08        36.84 o                         
  14   5   3         46.22         59.76         7.05 o                         
  15   5   3        540.37        523.92        20.83 o                         
  16   5   3         73.71         78.83         9.76 o                         
  17   5   3        273.01        280.52        14.71 o                         
  18   5   3         73.79         73.70         6.78 o                         
  19   5   3         27.14         22.49         9.69 o                         
  20   5   3         98.95         96.34         9.49 o                         
 -22   6   3        449.76        472.02        17.47 o                         
 -21   6   3         12.17         10.92         7.28 o                         
 -20   6   3        466.75        489.44        22.18 o                         
 -19   6   3        524.02        496.60        17.64 o                         
 -18   6   3        545.65        560.67        21.53 o                         
 -17   6   3        113.43        141.30         8.38 o                         
 -16   6   3        636.53        581.77        15.98 o                         
 -15   6   3        984.33        961.93        21.77 o                         
 -14   6   3         96.93         99.31         6.85 o                         
 -13   6   3         84.78         75.33         6.44 o                         
 -12   6   3         12.91         24.33         5.16 o                         
 -11   6   3        882.14        888.12        19.26 o                         
 -10   6   3       1334.35       1311.25        22.57 o                         
  -9   6   3        124.09        126.12         5.45 o                         
  -8   6   3       3938.34       3990.80        62.89 o                         
  -7   6   3       1186.96       1190.99        22.55 o                         
  -6   6   3        330.06        339.97         9.50 o                         
  -5   6   3       3849.68       3657.26        54.34 o                         
  -4   6   3       4245.42       4347.40        59.28 o                         
  -3   6   3        979.14       1035.35        16.55 o                         
  -2   6   3       2875.65       2828.18        38.03 o                         
  -1   6   3         21.67         48.44         3.33 o                         
   0   6   3         68.06         76.42         4.41 o                         
   1   6   3       6358.63       6333.67        98.75 o                         
   2   6   3       2930.68       2799.76        47.03 o                         
   3   6   3         43.95         57.01         5.77 o                         
   4   6   3       4298.10       4333.47        80.99 o                         
   5   6   3        403.58        433.21        13.84 o                         
   6   6   3          6.12          7.96         3.18 o                         
   7   6   3       2112.00       2113.63        39.49 o                         
   8   6   3       6009.39       6054.84       110.78 o                         
   9   6   3        457.83        453.32        13.32 o                         
  10   6   3        411.36        396.93        15.20 o                         
  11   6   3        231.73        251.41        13.66 o                         
  12   6   3        154.37        189.48        11.34 o                         
  13   6   3       3420.49       3354.64        83.52 o                         
  14   6   3        655.41        674.44        32.47 o                         
  15   6   3          4.64         12.60        10.97 o                         
  16   6   3        155.67        155.72        13.75 o                         
  17   6   3        280.25        270.02        15.87 o                         
  18   6   3         66.05         87.47        16.76 o                         
  19   6   3        260.36        247.08        16.80 o                         
  20   6   3        198.29        228.74        14.42 o                         
 -21   7   3        176.70        208.67        12.74 o                         
 -20   7   3         80.59        109.74        10.07 o                         
 -19   7   3         54.71         81.03         9.62 o                         
 -18   7   3         26.28         30.15         9.08 o                         
 -17   7   3        777.66        780.41        26.49 o                         
 -16   7   3        373.82        384.92        16.06 o                         
 -15   7   3        479.21        471.99        17.16 o                         
 -14   7   3        438.67        463.47        16.48 o                         
 -13   7   3          1.66         -3.56         7.13 o                         
 -12   7   3       2080.22       2102.44        46.43 o                         
 -11   7   3       5726.05       5729.50       107.61 o                         
 -10   7   3        153.84        163.32        12.00 o                         
  -9   7   3         54.05         54.37         5.18 o                         
  -8   7   3         98.15        112.00         5.88 o                         
  -7   7   3         66.02         71.05         5.70 o                         
  -6   7   3       1258.62       1195.08        22.11 o                         
  -5   7   3       1885.44       1909.70        33.89 o                         
  -4   7   3        505.62        542.24        12.56 o                         
  -3   7   3       2311.23       2261.20        38.22 o                         
  -2   7   3         20.34         24.06         4.22 o                         
  -1   7   3        306.80        308.80        11.00 o                         
   0   7   3       2280.43       2412.90        38.43 o                         
   1   7   3       1539.89       1549.39        30.98 o                         
   2   7   3        351.35        354.03        11.76 o                         
   3   7   3       1004.93        895.94        23.40 o                         
   4   7   3        185.99        213.10        15.02 o                         
   5   7   3        224.34        247.40        11.28 o                         
   6   7   3       1870.57       1856.23        38.76 o                         
   7   7   3       3428.23       3343.80        56.74 o                         
   8   7   3       2572.30       2539.12        44.15 o                         
   9   7   3        184.36        185.21         7.50 o                         
  10   7   3       1514.45       1482.21        36.06 o                         
  11   7   3          3.69          5.06         6.60 o                         
  12   7   3        963.98        988.11        51.94 o                         
  13   7   3        495.63        468.97        27.39 o                         
  14   7   3        619.58        631.51        22.63 o                         
  15   7   3        677.16        708.67        36.11 o                         
  16   7   3          0.88          5.64         9.06 o                         
  17   7   3         64.35         63.71        10.63 o                         
  18   7   3        157.56        166.39        12.57 o                         
  19   7   3        112.40        108.12        13.61 o                         
 -20   8   3         84.32        120.69        11.20 o                         
 -19   8   3        201.78        216.50        12.11 o                         
 -18   8   3        336.52        297.70        14.36 o                         
 -17   8   3        231.37        223.97        12.81 o                         
 -16   8   3        330.73        346.96        15.01 o                         
 -15   8   3         26.11         27.41        10.18 o                         
 -14   8   3        586.41        587.07        22.16 o                         
 -13   8   3         15.56         11.08        11.65 o                         
 -12   8   3        911.71        881.20        27.81 o                         
 -11   8   3        825.30        862.57        23.90 o                         
 -10   8   3        827.49        911.18        25.04 o                         
  -9   8   3         95.10        104.15         8.79 o                         
  -8   8   3         14.86         21.38         6.80 o                         
  -7   8   3        248.35        268.54        10.92 o                         
  -6   8   3        581.28        643.09        16.53 o                         
  -5   8   3       1396.96       1403.00        28.47 o                         
  -4   8   3       4795.25       4754.59        75.79 o                         
  -3   8   3         43.97         57.63         5.44 o                         
  -2   8   3        681.52        713.20        17.40 o                         
  -1   8   3        408.35        424.03        10.17 o                         
   0   8   3        364.08        388.04        11.64 o                         
   1   8   3       3344.87       3392.59        66.08 o                         
   2   8   3        972.05        994.88        28.12 o                         
   3   8   3        361.16        372.06        14.67 o                         
   4   8   3       3173.84       3191.90        66.82 o                         
   5   8   3       1218.79       1202.98        31.89 o                         
   6   8   3       1094.74       1037.50        37.64 o                         
   7   8   3        202.73        207.89        16.31 o                         
   8   8   3       1495.98       1505.80        38.26 o                         
   9   8   3        312.91        318.63        14.42 o                         
  10   8   3        230.37        240.44        13.21 o                         
  11   8   3         32.23         36.60         7.06 o                         
  12   8   3         58.32         62.09         7.34 o                         
  13   8   3        984.60        934.49        24.43 o                         
  14   8   3       1309.67       1322.52        50.03 o                         
  15   8   3         39.46         47.95        10.31 o                         
  16   8   3         43.42         44.63        10.38 o                         
  17   8   3        340.62        379.99        24.47 o                         
  18   8   3          2.50         16.99         9.32 o                         
 -18   9   3         95.72         96.14        10.48 o                         
 -17   9   3        461.53        457.46        19.41 o                         
 -16   9   3         50.90         58.35         9.35 o                         
 -15   9   3        356.24        352.58        15.08 o                         
 -14   9   3          1.94         -0.08         7.99 o                         
 -13   9   3        746.75        741.39        21.85 o                         
 -12   9   3        725.21        674.68        20.49 o                         
 -11   9   3        275.77        307.21        16.29 o                         
 -10   9   3         66.91         43.67        11.20 o                         
  -9   9   3       1661.69       1666.98        46.20 o                         
  -8   9   3          4.66         13.12         7.61 o                         
  -7   9   3        111.79        131.52         9.60 o                         
  -6   9   3        123.98        137.97         8.96 o                         
  -5   9   3       1241.32       1275.29        33.92 o                         
  -4   9   3        676.75        689.08        18.17 o                         
  -3   9   3        536.47        554.19        20.85 o                         
  -2   9   3         61.88         63.27         6.25 o                         
  -1   9   3        285.96        298.30         9.14 o                         
   0   9   3        669.67        686.00        14.94 o                         
   1   9   3       1549.43       1557.48        39.44 o                         
   2   9   3       1436.21       1439.92        34.36 o                         
   3   9   3       2104.60       2023.74        45.22 o                         
   4   9   3         56.71         60.00        11.19 o                         
   5   9   3         17.79         14.99         9.04 o                         
   6   9   3       1073.36       1089.76        54.68 o                         
   7   9   3        524.31        533.24        30.85 o                         
   8   9   3       1268.54       1200.37        48.50 o                         
   9   9   3         85.94        105.78        12.13 o                         
  10   9   3          1.85          4.53         6.56 o                         
  11   9   3        917.71        867.66        23.78 o                         
  12   9   3        643.82        630.90        25.76 o                         
  13   9   3         43.64         45.91         8.86 o                         
  14   9   3         53.41         70.41        10.96 o                         
  15   9   3        349.19        338.01        19.14 o                         
  16   9   3          6.86         10.91        10.06 o                         
 -16  10   3         78.30         70.47        11.18 o                         
 -15  10   3          2.20         13.22         8.81 o                         
 -14  10   3        678.73        682.96        21.65 o                         
 -13  10   3        198.57        211.72        12.22 o                         
 -12  10   3          5.64          2.18         8.67 o                         
 -11  10   3          4.99         15.65         8.40 o                         
 -10  10   3        393.19        414.83        17.38 o                         
  -9  10   3        164.55        171.84        11.29 o                         
  -8  10   3        261.81        260.11        13.36 o                         
  -7  10   3         98.09         78.40         9.36 o                         
  -6  10   3        330.67        323.28        13.24 o                         
  -5  10   3        544.01        561.61        19.73 o                         
  -4  10   3        733.52        759.14        30.03 o                         
  -3  10   3         22.49         26.87         7.20 o                         
  -2  10   3        963.40        972.62        22.13 o                         
  -1  10   3          5.42         16.15         6.24 o                         
   0  10   3         45.77         55.95         7.46 o                         
   1  10   3        656.40        624.98        36.55 o                         
   2  10   3        404.60        441.87        19.05 o                         
   3  10   3          6.70         10.10         8.76 o                         
   4  10   3        985.50       1002.78        42.45 o                         
   5  10   3         42.96         47.11        10.52 o                         
   6  10   3        432.66        435.84        19.61 o                         
   7  10   3        421.91        363.23        21.11 o                         
   8  10   3       1562.75       1546.31        39.91 o                         
   9  10   3          9.23          7.87         8.44 o                         
  10  10   3        724.51        667.33        22.20 o                         
  11  10   3         17.31         25.86        10.92 o                         
  12  10   3         43.44         42.09         9.63 o                         
  13  10   3        130.61        137.63        11.57 o                         
  14  10   3        481.85        508.42        25.84 o                         
 -14  11   3         86.54         85.95        11.12 o                         
 -13  11   3         18.01          5.00         9.82 o                         
 -12  11   3        116.29         94.52         9.78 o                         
 -11  11   3        258.82        241.26        21.13 o                         
 -10  11   3        785.26        771.78        33.03 o                         
  -9  11   3        214.39        225.88        12.41 o                         
  -8  11   3          3.38          5.23         8.92 o                         
  -7  11   3         16.28          9.50         8.16 o                         
  -6  11   3        830.41        866.02        25.24 o                         
  -5  11   3        101.47         70.92         8.74 o                         
  -4  11   3          5.46          9.32         8.09 o                         
  -3  11   3        603.34        671.82        26.99 o                         
  -2  11   3         16.94         11.85         6.64 o                         
  -1  11   3         31.28         56.91         7.15 o                         
   0  11   3         22.40         37.44         6.92 o                         
   1  11   3         27.33         28.58         6.75 o                         
   2  11   3         19.83         12.90         6.71 o                         
   3  11   3        509.39        511.37        21.01 o                         
   4  11   3         43.43         48.86         9.97 o                         
   5  11   3         12.45          9.39         8.90 o                         
   6  11   3        235.55        214.87        14.26 o                         
   7  11   3        462.46        480.66        25.88 o                         
   8  11   3         41.78         45.23         9.45 o                         
   9  11   3          5.17          3.32         8.93 o                         
  10  11   3        261.23        231.60        16.32 o                         
  11  11   3          2.93         -2.80         9.32 o                         
  12  11   3         43.46         56.20        10.97 o                         
 -12  12   3        108.36         77.94        12.66 o                         
 -11  12   3         10.36         14.09         9.31 o                         
 -10  12   3         35.05         23.25         9.62 o                         
  -9  12   3         53.44         39.74         9.65 o                         
  -8  12   3          2.08         11.92         9.38 o                         
  -7  12   3         21.37         37.93         9.61 o                         
  -6  12   3          0.48         -1.09         8.35 o                         
  -5  12   3          4.59         -3.87         8.12 o                         
  -4  12   3        407.81        454.72        20.90 o                         
  -3  12   3         41.00         48.21         6.06 o                         
  -2  12   3          3.40         -3.75         3.98 o                         
  -1  12   3         20.74         13.65         6.97 o                         
   0  12   3         45.24         49.79         8.04 o                         
   1  12   3         75.48         68.12         8.91 o                         
   2  12   3         59.13         55.52         7.94 o                         
   3  12   3          2.25          2.68         6.83 o                         
   4  12   3        312.07        318.16        17.53 o                         
   5  12   3         10.33         11.61         9.38 o                         
   6  12   3        129.29        134.31        12.90 o                         
   7  12   3         21.43         25.36        10.82 o                         
   8  12   3        636.61        653.09        27.15 o                         
   9  12   3        246.18        273.15        14.94 o                         
  10  12   3         12.99          8.72        15.07 o                         
  -7  13   3         12.29          8.10         9.55 o                         
  -6  13   3          0.08          6.64         9.37 o                         
  -5  13   3         37.68         57.57         8.63 o                         
  -4  13   3          5.48         11.91         5.79 o                         
  -3  13   3         42.21         50.77        10.13 o                         
  -2  13   3         12.36         31.97        12.05 o                         
  -1  13   3         41.02         49.12         7.84 o                         
   0  13   3         42.42         61.27        11.23 o                         
   1  13   3        164.04        155.50        14.10 o                         
   2  13   3         23.23         20.39         7.27 o                         
   3  13   3        406.52        436.04        16.86 o                         
   4  13   3          0.22          3.52         7.63 o                         
   5  13   3         82.10         96.53        14.63 o                         
 -24   0   4        452.23        437.33        25.29 o                         
 -23   0   4         69.90         92.83        10.86 o                         
 -22   0   4        554.49        512.63        21.57 o                         
 -21   0   4       3531.79       3543.15       214.88 o                         
 -20   0   4       2289.77       2313.82       105.01 o                         
 -19   0   4       1227.01       1216.16        36.40 o                         
 -18   0   4       1822.80       1613.23        45.96 o                         
 -17   0   4       2263.58       2307.80        91.52 o                         
 -16   0   4       9687.30       9514.14       218.27 o                         
 -15   0   4       5933.68       6137.70       143.27 o                         
 -14   0   4       6252.47       6159.45       144.20 o                         
 -13   0   4         30.76         53.31         7.68 o                         
 -12   0   4        497.87        522.55        15.39 o                         
 -11   0   4       1362.08       1406.56        39.60 o                         
 -10   0   4      22453.57      22848.65       747.41 o                         
  -9   0   4       4492.96       4756.20       128.18 o                         
  -8   0   4      13354.16      13542.53       346.00 o                         
  -7   0   4        355.41        354.62        17.32 o                         
  -6   0   4        152.14        147.34        13.53 o                         
  -5   0   4         29.95         41.31         9.28 o                         
  -4   0   4      94288.02      92648.95      3521.18 o                         
  -3   0   4      17448.44      20128.63       381.74 o                         
  -2   0   4     114191.70     115967.90      4173.84 o                         
  -1   0   4       2449.39       2842.73        49.17 o                         
   0   0   4       5705.22       6494.80       116.54 o                         
   1   0   4      16079.58      17724.62       397.84 o                         
   2   0   4      91724.38      91250.56      3471.46 o                         
   3   0   4        138.73        149.72         6.49 o                         
   4   0   4      33454.65      31743.91       648.81 o                         
   5   0   4          3.08         13.80         3.10 o                         
   6   0   4       1124.67        990.43        29.49 o                         
   7   0   4       1126.63       1387.97        33.92 o                         
   8   0   4      35997.20      35846.79       899.93 o                         
   9   0   4       1607.24       1732.29        41.03 o                         
  10   0   4       8855.68       8174.16       159.21 o                         
  11   0   4       1034.98       1088.48        54.39 o                         
  12   0   4       3828.25       3848.97       146.58 o                         
  13   0   4        464.43        480.67        26.79 o                         
  14   0   4      13765.18      13120.47       421.47 o                         
  15   0   4        366.09        430.65        24.26 o                         
  16   0   4        911.99       1006.48        41.45 o                         
  17   0   4        204.70        242.15        19.82 o                         
  18   0   4        903.59        879.62        92.17 o                         
  19   0   4          0.36         19.65        20.58 o                         
  20   0   4       4053.47       4045.54       154.24 o                         
  21   0   4          8.80         22.98        14.16 o                         
  22   0   4        496.51        566.39        29.70 o                         
 -24   1   4         23.82         27.15         8.73 o                         
 -23   1   4          0.18         -4.01         5.76 o                         
 -22   1   4       1356.41       1267.60        61.86 o                         
 -21   1   4       1179.86       1107.87        38.95 o                         
 -20   1   4       2023.11       1875.66        53.47 o                         
 -19   1   4        678.47        655.03        16.68 o                         
 -18   1   4          9.30         18.47         7.47 o                         
 -17   1   4         24.63         44.24         5.42 o                         
 -16   1   4       1329.01       1225.47        23.95 o                         
 -15   1   4       5058.98       4871.79        81.57 o                         
 -14   1   4      14036.74      14228.29       240.59 o                         
 -13   1   4       6621.65       6338.59        99.70 o                         
 -12   1   4        462.84        546.06        22.70 o                         
 -11   1   4       4846.70       4788.86        81.49 o                         
 -10   1   4       7665.21       7572.38       131.57 o                         
  -9   1   4      15078.51      14342.91       230.93 o                         
  -8   1   4      20223.70      20536.72       328.06 o                         
  -7   1   4       3458.12       3178.01        53.79 o                         
  -6   1   4        232.46        246.62         7.98 o                         
  -5   1   4      23968.33      24739.89       414.20 o                         
  -4   1   4      20402.92      21685.54       301.88 o                         
  -3   1   4       4834.61       4485.60        64.13 o                         
  -2   1   4      59287.38      63173.83      3156.37 o                         
  -1   1   4        691.43        616.84         9.13 o                         
   0   1   4      10639.16      11415.71       165.88 o                         
   1   1   4        176.06        276.47         7.04 o                         
   2   1   4      12802.07      13457.39       180.75 o                         
   3   1   4      36326.46      34761.41       579.89 o                         
   4   1   4      10053.65      10441.59       136.27 o                         
   5   1   4       2582.98       2554.19        36.53 o                         
   6   1   4        741.20        744.35        12.74 o                         
   7   1   4       2306.20       1967.90        28.23 o                         
   8   1   4       3005.79       2930.17        42.82 o                         
   9   1   4      25756.81      24440.08       316.96 o                         
  10   1   4       2136.09       2199.57        37.31 o                         
  11   1   4       3225.23       3174.31        79.87 o                         
  12   1   4       2300.34       2323.76        47.76 o                         
  13   1   4      10577.39       9990.66       197.78 o                         
  14   1   4        127.20        166.07        10.50 o                         
  15   1   4       8553.47       8808.35       173.43 o                         
  16   1   4         76.88         66.29         8.01 o                         
  17   1   4         11.10         23.22         7.70 o                         
  18   1   4         22.71         20.12         9.52 o                         
  19   1   4       3622.23       3863.04       247.14 o                         
  20   1   4        102.79        137.15        13.48 o                         
  21   1   4       1516.27       1617.95        79.97 o                         
  22   1   4          1.14         22.14         9.76 o                         
 -24   2   4        257.05        271.14        16.55 o                         
 -23   2   4         26.59         29.36        12.89 o                         
 -22   2   4        194.99        180.71        11.68 o                         
 -21   2   4       1889.59       2109.76        66.63 o                         
 -20   2   4        875.88        861.82        26.89 o                         
 -19   2   4       1042.01        978.82        27.93 o                         
 -18   2   4       1308.59       1268.94        26.47 o                         
 -17   2   4       1252.06       1250.10        25.37 o                         
 -16   2   4       3919.28       3706.13        62.20 o                         
 -15   2   4       8335.41       8327.15       142.87 o                         
 -14   2   4       7278.89       7072.59       128.92 o                         
 -13   2   4         15.49         22.18         3.14 o                         
 -12   2   4         60.89         78.90         4.94 o                         
 -11   2   4       1393.49       1279.20        22.35 o                         
 -10   2   4       4822.73       4270.07        69.25 o                         
  -9   2   4       4325.66       4291.18        69.38 o                         
  -8   2   4      13696.40      13060.93       200.49 o                         
  -7   2   4       3492.12       3724.66        59.64 o                         
  -6   2   4        375.66        405.46         7.77 o                         
  -5   2   4      11802.89      12682.53       155.41 o                         
  -4   2   4      14842.38      14585.02       189.63 o                         
  -3   2   4        376.17        539.41        10.07 o                         
  -1   2   4        185.26        231.53         8.14 o                         
   0   2   4       7055.57       7280.62       102.25 o                         
   2   2   4      24333.95      23472.17       354.82 o                         
   3   2   4       8109.12       8448.64       123.90 o                         
   4   2   4      10670.34      10068.21       153.92 o                         
   5   2   4        103.33        137.82         5.27 o                         
   6   2   4       5452.17       5793.15        90.30 o                         
   7   2   4        453.23        509.60        10.06 o                         
   8   2   4      15390.85      14290.58       200.57 o                         
   9   2   4         41.15         82.06         4.40 o                         
  10   2   4       7587.94       6789.33       110.88 o                         
  11   2   4       1053.62       1033.15        29.08 o                         
  12   2   4       3024.68       3002.85        55.50 o                         
  13   2   4        197.98        231.51        11.23 o                         
  14   2   4       7128.77       7015.10       139.16 o                         
  15   2   4          4.22          5.58         6.51 o                         
  16   2   4        524.07        620.70        30.50 o                         
  17   2   4         26.38         34.77         7.58 o                         
  18   2   4        268.44        321.32        19.63 o                         
  19   2   4         50.39         72.54        12.08 o                         
  20   2   4       2071.32       2225.14        89.77 o                         
  21   2   4        172.26        198.11        12.43 o                         
 -24   3   4         19.34         31.40        11.09 o                         
 -23   3   4         39.71         38.41         9.90 o                         
 -22   3   4       1396.02       1447.49       146.33 o                         
 -21   3   4        630.03        681.54        43.09 o                         
 -20   3   4        339.82        393.20        21.50 o                         
 -19   3   4       3046.20       2935.24       103.55 o                         
 -18   3   4        251.78        218.72        12.13 o                         
 -17   3   4          5.71          3.92         3.99 o                         
 -16   3   4         71.41         81.79         5.59 o                         
 -15   3   4      11233.49      10712.20       190.22 o                         
 -14   3   4       4318.01       4498.92       111.11 o                         
 -13   3   4       3069.51       2964.22        49.23 o                         
 -12   3   4         75.32         95.84         4.66 o                         
 -11   3   4       3103.21       3030.27        43.99 o                         
 -10   3   4       5333.45       5398.74        75.44 o                         
  -9   3   4      15631.03      15460.13       209.05 o                         
  -8   3   4       2786.68       2679.72        40.36 o                         
  -7   3   4       6684.57       6757.19        96.45 o                         
  -6   3   4       8631.35       9741.78       127.91 o                         
  -5   3   4       1770.19       1493.61        21.07 o                         
  -4   3   4        351.82        508.45         8.05 o                         
  -3   3   4      53967.82      54774.91       911.68 o                         
  -2   3   4        387.60        551.45         9.64 o                         
  -1   3   4       7792.39       7991.00       122.49 o                         
   0   3   4        738.92        670.13        12.80 o                         
   1   3   4      24034.96      25189.07       364.55 o                         
   2   3   4        372.41        577.72        13.44 o                         
   3   3   4      20649.45      19707.66       298.39 o                         
   4   3   4        859.78        947.89        17.30 o                         
   5   3   4       2324.45       2259.84        37.21 o                         
   6   3   4       2497.08       2494.66        43.26 o                         
   7   3   4       6689.98       6311.76        94.27 o                         
   8   3   4        277.40        263.53         8.36 o                         
   9   3   4      14705.90      14156.52       239.37 o                         
  10   3   4        284.03        302.63        10.60 o                         
  11   3   4        998.55        945.63        22.99 o                         
  12   3   4       1245.11       1310.11        29.37 o                         
  13   3   4       5468.75       5438.50       128.25 o                         
  14   3   4        789.81        736.06        19.24 o                         
  15   3   4       5820.09       5723.72       133.21 o                         
  16   3   4         31.48         55.52         7.60 o                         
  17   3   4         11.34         18.62         9.04 o                         
  18   3   4         93.21        100.44         9.47 o                         
  19   3   4       2215.44       2116.66        79.14 o                         
  20   3   4          0.10         12.53        13.54 o                         
  21   3   4        652.57        592.95        31.45 o                         
 -23   4   4         17.04         17.67         9.99 o                         
 -22   4   4        278.55        290.17        19.50 o                         
 -21   4   4       1245.76       1173.22        36.29 o                         
 -20   4   4       1606.27       1706.04        52.13 o                         
 -19   4   4       1291.59       1279.31        49.28 o                         
 -18   4   4        167.79        174.03         8.03 o                         
 -17   4   4       1251.82       1197.51        28.59 o                         
 -16   4   4        657.75        697.72        17.10 o                         
 -15   4   4       5679.82       5639.16        88.93 o                         
 -14   4   4       2250.36       2188.49        48.38 o                         
 -13   4   4        176.14        208.17         8.40 o                         
 -12   4   4        367.27        373.35        12.63 o                         
 -11   4   4       3457.69       3486.25        54.51 o                         
 -10   4   4       9165.72       9551.57       135.40 o                         
  -9   4   4       3017.34       2847.48        41.57 o                         
  -8   4   4       5220.55       5140.54        71.86 o                         
  -7   4   4        207.32        227.01         5.96 o                         
  -6   4   4       5684.43       7041.90        93.42 o                         
  -5   4   4       4953.28       4954.44        64.28 o                         
  -4   4   4      14424.80      14014.10       176.71 o                         
  -3   4   4       9681.40      10376.18       140.60 o                         
  -2   4   4        119.04        163.07         4.95 o                         
  -1   4   4        124.85        168.81        10.96 o                         
   0   4   4       6674.21       7779.88       114.82 o                         
   1   4   4       3472.85       3559.39        56.37 o                         
   2   4   4       4385.26       3585.59        56.76 o                         
   3   4   4       1721.84       1696.11        32.14 o                         
   4   4   4      21227.77      22033.03       350.18 o                         
   5   4   4        221.93        285.66         7.78 o                         
   6   4   4        152.06        197.50         8.15 o                         
   7   4   4        616.84        556.80        18.75 o                         
   8   4   4      13317.74      13400.14       227.22 o                         
   9   4   4        427.16        488.77        17.91 o                         
  10   4   4       3456.28       3410.77        70.71 o                         
  11   4   4        144.13        168.59        10.23 o                         
  12   4   4       2564.04       2549.65        78.47 o                         
  13   4   4        452.83        464.58        16.96 o                         
  14   4   4       3236.18       3178.29        66.13 o                         
  15   4   4        418.48        407.04        16.48 o                         
  16   4   4        824.19        877.30        29.54 o                         
  17   4   4        609.54        615.22        30.41 o                         
  18   4   4        674.68        716.04        26.57 o                         
  19   4   4          4.67          2.48         8.15 o                         
  20   4   4       2112.55       2137.21        84.16 o                         
  21   4   4        378.66        371.16        19.85 o                         
 -23   5   4        160.49        165.52        23.05 o                         
 -22   5   4       1271.63       1392.14        41.50 o                         
 -21   5   4        140.48        189.05        10.53 o                         
 -20   5   4        552.55        560.02        19.41 o                         
 -19   5   4       1735.06       1828.22        42.99 o                         
 -18   5   4        214.84        211.51        12.00 o                         
 -17   5   4        202.80        180.03        13.65 o                         
 -16   5   4       1285.01       1271.25        25.72 o                         
 -15   5   4       4765.36       4657.96        78.61 o                         
 -14   5   4       1725.49       1795.23        34.63 o                         
 -13   5   4       1969.95       2048.25        37.34 o                         
 -12   5   4        137.82        149.33        10.03 o                         
 -11   5   4        788.20        771.55        15.51 o                         
 -10   5   4       4357.87       4246.64        61.96 o                         
  -9   5   4       2474.73       2279.11        34.11 o                         
  -8   5   4       1737.52       1997.06        29.31 o                         
  -7   5   4       8270.73       8874.29       126.33 o                         
  -6   5   4        347.16        305.84         7.35 o                         
  -5   5   4        733.49        640.10        12.65 o                         
  -4   5   4       5445.47       5600.45        74.66 o                         
  -3   5   4      26086.62      27555.44       369.50 o                         
  -2   5   4       4590.17       5104.71        70.44 o                         
  -1   5   4       4018.61       4137.50        62.70 o                         
   0   5   4       5478.69       5608.68        87.82 o                         
   1   5   4       9222.62       9726.16       142.97 o                         
   2   5   4       5048.94       5395.39        80.86 o                         
   3   5   4      14672.24      14002.18       235.62 o                         
   4   5   4         30.29         48.48         4.76 o                         
   5   5   4         63.56        120.40         6.77 o                         
   6   5   4       3674.75       3839.45        76.86 o                         
   7   5   4       1242.86       1114.99        26.56 o                         
   8   5   4        758.83        796.52        21.20 o                         
   9   5   4       6419.74       6280.70       124.15 o                         
  10   5   4        178.83        164.90         9.89 o                         
  11   5   4       1093.23       1089.81        27.79 o                         
  12   5   4        634.02        624.51        20.78 o                         
  13   5   4       4445.14       4160.94       111.57 o                         
  14   5   4         65.21         46.26        11.27 o                         
  15   5   4       2620.63       2626.60       120.76 o                         
  16   5   4         55.77         57.43         9.26 o                         
  17   5   4         91.22         96.83        10.81 o                         
  18   5   4         19.60         11.63         8.01 o                         
  19   5   4        734.91        783.01        33.57 o                         
  20   5   4        154.59        164.26        16.23 o                         
 -22   6   4        142.08        154.59        14.60 o                         
 -21   6   4        264.95        310.30        16.94 o                         
 -20   6   4        811.12        852.01        25.77 o                         
 -19   6   4        278.21        273.83        13.14 o                         
 -18   6   4        400.91        376.16        14.54 o                         
 -17   6   4        338.81        310.12        10.98 o                         
 -16   6   4        909.36        891.23        20.58 o                         
 -15   6   4       2466.09       2385.24        46.85 o                         
 -14   6   4       3124.41       3107.04        56.69 o                         
 -13   6   4        151.28        169.93         9.22 o                         
 -12   6   4       1105.00       1104.82        25.26 o                         
 -11   6   4        802.80        789.89        21.75 o                         
 -10   6   4       2601.24       2730.92        50.64 o                         
  -9   6   4        241.25        234.49         7.74 o                         
  -8   6   4       6668.58       6757.26        97.44 o                         
  -7   6   4         14.62         51.11         6.61 o                         
  -6   6   4          9.80         10.25         4.56 o                         
  -5   6   4       1486.36       1413.59        23.92 o                         
  -4   6   4       1278.64       1219.22        19.19 o                         
  -3   6   4        584.55        583.31        12.08 o                         
  -2   6   4       1793.00       1533.05        22.85 o                         
  -1   6   4        616.66        584.58        11.66 o                         
   0   6   4         91.72        126.79         7.10 o                         
   1   6   4       3543.42       3578.82        67.67 o                         
   2   6   4       2368.80       2213.83        43.80 o                         
   3   6   4         54.52         79.51         8.55 o                         
   4   6   4       8265.74       8493.26       178.17 o                         
   5   6   4       2929.49       2924.30        60.14 o                         
   6   6   4        682.97        762.94        28.71 o                         
   7   6   4        481.62        470.02        16.99 o                         
   8   6   4       6621.69       6291.83       146.83 o                         
   9   6   4         30.98         43.68         7.18 o                         
  10   6   4       2930.83       2923.32        61.56 o                         
  11   6   4        474.45        471.71        21.81 o                         
  12   6   4        489.76        467.15        22.04 o                         
  13   6   4        668.32        685.70        28.91 o                         
  14   6   4       3774.17       3612.27       104.32 o                         
  15   6   4        115.05        119.27        11.79 o                         
  16   6   4         83.32        104.81        17.23 o                         
  17   6   4        398.80        406.67        29.90 o                         
  18   6   4        272.45        281.04        22.71 o                         
  19   6   4          2.22         -0.10         7.35 o                         
 -21   7   4         10.17         16.74         6.20 o                         
 -20   7   4        243.25        280.42        16.24 o                         
 -19   7   4        362.96        402.97        17.93 o                         
 -18   7   4        216.25        266.12        15.43 o                         
 -17   7   4       1477.26       1513.68        34.72 o                         
 -16   7   4        599.71        621.96        19.46 o                         
 -15   7   4        424.32        415.35        16.19 o                         
 -14   7   4        649.44        628.66        21.21 o                         
 -13   7   4       3355.89       3412.80        72.26 o                         
 -12   7   4        442.05        370.82        12.63 o                         
 -11   7   4         32.10         48.77         6.34 o                         
 -10   7   4       2698.47       2641.84        53.09 o                         
  -9   7   4       1645.01       1617.41        33.55 o                         
  -8   7   4        315.54        355.07        12.24 o                         
  -7   7   4       1110.32       1021.21        21.34 o                         
  -6   7   4        707.41        679.19        16.13 o                         
  -5   7   4         74.03         77.29         5.98 o                         
  -4   7   4       5291.60       5134.36        78.17 o                         
  -3   7   4       1204.51       1071.72        19.76 o                         
  -2   7   4          3.54         10.76         3.77 o                         
  -1   7   4        915.23        852.33        19.44 o                         
   0   7   4       1642.53       1625.38        32.52 o                         
   1   7   4         11.88         14.98         5.40 o                         
   2   7   4       3539.32       3584.55        73.06 o                         
   3   7   4       1377.97       1335.59        37.71 o                         
   4   7   4          8.90         20.96         6.21 o                         
   5   7   4        468.74        482.06        15.52 o                         
   6   7   4       1538.62       1621.04        36.34 o                         
   7   7   4         29.15         22.33         7.20 o                         
   8   7   4       2037.10       2115.67        42.12 o                         
   9   7   4       2439.99       2384.61        49.13 o                         
  10   7   4        249.52        250.07        11.81 o                         
  11   7   4         60.73         61.55         9.93 o                         
  12   7   4       1298.88       1279.68        38.55 o                         
  13   7   4        510.15        510.62        21.49 o                         
  14   7   4        102.05        121.55        14.41 o                         
  15   7   4       1060.97       1087.53        32.99 o                         
  16   7   4        134.11        134.16        16.93 o                         
  17   7   4          0.46          7.62         9.16 o                         
  18   7   4        263.43        275.30        23.75 o                         
 -20   8   4       1101.04       1082.72        30.17 o                         
 -19   8   4          4.82         17.73         8.18 o                         
 -18   8   4        942.38        892.00        25.27 o                         
 -17   8   4        400.34        418.43        22.80 o                         
 -16   8   4        416.74        412.31        27.35 o                         
 -15   8   4         95.17        131.38        14.49 o                         
 -14   8   4        866.75        867.28        34.97 o                         
 -13   8   4         67.65         50.27        10.85 o                         
 -12   8   4         73.26        105.81         9.26 o                         
 -11   8   4       1785.50       1732.90        40.24 o                         
 -10   8   4         87.50         88.05         8.65 o                         
  -9   8   4        485.05        507.96        17.61 o                         
  -8   8   4       3138.41       3208.91        63.28 o                         
  -7   8   4       1907.72       1987.28        39.48 o                         
  -6   8   4         12.33         21.53         6.29 o                         
  -5   8   4       2444.96       2471.14        44.64 o                         
  -4   8   4       1034.25       1029.31        20.77 o                         
  -3   8   4          4.91          4.88         4.68 o                         
  -2   8   4       4488.82       4382.93        70.75 o                         
  -1   8   4       3436.54       3469.61        62.84 o                         
   0   8   4        549.97        630.55        18.02 o                         
   1   8   4        104.20        102.50         8.11 o                         
   2   8   4       2383.69       2385.49        51.39 o                         
   3   8   4        198.23        183.93        14.45 o                         
   4   8   4       2061.46       1942.34        60.30 o                         
   5   8   4       1584.52       1507.68        51.32 o                         
   6   8   4         40.29         35.64         8.93 o                         
   7   8   4       2124.86       2039.10        63.89 o                         
   8   8   4        782.78        730.78        24.68 o                         
   9   8   4        607.94        595.05        22.68 o                         
  10   8   4        732.13        668.15        18.52 o                         
  11   8   4        999.92        947.97        25.34 o                         
  12   8   4        420.47        377.35        13.16 o                         
  13   8   4         91.19        110.47        12.53 o                         
  14   8   4        419.83        427.58        25.48 o                         
  15   8   4         19.20         15.98        10.48 o                         
  16   8   4         29.88         52.90        10.15 o                         
  17   8   4        525.17        548.32        23.43 o                         
 -18   9   4         15.48          3.47         8.77 o                         
 -17   9   4        103.85         95.48        11.26 o                         
 -16   9   4        250.68        281.06        14.83 o                         
 -15   9   4        721.69        732.79        22.12 o                         
 -14   9   4         51.06         61.32         8.98 o                         
 -13   9   4        831.59        862.63        24.02 o                         
 -12   9   4         80.59        116.22        11.44 o                         
 -11   9   4         84.11         92.81        10.96 o                         
 -10   9   4       1057.19       1066.48        35.98 o                         
  -9   9   4       1804.61       1660.39        46.76 o                         
  -8   9   4        356.33        342.75        13.85 o                         
  -7   9   4        731.51        726.61        19.76 o                         
  -6   9   4       1530.60       1670.29        34.70 o                         
  -5   9   4         40.08         43.64         7.39 o                         
  -4   9   4        267.00        292.79        10.96 o                         
  -3   9   4       1082.07       1020.36        25.25 o                         
  -2   9   4        620.22        618.93        18.55 o                         
  -1   9   4        317.45        349.26        15.06 o                         
   0   9   4       1231.72       1197.58        29.36 o                         
   1   9   4        271.33        335.12        13.55 o                         
   2   9   4        435.65        469.18        16.88 o                         
   3   9   4       1075.62        999.48        26.61 o                         
   4   9   4       1523.03       1433.85        53.97 o                         
   5   9   4       2289.60       2311.32        78.78 o                         
   6   9   4        261.00        250.52        22.98 o                         
   7   9   4        530.93        493.18        20.88 o                         
   8   9   4        704.05        715.97        41.12 o                         
   9   9   4        945.57        902.58        31.30 o                         
  10   9   4        670.34        708.52        51.90 o                         
  11   9   4        151.74        154.58        20.78 o                         
  12   9   4       1025.10        960.31        28.53 o                         
  13   9   4        294.95        302.88        24.25 o                         
  14   9   4         51.96         52.69        13.98 o                         
  15   9   4        373.55        386.31        25.63 o                         
  16   9   4        634.03        699.22        26.78 o                         
 -17  10   4        775.57        743.69        26.03 o                         
 -16  10   4         96.44         87.49        11.65 o                         
 -15  10   4        298.21        295.31        19.05 o                         
 -14  10   4        847.10        855.25        26.17 o                         
 -13  10   4        440.73        466.90        17.84 o                         
 -12  10   4        454.66        449.41        17.35 o                         
 -11  10   4        494.58        541.81        18.92 o                         
 -10  10   4          2.10         13.75         8.39 o                         
  -9  10   4         14.39         31.40         9.16 o                         
  -8  10   4        105.60        115.90        10.49 o                         
  -7  10   4        143.01        135.23        10.77 o                         
  -6  10   4        797.92        832.69        23.39 o                         
  -5  10   4        876.14        886.77        23.20 o                         
  -4  10   4        245.66        244.13        14.12 o                         
  -3  10   4        109.71        161.35         8.81 o                         
  -2  10   4        209.32        188.20        19.41 o                         
  -1  10   4        551.82        585.41        22.04 o                         
   0  10   4          8.19          8.71         6.51 o                         
   1  10   4       1766.18       1787.36        43.29 o                         
   2  10   4         71.65         86.55        10.57 o                         
   3  10   4         60.80         75.70        11.14 o                         
   4  10   4        108.48        113.03        10.56 o                         
   5  10   4       1990.46       1864.81        77.46 o                         
   6  10   4         86.56         82.85         9.42 o                         
   7  10   4        236.29        295.16        15.62 o                         
   8  10   4        170.26        151.38        10.24 o                         
   9  10   4         18.23          7.83         8.39 o                         
  10  10   4         18.10         25.32        10.17 o                         
  11  10   4        342.18        344.73        17.11 o                         
  12  10   4        137.37        114.45        12.51 o                         
  13  10   4         44.29         56.13        11.48 o                         
  14  10   4          6.75         19.39        10.84 o                         
 -14  11   4         10.69          4.23         9.14 o                         
 -13  11   4        243.29        263.41        18.44 o                         
 -12  11   4         75.40         91.26        11.29 o                         
 -11  11   4         72.12         72.13        10.31 o                         
 -10  11   4       1075.35       1100.36        47.27 o                         
  -9  11   4        160.63        145.25        11.60 o                         
  -8  11   4        577.52        569.62        20.36 o                         
  -7  11   4        154.76        178.86        12.94 o                         
  -6  11   4        116.75        163.40        15.04 o                         
  -5  11   4        235.04        256.88        13.08 o                         
  -4  11   4       1030.31        986.78        25.32 o                         
  -3  11   4        147.10        149.11         6.70 o                         
  -2  11   4        402.23        426.56        29.72 o                         
  -1  11   4        677.30        686.35        21.04 o                         
   0  11   4        950.65        985.30        26.24 o                         
   1  11   4         33.61         28.49         8.58 o                         
   2  11   4        411.92        450.31        17.26 o                         
   3  11   4         77.01         84.17        14.95 o                         
   4  11   4        305.33        354.61        17.60 o                         
   5  11   4        165.59        180.50        12.53 o                         
   6  11   4       1456.81       1547.10        52.62 o                         
   7  11   4          5.53         17.00         8.30 o                         
   8  11   4        160.13        166.85        12.51 o                         
   9  11   4        170.63        161.71        12.10 o                         
  10  11   4        748.90        782.26        50.36 o                         
  11  11   4          8.15         25.05        10.34 o                         
  12  11   4        515.81        528.85        27.81 o                         
 -12  12   4        510.02        493.85        30.52 o                         
 -11  12   4        216.42        203.39        13.05 o                         
 -10  12   4         81.99         64.85        10.98 o                         
  -9  12   4         26.70         26.65         9.52 o                         
  -8  12   4        940.11        889.43        26.02 o                         
  -7  12   4         47.05         66.01         9.77 o                         
  -6  12   4        150.94        149.07        11.36 o                         
  -5  12   4        538.17        581.14        25.75 o                         
  -4  12   4         10.17         -1.58         6.75 o                         
  -3  12   4        112.42        127.34         8.95 o                         
  -2  12   4        580.36        510.10        19.81 o                         
  -1  12   4        698.18        703.57        21.72 o                         
   0  12   4        118.50        144.75        14.71 o                         
   1  12   4        514.63        560.74        19.08 o                         
   2  12   4         35.62         25.05         7.84 o                         
   3  12   4         23.83         16.52         7.76 o                         
   4  12   4        363.84        345.51        28.15 o                         
   5  12   4        435.11        467.60        19.88 o                         
   6  12   4        197.23        190.56        24.56 o                         
   7  12   4        279.40        326.32        18.69 o                         
   8  12   4         29.03         21.79         9.86 o                         
   9  12   4          1.18          3.98         9.15 o                         
  -7  13   4        121.53        101.15        14.40 o                         
  -6  13   4        741.35        761.42        22.88 o                         
  -5  13   4        275.29        251.52        18.92 o                         
  -4  13   4        122.41        148.09        12.55 o                         
  -3  13   4        111.60        126.12        12.72 o                         
  -2  13   4         62.69         68.09        11.33 o                         
  -1  13   4        127.22        135.03        12.76 o                         
   0  13   4         94.80        110.61         9.66 o                         
   1  13   4          0.65         -7.77         7.77 o                         
   2  13   4        803.12        924.77        26.08 o                         
   3  13   4          1.33          6.18         7.74 o                         
   4  13   4        177.30        164.42        14.24 o                         
 -24   1   5         72.47         77.56        16.86 o                         
 -23   1   5         34.36         52.69         8.70 o                         
 -22   1   5          2.35          6.16         5.51 o                         
 -21   1   5         19.92         26.59         9.04 o                         
 -20   1   5          1.11          0.76         4.61 o                         
 -19   1   5        395.15        365.41        17.18 o                         
 -18   1   5       1278.90       1230.89        34.09 o                         
 -17   1   5        220.35        216.07         9.84 o                         
 -16   1   5         27.05         23.32         5.29 o                         
 -15   1   5       1694.50       1768.38        40.29 o                         
 -14   1   5        519.33        510.73        16.45 o                         
 -13   1   5        445.79        394.54        14.16 o                         
 -12   1   5        503.71        501.32        13.98 o                         
 -11   1   5       1145.26       1215.33        23.37 o                         
 -10   1   5       1282.12       1428.74        26.36 o                         
  -9   1   5       1080.68       1174.96        22.36 o                         
  -8   1   5        487.32        506.17        12.14 o                         
  -7   1   5        622.52        647.11        13.39 o                         
  -6   1   5        191.56        207.02         8.66 o                         
  -5   1   5       2552.38       2723.77        38.92 o                         
  -4   1   5          1.51          5.44         1.47 o                         
  -3   1   5        819.15        904.93        13.80 o                         
  -2   1   5       2095.83       2196.30        29.00 o                         
  -1   1   5         39.03         40.20         1.71 o                         
   0   1   5        118.64        133.01         3.73 o                         
   1   1   5       1339.44       1388.21        21.32 o                         
   2   1   5        245.50        279.99         6.10 o                         
   3   1   5         39.21         38.89         2.41 o                         
   4   1   5         61.77         57.14         2.91 o                         
   5   1   5       1087.04       1124.75        17.05 o                         
   6   1   5        439.49        452.75        10.03 o                         
   7   1   5        419.23        406.88         8.61 o                         
   8   1   5          9.02         16.21         3.16 o                         
   9   1   5       1290.49       1188.37        21.24 o                         
  10   1   5        703.28        618.79        23.35 o                         
  11   1   5       1689.24       1650.40        48.55 o                         
  12   1   5         77.61         99.61         8.95 o                         
  13   1   5        928.25        921.55        24.74 o                         
  14   1   5       1207.13       1147.19        29.58 o                         
  15   1   5        211.69        224.44        15.14 o                         
  16   1   5         91.98         97.05        10.68 o                         
  17   1   5         16.40          5.60         6.11 o                         
  18   1   5         38.14         50.03        15.31 o                         
  19   1   5        128.27        168.24        15.85 o                         
  20   1   5         53.20         31.79        11.77 o                         
  21   1   5         10.83          9.89         8.26 o                         
 -24   2   5          1.17          6.47         7.98 o                         
 -23   2   5         21.67         17.30         8.96 o                         
 -22   2   5         90.07        103.38         9.67 o                         
 -21   2   5          4.83          8.15         9.02 o                         
 -20   2   5         71.01         96.36         8.01 o                         
 -19   2   5        473.10        414.54        19.69 o                         
 -18   2   5        725.21        692.34        22.11 o                         
 -17   2   5        125.66        141.85         9.44 o                         
 -16   2   5        432.50        451.00        36.98 o                         
 -15   2   5       1612.12       1581.81        40.53 o                         
 -14   2   5       1679.37       1717.05        39.90 o                         
 -13   2   5       1265.41       1238.32        29.69 o                         
 -12   2   5       1835.52       1889.29        39.58 o                         
 -11   2   5       1406.94       1405.82        26.78 o                         
 -10   2   5        492.22        526.78        12.87 o                         
  -9   2   5         44.37         26.17         3.67 o                         
  -8   2   5         36.95         50.01         6.22 o                         
  -7   2   5       2914.33       2868.58        56.23 o                         
  -6   2   5       2324.80       2512.59        37.43 o                         
  -5   2   5       1183.59       1260.47        20.17 o                         
  -4   2   5       2233.05       2316.28        30.10 o                         
  -3   2   5        243.08        320.38         6.44 o                         
  -2   2   5        380.55        386.43         7.33 o                         
  -1   2   5       5951.60       6192.64        84.56 o                         
   0   2   5        107.80        115.18         3.45 o                         
   1   2   5        754.97        786.48        12.58 o                         
   2   2   5       7100.87       7419.02       119.70 o                         
   3   2   5         12.72         18.34         2.93 o                         
   4   2   5         26.33         32.09         3.09 o                         
   5   2   5       2177.17       2244.37        43.67 o                         
   6   2   5       1291.57       1236.31        21.31 o                         
   7   2   5          8.17          9.53         3.28 o                         
   8   2   5        994.48        950.58        17.58 o                         
   9   2   5         15.87         28.57         4.77 o                         
  10   2   5          0.60          4.49         5.25 o                         
  11   2   5       1404.62       1389.10        29.23 o                         
  12   2   5          9.77          6.24         6.78 o                         
  13   2   5        243.22        250.16        11.97 o                         
  14   2   5        190.70        178.47        13.83 o                         
  15   2   5        505.75        481.30        17.66 o                         
  16   2   5        422.03        448.85        23.15 o                         
  17   2   5        355.85        359.74        18.29 o                         
  18   2   5          3.09         10.91        12.98 o                         
  19   2   5          2.43         19.12        10.77 o                         
  20   2   5         98.11         86.12         9.62 o                         
  21   2   5        101.51         96.19        13.00 o                         
 -24   3   5          5.78          9.56        12.45 o                         
 -23   3   5         62.53         66.98        10.71 o                         
 -22   3   5       1014.77       1068.79        37.99 o                         
 -21   3   5         14.09         17.13         8.97 o                         
 -20   3   5        223.56        243.33        15.52 o                         
 -19   3   5         23.21         32.77         7.84 o                         
 -18   3   5          6.95          8.11         6.95 o                         
 -17   3   5         43.47         57.52         7.48 o                         
 -16   3   5         13.71         25.88         6.82 o                         
 -15   3   5        303.44        316.34        13.37 o                         
 -14   3   5        662.74        633.93        20.33 o                         
 -13   3   5         16.31         40.29         6.40 o                         
 -12   3   5        537.30        517.97        21.87 o                         
 -11   3   5        526.27        504.38        14.28 o                         
 -10   3   5        191.96        311.09        10.27 o                         
  -9   3   5        973.38        939.50        16.11 o                         
  -8   3   5       3154.38       3134.55        46.89 o                         
  -7   3   5       1335.02       1425.62        21.23 o                         
  -6   3   5        611.77        596.12        10.06 o                         
  -5   3   5       1556.55       1520.18        22.21 o                         
  -4   3   5       3840.31       3956.44        50.21 o                         
  -3   3   5       2513.16       2493.35        34.48 o                         
  -2   3   5       1015.31        943.05        15.00 o                         
  -1   3   5       4239.99       4495.45        60.14 o                         
   0   3   5       4158.80       4509.48        74.08 o                         
   1   3   5       1237.63       1209.90        20.14 o                         
   2   3   5        836.30        794.25        15.01 o                         
   3   3   5         56.33         54.82         3.55 o                         
   4   3   5       7505.11       7815.08       133.44 o                         
   5   3   5        109.41        136.18         5.44 o                         
   6   3   5       2901.13       2991.71        46.56 o                         
   7   3   5        860.88        833.28        16.78 o                         
   8   3   5       1133.74       1232.17        27.46 o                         
   9   3   5        406.99        450.26        16.24 o                         
  10   3   5        746.82        730.54        20.87 o                         
  11   3   5         86.37         86.40         8.44 o                         
  12   3   5        710.67        655.22        19.77 o                         
  13   3   5        304.42        295.24        13.34 o                         
  14   3   5         78.37         75.45         8.28 o                         
  15   3   5        107.68        130.19        12.23 o                         
  16   3   5         53.18         69.83         9.81 o                         
  17   3   5        265.31        238.62        13.92 o                         
  18   3   5         90.51        108.18        12.04 o                         
  19   3   5        243.89        287.22        14.85 o                         
  20   3   5         19.52         18.78        12.38 o                         
 -23   4   5          0.91          2.96         9.00 o                         
 -22   4   5        134.56        166.40        13.94 o                         
 -21   4   5         16.82         20.91        18.21 o                         
 -20   4   5         41.83         63.48        10.80 o                         
 -19   4   5       2257.61       2287.08        57.59 o                         
 -18   4   5        140.86        156.77         9.32 o                         
 -17   4   5       1114.30       1135.00        44.29 o                         
 -16   4   5         29.53         33.06         4.13 o                         
 -15   4   5        422.20        420.94        15.69 o                         
 -14   4   5          6.10         11.27         3.83 o                         
 -13   4   5        951.21        906.24        18.84 o                         
 -12   4   5         19.74         31.39         4.05 o                         
 -11   4   5        414.57        457.24        10.98 o                         
 -10   4   5       2175.46       2072.62        30.40 o                         
  -9   4   5       2058.95       1951.84        28.75 o                         
  -8   4   5        102.21        151.34         4.88 o                         
  -7   4   5       2179.88       2077.11        32.90 o                         
  -6   4   5       1681.86       1679.83        23.30 o                         
  -5   4   5       1003.98       1005.32        15.30 o                         
  -4   4   5         38.09         94.27         3.59 o                         
  -3   4   5       1026.69        935.38        14.79 o                         
  -2   4   5        201.50        213.40         5.38 o                         
  -1   4   5       8753.45       8774.10       129.39 o                         
   0   4   5        234.19        170.92         5.67 o                         
   1   4   5       3677.77       3888.96        61.66 o                         
   2   4   5       4020.87       4138.77        72.75 o                         
   3   4   5        526.41        429.04        11.56 o                         
   4   4   5        615.33        661.46        14.95 o                         
   5   4   5       3536.93       3276.16        50.60 o                         
   6   4   5       1253.31       1254.63        24.01 o                         
   7   4   5        481.66        496.79        15.29 o                         
   8   4   5        118.89        123.65         8.34 o                         
   9   4   5       1561.01       1532.11        38.81 o                         
  10   4   5          4.24          6.11         6.97 o                         
  11   4   5       1833.43       1820.01        41.33 o                         
  12   4   5        354.07        371.40        16.96 o                         
  13   4   5        697.84        738.94        30.53 o                         
  14   4   5        138.36        156.53        17.48 o                         
  15   4   5         13.32         10.24        13.67 o                         
  16   4   5         76.97         75.20         8.53 o                         
  17   4   5        871.62        918.38        54.67 o                         
  18   4   5        199.51        246.25        14.95 o                         
  19   4   5         10.97          4.07         8.18 o                         
  20   4   5        265.50        283.07        18.19 o                         
 -23   5   5         88.37         75.51        11.48 o                         
 -22   5   5          7.16          2.59        12.23 o                         
 -21   5   5         85.46        115.81        18.93 o                         
 -20   5   5         42.48         37.70        15.00 o                         
 -19   5   5        772.49        796.23        27.86 o                         
 -18   5   5          9.81         11.37         4.66 o                         
 -17   5   5         63.51         64.09        10.09 o                         
 -16   5   5        680.09        645.18        16.87 o                         
 -15   5   5         21.98         24.38         4.78 o                         
 -14   5   5       2031.09       1920.10        54.18 o                         
 -13   5   5       2113.78       2123.01        41.01 o                         
 -12   5   5        263.66        294.79         9.49 o                         
 -11   5   5        191.73        204.40         7.99 o                         
 -10   5   5       1462.40       1434.89        25.95 o                         
  -9   5   5        862.41        879.13        15.94 o                         
  -8   5   5       3061.15       2964.44        41.83 o                         
  -7   5   5        111.33        158.79         5.41 o                         
  -6   5   5        260.68        229.68         6.49 o                         
  -5   5   5       5338.67       5630.76        75.51 o                         
  -4   5   5        767.49        742.45        12.82 o                         
  -3   5   5        676.72        656.94        11.42 o                         
  -2   5   5       4522.69       4372.90        61.55 o                         
  -1   5   5        267.08        287.59         9.60 o                         
   0   5   5        339.28        322.80         8.45 o                         
   1   5   5       6892.81       7018.37       109.02 o                         
   2   5   5       1991.47       1922.36        32.39 o                         
   3   5   5         41.59         35.85         3.85 o                         
   4   5   5       1507.11       1418.17        35.22 o                         
   5   5   5       1791.06       1917.83        49.45 o                         
   6   5   5        418.85        400.60        20.73 o                         
   7   5   5         26.17         23.36         6.15 o                         
   8   5   5       5383.42       5209.83       111.76 o                         
   9   5   5       3703.77       3755.54        86.67 o                         
  10   5   5        122.43        149.06         9.89 o                         
  11   5   5          5.14         11.99         8.76 o                         
  12   5   5        209.72        229.50        12.65 o                         
  13   5   5       1401.92       1430.40        47.09 o                         
  14   5   5        467.60        459.71        34.84 o                         
  15   5   5        970.14        958.11        31.57 o                         
  16   5   5       1148.34       1068.34        34.29 o                         
  17   5   5        217.34        241.97        16.41 o                         
  18   5   5        138.22        151.53        13.12 o                         
  19   5   5        405.11        432.95        31.72 o                         
 -22   6   5          1.06         10.20        17.38 o                         
 -21   6   5        688.62        652.87        25.69 o                         
 -20   6   5         37.87         38.07         9.97 o                         
 -19   6   5         72.99         74.39         7.46 o                         
 -18   6   5        112.94        103.63         7.06 o                         
 -17   6   5        495.30        463.11        20.49 o                         
 -16   6   5       1155.19       1175.49        26.79 o                         
 -15   6   5        110.07         96.92         6.99 o                         
 -14   6   5          3.49          6.69         5.91 o                         
 -13   6   5       2000.03       1949.30        49.01 o                         
 -12   6   5       1084.24       1095.35        23.31 o                         
 -11   6   5        492.52        472.44        13.02 o                         
 -10   6   5        319.90        317.59        12.60 o                         
  -9   6   5        643.82        611.80        15.01 o                         
  -8   6   5         38.23         45.25         4.45 o                         
  -7   6   5       6294.32       6377.01        95.81 o                         
  -6   6   5       1920.01       1946.09        35.88 o                         
  -5   6   5       1298.65       1340.19        21.13 o                         
  -4   6   5        344.18        322.18         8.10 o                         
  -3   6   5       3260.18       3290.76        48.88 o                         
  -2   6   5         28.15         35.03         4.17 o                         
  -1   6   5       4259.08       4059.41        71.96 o                         
   0   6   5        554.38        490.08        13.14 o                         
   1   6   5       1328.94       1346.98        29.06 o                         
   2   6   5       2379.73       2530.14        50.41 o                         
   3   6   5       2693.66       2589.96        53.91 o                         
   4   6   5         23.55         34.60         7.37 o                         
   5   6   5       2531.44       2599.92        85.62 o                         
   6   6   5       1186.20       1280.84        54.43 o                         
   7   6   5        349.06        317.42        14.41 o                         
   8   6   5       1732.17       1630.10        36.55 o                         
   9   6   5        507.31        490.00        16.47 o                         
  10   6   5         10.32         16.82         7.59 o                         
  11   6   5       3558.92       3468.16        72.23 o                         
  12   6   5        814.44        745.80        25.33 o                         
  13   6   5        631.80        606.89        23.04 o                         
  14   6   5        385.19        407.24        24.61 o                         
  15   6   5        722.41        730.45        31.45 o                         
  16   6   5         24.98         29.07         9.64 o                         
  17   6   5        137.91        180.05        14.46 o                         
  18   6   5        268.49        273.35        19.24 o                         
  19   6   5          2.63          7.71         7.68 o                         
 -21   7   5        289.75        299.45        13.93 o                         
 -20   7   5        541.97        529.68        24.65 o                         
 -19   7   5         96.61         82.79        10.17 o                         
 -18   7   5       1177.05       1051.46        32.53 o                         
 -17   7   5        519.37        493.07        15.75 o                         
 -16   7   5        390.44        395.24        12.57 o                         
 -15   7   5        158.77        174.95        10.16 o                         
 -14   7   5       2225.97       2185.50        44.42 o                         
 -13   7   5        160.52        144.49         8.30 o                         
 -12   7   5        200.82        238.31        13.89 o                         
 -11   7   5        840.43        817.03        20.21 o                         
 -10   7   5        176.92        177.27         8.67 o                         
  -9   7   5        413.93        451.98        13.01 o                         
  -8   7   5       1910.42       1899.26        39.93 o                         
  -7   7   5        762.24        747.58        18.47 o                         
  -6   7   5        573.95        596.72        16.87 o                         
  -5   7   5       1868.78       1917.21        32.23 o                         
  -4   7   5        917.99        897.20        17.97 o                         
  -3   7   5        586.45        585.54        12.93 o                         
  -2   7   5       3211.78       3202.09        55.32 o                         
  -1   7   5        695.81        711.51        17.08 o                         
   0   7   5       1431.07       1438.06        33.71 o                         
   1   7   5       2194.15       2090.05        59.04 o                         
   2   7   5       1567.12       1489.24        37.72 o                         
   3   7   5        685.36        641.74        18.36 o                         
   4   7   5       3570.67       3478.15        71.57 o                         
   5   7   5        714.62        643.02        23.07 o                         
   6   7   5        916.67        922.79        28.85 o                         
   7   7   5        652.41        584.05        27.16 o                         
   8   7   5         60.98         59.79         9.10 o                         
   9   7   5        142.30        156.53         7.50 o                         
  10   7   5       1015.14       1009.83        34.61 o                         
  11   7   5        489.08        472.05        23.40 o                         
  12   7   5       1766.55       1807.28        50.16 o                         
  13   7   5        197.84        178.10        11.34 o                         
  14   7   5         80.20         87.41        10.99 o                         
  15   7   5         33.05         31.13         9.60 o                         
  16   7   5        439.93        473.44        20.09 o                         
  17   7   5          3.04         10.24         9.85 o                         
  18   7   5        464.37        456.95        27.78 o                         
 -20   8   5         55.02         41.79         8.42 o                         
 -19   8   5        180.39        197.77        11.95 o                         
 -18   8   5         61.14         60.83         9.17 o                         
 -17   8   5        207.86        184.71        11.53 o                         
 -16   8   5        204.37        263.78        15.86 o                         
 -15   8   5         16.01         19.86         8.60 o                         
 -14   8   5        211.93        194.06        11.23 o                         
 -13   8   5       1193.34       1204.87        29.40 o                         
 -12   8   5        329.58        332.52        14.58 o                         
 -11   8   5        420.84        419.14        15.65 o                         
 -10   8   5         36.46         45.03         9.46 o                         
  -9   8   5       2809.56       2668.74        54.13 o                         
  -8   8   5        466.96        534.43        19.20 o                         
  -7   8   5       1909.85       1911.54        40.51 o                         
  -6   8   5       1639.42       1737.24        35.18 o                         
  -5   8   5        741.04        703.30        16.07 o                         
  -4   8   5       1063.65       1050.65        21.77 o                         
  -3   8   5         27.26         44.26         6.49 o                         
  -2   8   5         11.59         21.53         5.68 o                         
  -1   8   5       5531.79       5526.40        97.19 o                         
   0   8   5        735.18        687.18        19.22 o                         
   1   8   5        111.76         88.19         7.74 o                         
   2   8   5        903.50        905.69        25.68 o                         
   3   8   5        364.07        369.32        14.27 o                         
   4   8   5         16.63          5.39         6.62 o                         
   5   8   5       3443.44       3296.31        80.62 o                         
   6   8   5         90.80         70.01        11.30 o                         
   7   8   5         25.83         30.02        14.10 o                         
   8   8   5        948.98        876.97        39.29 o                         
   9   8   5       1723.07       1737.53        55.03 o                         
  10   8   5        378.26        385.31        33.65 o                         
  11   8   5       1047.09       1019.92        28.54 o                         
  12   8   5        222.80        206.89        14.12 o                         
  13   8   5         70.66         75.40         6.87 o                         
  14   8   5        243.58        249.48        21.53 o                         
  15   8   5        337.25        357.85        17.09 o                         
  16   8   5        369.74        426.34        20.90 o                         
 -18   9   5          6.86         16.49         8.39 o                         
 -17   9   5         76.43         70.70         9.97 o                         
 -16   9   5        259.09        270.89        16.16 o                         
 -15   9   5        420.71        442.06        19.19 o                         
 -14   9   5        736.60        732.26        22.13 o                         
 -13   9   5          1.25         -7.99         7.99 o                         
 -12   9   5        182.81        165.71        17.18 o                         
 -11   9   5        151.38        159.36        12.36 o                         
 -10   9   5        672.01        654.73        24.71 o                         
  -9   9   5       1383.53       1343.38        38.68 o                         
  -8   9   5        433.62        416.09        20.34 o                         
  -7   9   5        656.10        647.82        22.59 o                         
  -6   9   5        415.77        457.03        15.10 o                         
  -5   9   5        374.51        357.96        13.24 o                         
  -4   9   5        694.12        653.02        16.14 o                         
  -3   9   5         50.98         47.47         6.79 o                         
  -2   9   5       1309.23       1308.71        37.13 o                         
  -1   9   5         28.70         48.07        11.30 o                         
   0   9   5          5.13          9.26         6.17 o                         
   1   9   5        786.22        710.57        23.33 o                         
   2   9   5        209.84        185.83        14.12 o                         
   3   9   5         20.48         23.72         7.87 o                         
   4   9   5        821.13        854.07        24.13 o                         
   5   9   5        425.02        363.74        18.54 o                         
   6   9   5          4.43         -0.38         8.84 o                         
   7   9   5        505.36        466.87        28.19 o                         
   8   9   5       1729.84       1629.81       109.39 o                         
   9   9   5         13.15         24.81         9.95 o                         
  10   9   5         67.28         69.30        12.60 o                         
  11   9   5        150.81        128.78        13.07 o                         
  12   9   5          7.87         16.19        11.08 o                         
  13   9   5        211.27        200.62        16.37 o                         
  14   9   5        139.56        168.31        16.27 o                         
  15   9   5         42.38         58.92        15.14 o                         
 -17  10   5         79.22         56.37         9.90 o                         
 -16  10   5          6.66          1.74         8.76 o                         
 -15  10   5        165.45        165.79        12.59 o                         
 -14  10   5         92.94         92.37        10.35 o                         
 -13  10   5         82.65         84.26        10.96 o                         
 -12  10   5          8.36         10.49         8.62 o                         
 -11  10   5         48.73         31.67        10.15 o                         
 -10  10   5         58.38         43.92         8.62 o                         
  -9  10   5        238.48        237.01        12.22 o                         
  -8  10   5        242.38        264.80        13.71 o                         
  -7  10   5        469.10        467.23        16.81 o                         
  -6  10   5         15.12         38.87         8.58 o                         
  -5  10   5        137.05        115.75         8.79 o                         
  -4  10   5        293.04        253.26        12.17 o                         
  -3  10   5        648.10        625.54        22.30 o                         
  -2  10   5         42.40         65.43         8.59 o                         
  -1  10   5        502.30        529.96        21.38 o                         
   0  10   5        419.61        400.75        17.55 o                         
   1  10   5        161.19        133.80         9.71 o                         
   2  10   5        228.36        286.37        14.57 o                         
   3  10   5        903.90        875.79        23.66 o                         
   4  10   5        387.37        369.09        15.05 o                         
   5  10   5        347.24        308.63        16.63 o                         
   6  10   5         26.73         24.14         7.91 o                         
   7  10   5        175.30        153.02        11.25 o                         
   8  10   5         46.98         42.55        10.51 o                         
   9  10   5        401.04        386.30        21.83 o                         
  10  10   5         96.33        103.32        13.41 o                         
  11  10   5        507.18        524.87        43.14 o                         
  12  10   5         73.75         80.42        12.07 o                         
  13  10   5        484.64        444.13        21.22 o                         
 -14  11   5        497.13        589.39        21.71 o                         
 -13  11   5          0.37          6.29         9.99 o                         
 -12  11   5          4.53         -2.28         8.76 o                         
 -11  11   5          1.47         -8.77         8.77 o                         
 -10  11   5          7.98         24.60        10.47 o                         
  -9  11   5          1.65         14.39         9.84 o                         
  -8  11   5        379.59        390.75        16.16 o                         
  -7  11   5         35.02         49.60         8.77 o                         
  -6  11   5         70.52         84.35         9.44 o                         
  -5  11   5        146.02        143.37        11.91 o                         
  -4  11   5        265.52        257.25        16.70 o                         
  -3  11   5        134.44        138.77         9.35 o                         
  -2  11   5        580.96        569.62        20.97 o                         
  -1  11   5          0.10         -1.36         6.51 o                         
   0  11   5        103.28        129.54         9.31 o                         
   1  11   5        345.17        320.97        13.15 o                         
   2  11   5        695.14        640.39        20.94 o                         
   3  11   5         18.37         11.24         9.28 o                         
   4  11   5        458.31        482.62        19.19 o                         
   5  11   5         36.31         56.23        11.55 o                         
   6  11   5          3.70         10.60         8.35 o                         
   7  11   5         41.60         45.13        10.38 o                         
   8  11   5         57.81         57.73        10.77 o                         
   9  11   5        459.10        450.50        33.31 o                         
  10  11   5         34.02         53.44        10.80 o                         
  11  11   5         35.75         36.44        10.48 o                         
 -11  12   5         45.45         42.86        10.35 o                         
 -10  12   5          0.57         25.64         9.39 o                         
  -9  12   5        181.14        188.63        14.95 o                         
  -8  12   5         98.23        104.57        14.40 o                         
  -7  12   5        268.59        276.55        13.81 o                         
  -6  12   5         96.11         89.13        10.09 o                         
  -5  12   5         14.82         19.25         6.78 o                         
  -4  12   5        130.17        131.18        12.21 o                         
  -3  12   5        333.74        334.48        13.47 o                         
  -2  12   5        109.24        140.76        10.03 o                         
  -1  12   5        378.48        435.12        27.37 o                         
   0  12   5         66.98         85.20         8.74 o                         
   1  12   5         76.84         81.85        13.75 o                         
   2  12   5        156.81        169.18        11.17 o                         
   3  12   5        214.31        182.08        11.46 o                         
   4  12   5         71.44         91.67        11.13 o                         
   5  12   5         13.26         16.63         9.81 o                         
   6  12   5        321.24        272.56        15.43 o                         
   7  12   5         36.48         21.87         9.63 o                         
   8  12   5          9.84          2.16        10.04 o                         
  -7  13   5        101.73        107.10        16.44 o                         
  -6  13   5          0.50          0.24         5.93 o                         
  -5  13   5        293.94        283.65        19.86 o                         
  -4  13   5          4.28         -9.31        10.81 o                         
  -3  13   5        109.09        117.54        13.74 o                         
  -2  13   5         14.28         13.08         7.07 o                         
  -1  13   5        190.06        210.30        11.74 o                         
   0  13   5         26.21         31.17         8.08 o                         
   1  13   5         35.23         32.47         9.11 o                         
   2  13   5         53.11         53.36        11.72 o                         
   3  13   5        109.84         99.07         9.44 o                         
 -24   0   6        797.23        862.84        62.84 o                         
 -23   0   6        105.77         79.11        28.61 o                         
 -22   0   6         94.52         81.85        31.36 o                         
 -21   0   6         22.38          9.60        23.84 o                         
 -20   0   6       2639.72       2431.01       153.34 o                         
 -19   0   6       1702.53       1394.56       109.39 o                         
 -18   0   6       6028.28       5554.99       316.46 o                         
 -17   0   6        502.37        511.80        62.51 o                         
 -16   0   6       1418.39       1299.88       102.56 o                         
 -15   0   6        486.62        451.60        49.81 o                         
 -14   0   6      21593.95      20507.86      2158.36 o                         
 -13   0   6       9578.70       9414.99       351.49 o                         
 -12   0   6        119.44         73.25        19.34 o                         
 -11   0   6        353.25        282.83        19.97 o                         
 -10   0   6       2376.20       2362.15        70.26 o                         
  -9   0   6       3710.16       3326.58       285.20 o                         
  -8   0   6       9090.75       8429.40       219.75 o                         
  -7   0   6       8556.49       7913.29       206.08 o                         
  -6   0   6       4520.84       4377.04        85.52 o                         
  -5   0   6        198.99        149.21         7.10 o                         
  -4   0   6       9099.98       9561.35       161.53 o                         
  -3   0   6       4352.30       4255.84        66.35 o                         
  -2   0   6        145.86        134.34         7.21 o                         
  -1   0   6       5867.06       5358.27        91.85 o                         
   0   0   6       7085.03       7101.62       120.96 o                         
   1   0   6        144.03        154.16         8.19 o                         
   2   0   6        749.51        708.78        22.64 o                         
   3   0   6      28634.19      28235.21       500.56 o                         
   4   0   6       3187.65       2861.25        54.05 o                         
   5   0   6      11528.89      10442.32       201.00 o                         
   6   0   6        858.06        806.82        19.57 o                         
   7   0   6        806.40        867.02        48.98 o                         
   8   0   6       2308.14       2462.59        69.30 o                         
   9   0   6      21772.38      20660.71       554.55 o                         
  10   0   6       6955.25       6782.97       212.47 o                         
  11   0   6       1566.93       1487.75       111.56 o                         
  12   0   6        325.15        302.52        38.15 o                         
  13   0   6        332.50        344.31        18.50 o                         
  14   0   6         17.83         21.01         9.03 o                         
  15   0   6       2545.59       2774.06        92.26 o                         
  16   0   6        272.98        188.99        60.56 o                         
  17   0   6       1623.62       1661.59        82.61 o                         
  18   0   6        322.69        305.85        21.90 o                         
  19   0   6        249.76        278.78        20.77 o                         
  20   0   6        143.94        165.10        17.33 o                         
 -24   1   6        392.47        434.52        33.88 o                         
 -23   1   6        256.40        319.64        33.24 o                         
 -22   1   6        120.90        130.18        25.44 o                         
 -21   1   6       1176.52       1280.24        43.20 o                         
 -20   1   6        436.58        396.42        34.50 o                         
 -19   1   6       2061.37       2049.59        91.77 o                         
 -18   1   6       4381.50       4035.55        88.23 o                         
 -17   1   6        886.36        843.53        27.67 o                         
 -16   1   6       1510.74       1477.69        32.31 o                         
 -15   1   6       2349.13       2261.89        45.82 o                         
 -14   1   6        882.91        752.69        24.20 o                         
 -13   1   6       9517.34       9382.41       183.21 o                         
 -12   1   6       7343.84       7551.09       176.35 o                         
 -11   1   6       1133.96       1235.15        25.67 o                         
 -10   1   6        260.81        265.74         9.27 o                         
  -9   1   6      14457.84      15131.14       256.84 o                         
  -8   1   6       8932.30       8609.24       140.28 o                         
  -7   1   6      11012.59      10979.58       187.20 o                         
  -6   1   6      29897.41      31643.06       479.04 o                         
  -5   1   6       8712.73      10419.04       136.35 o                         
  -4   1   6       5674.33       5927.53        73.62 o                         
  -3   1   6        442.86        399.71         6.92 o                         
  -2   1   6      43853.94      45675.88       762.21 o                         
  -1   1   6        222.36        186.53         4.21 o                         
   0   1   6      10816.92      10874.81       137.52 o                         
   1   1   6       5872.34       6602.67        93.75 o                         
   2   1   6      21059.35      21958.55       305.72 o                         
   3   1   6       8303.34       8422.76       110.78 o                         
   4   1   6      13214.94      12430.47       162.50 o                         
   5   1   6       6364.35       6577.47        87.36 o                         
   6   1   6       5471.67       5308.01        71.24 o                         
   7   1   6        992.67       1145.14        18.20 o                         
   8   1   6       5296.05       5138.13        77.84 o                         
   9   1   6       2253.50       2153.31        38.35 o                         
  10   1   6       9466.40       8842.03       168.89 o                         
  11   1   6       1121.81       1045.96        32.03 o                         
  12   1   6       5357.23       5140.06       119.08 o                         
  13   1   6        818.36        783.62        22.58 o                         
  14   1   6       7035.36       6766.59       146.24 o                         
  15   1   6        258.43        311.54        14.40 o                         
  16   1   6       4478.65       4381.15       122.50 o                         
  17   1   6          3.85          7.58         9.59 o                         
  18   1   6         53.73         57.32         8.95 o                         
  19   1   6        102.33        143.29        11.56 o                         
  20   1   6       1186.40       1273.94        65.74 o                         
 -24   2   6       1232.81       1256.27        39.14 o                         
 -23   2   6        117.86        149.84        11.61 o                         
 -22   2   6          9.69         11.27         5.35 o                         
 -21   2   6        284.66        244.42        15.39 o                         
 -20   2   6       2523.83       2472.70        64.70 o                         
 -19   2   6        441.03        438.94        19.99 o                         
 -18   2   6       2910.55       2878.23        61.22 o                         
 -17   2   6        213.80        205.87        11.15 o                         
 -16   2   6       1030.02        994.46        25.89 o                         
 -15   2   6         37.55         48.28         5.87 o                         
 -14   2   6       9223.30       9337.85       183.32 o                         
 -13   2   6       8384.92       8728.80       171.20 o                         
 -12   2   6       1274.07       1252.15        31.23 o                         
 -11   2   6         34.68         40.97         6.75 o                         
 -10   2   6       4532.51       4786.74        80.95 o                         
  -9   2   6      16994.06      18024.71       275.82 o                         
  -8   2   6      10154.71      10284.14       186.81 o                         
  -7   2   6       5690.34       5243.05        73.43 o                         
  -6   2   6       2394.10       2476.53        34.65 o                         
  -5   2   6        161.94        171.14         7.57 o                         
  -4   2   6       2448.30       2636.87        35.16 o                         
  -3   2   6      24727.87      25104.51       349.72 o                         
  -2   2   6      21651.75      23156.13       335.37 o                         
  -1   2   6      21150.36      21223.53       284.88 o                         
   0   2   6        912.80        942.86        15.76 o                         
   1   2   6       1936.98       2064.77        32.27 o                         
   2   2   6        577.57        553.06        10.90 o                         
   3   2   6       8145.98       7220.31       111.50 o                         
   4   2   6       2562.30       2297.70        44.10 o                         
   5   2   6      21993.45      21860.57       305.29 o                         
   6   2   6       3475.93       3618.04        51.49 o                         
   7   2   6        100.08        140.10         6.66 o                         
   8   2   6         90.58        105.98         9.41 o                         
   9   2   6      18045.73      17549.88       296.38 o                         
  10   2   6       4027.70       3812.04        69.21 o                         
  11   2   6       2570.89       2469.17        46.37 o                         
  12   2   6        277.51        271.03        10.66 o                         
  13   2   6        612.62        590.98        18.21 o                         
  14   2   6        258.27        256.94        15.78 o                         
  15   2   6       4951.50       4852.27       137.54 o                         
  16   2   6        481.28        481.77        31.72 o                         
  17   2   6       1893.43       1912.82        52.68 o                         
  18   2   6        184.65        200.69        11.92 o                         
  19   2   6        148.15        174.88        12.81 o                         
  20   2   6        112.66        124.50        13.24 o                         
 -24   3   6         53.99         49.83         9.27 o                         
 -23   3   6         66.29         93.34        11.07 o                         
 -22   3   6        736.95        766.36        28.56 o                         
 -21   3   6       1286.20       1281.26        40.10 o                         
 -20   3   6        255.52        269.99        16.32 o                         
 -19   3   6       4390.73       4336.28        97.07 o                         
 -18   3   6       2072.16       1984.05        48.76 o                         
 -17   3   6        528.02        529.43        27.69 o                         
 -16   3   6         45.94         64.39         7.51 o                         
 -15   3   6      10418.32      10454.67       204.32 o                         
 -14   3   6        600.19        539.01        17.76 o                         
 -13   3   6       7112.21       7286.23       144.15 o                         
 -12   3   6       4562.35       4519.83        92.05 o                         
 -11   3   6        554.26        546.18        15.35 o                         
 -10   3   6        107.93        107.16         8.04 o                         
  -9   3   6       4763.48       4702.14        75.46 o                         
  -8   3   6       5940.63       5616.66        75.54 o                         
  -7   3   6      18535.77      20073.19       280.27 o                         
  -6   3   6       9126.18       9476.89       125.00 o                         
  -5   3   6       1486.33       1878.80        27.05 o                         
  -4   3   6      11570.20      12359.02       161.81 o                         
  -3   3   6      31640.22      33444.46       484.00 o                         
  -2   3   6       1097.57        875.41        14.36 o                         
  -1   3   6      20962.48      22347.03       300.02 o                         
   0   3   6      20797.39      21261.29       285.44 o                         
   1   3   6       1075.31       1321.12        19.23 o                         
   2   3   6       7769.55       7803.12       120.17 o                         
   3   3   6      16441.20      17090.20       248.90 o                         
   4   3   6      15004.29      14266.11       217.68 o                         
   5   3   6       1141.73       1046.90        19.73 o                         
   6   3   6       1518.08       1305.04        26.24 o                         
   7   3   6         52.15         57.28         6.05 o                         
   8   3   6       3385.32       3202.61        62.77 o                         
   9   3   6       1799.19       1780.71        44.03 o                         
  10   3   6       7657.57       7178.59       168.14 o                         
  11   3   6       3314.75       3218.59        68.28 o                         
  12   3   6       1409.13       1407.51        37.87 o                         
  13   3   6        391.22        351.48        16.64 o                         
  14   3   6       4264.95       4098.26        90.58 o                         
  15   3   6        912.70        819.64        35.67 o                         
  16   3   6       2498.93       2479.82        63.74 o                         
  17   3   6         13.37         26.03        11.46 o                         
  18   3   6         55.53         89.38        12.16 o                         
  19   3   6        150.95        148.77        11.94 o                         
  20   3   6        848.99        903.75        27.73 o                         
 -23   4   6         11.24          2.95        16.77 o                         
 -22   4   6         15.82         11.77        12.38 o                         
 -21   4   6        111.14        123.63        13.42 o                         
 -20   4   6        822.03        901.84        29.81 o                         
 -19   4   6        332.55        368.50        18.97 o                         
 -18   4   6       1293.84       1407.12        42.81 o                         
 -17   4   6        657.86        674.16        22.63 o                         
 -16   4   6          9.28         13.79         6.87 o                         
 -15   4   6         33.76         52.99         7.31 o                         
 -14   4   6       3059.14       3075.16        72.33 o                         
 -13   4   6       5266.10       5391.47       101.64 o                         
 -12   4   6       4249.07       4411.21        73.82 o                         
 -11   4   6       1996.32       1899.32        33.94 o                         
 -10   4   6        557.74        494.60        13.31 o                         
  -9   4   6       2184.46       2120.74        32.01 o                         
  -8   4   6       9756.34      10206.75       134.73 o                         
  -7   4   6       1518.08       1272.06        19.06 o                         
  -6   4   6        451.03        695.33        11.46 o                         
  -5   4   6       2304.11       2320.76        33.02 o                         
  -4   4   6       3110.79       3125.06        44.49 o                         
  -3   4   6        778.86        670.27        11.42 o                         
  -1   4   6       3986.65       3647.70        64.78 o                         
   0   4   6        349.23        364.76         8.79 o                         
   1   4   6        385.53        452.12        11.13 o                         
   2   4   6        170.40        366.69        10.14 o                         
   3   4   6       2488.02       2259.75        41.63 o                         
   4   4   6       7137.81       7470.51       121.51 o                         
   5   4   6       6218.96       5991.18       110.24 o                         
   6   4   6         19.90         29.74         7.55 o                         
   7   4   6        388.64        459.44        14.91 o                         
   8   4   6       1501.86       1524.69        35.05 o                         
   9   4   6       6972.29       6799.10       134.69 o                         
  10   4   6       2030.76       2037.93        45.59 o                         
  11   4   6       5166.59       4963.37       107.78 o                         
  12   4   6        402.02        408.02        20.10 o                         
  13   4   6         31.04         43.79         9.19 o                         
  14   4   6        305.73        309.15        20.29 o                         
  15   4   6       3098.76       2970.62        70.33 o                         
  16   4   6         24.43         63.35        10.19 o                         
  17   4   6        397.27        396.75        27.37 o                         
  18   4   6         44.31         61.43        10.06 o                         
  19   4   6         57.11         72.07        14.83 o                         
 -23   5   6         67.33        106.08        12.32 o                         
 -22   5   6        960.62       1006.37        35.74 o                         
 -21   5   6        618.00        676.38        25.75 o                         
 -20   5   6        128.72        169.43        14.59 o                         
 -19   5   6        781.64        881.45        30.82 o                         
 -18   5   6       3017.49       3136.75        85.16 o                         
 -17   5   6        394.29        420.24        22.47 o                         
 -16   5   6         27.87         35.64        10.76 o                         
 -15   5   6       3944.05       3744.77        71.06 o                         
 -14   5   6        522.40        498.40        14.02 o                         
 -13   5   6       1400.79       1377.50        29.84 o                         
 -12   5   6       4219.38       4036.35        69.09 o                         
 -11   5   6        781.72        742.86        16.37 o                         
 -10   5   6        463.16        491.19        11.82 o                         
  -9   5   6       2435.93       2348.80        39.66 o                         
  -8   5   6       4762.49       4679.65        65.90 o                         
  -7   5   6        850.12        753.96        13.32 o                         
  -6   5   6       9525.36       9866.61       134.83 o                         
  -5   5   6        485.43        473.79         9.25 o                         
  -4   5   6         30.67         45.22         3.44 o                         
  -3   5   6       2493.52       2460.25        37.21 o                         
  -2   5   6      14306.57      14719.38       215.34 o                         
  -1   5   6        981.91        995.01        18.86 o                         
   0   5   6       3163.62       3014.97        47.06 o                         
   1   5   6       1382.99       1421.70        24.25 o                         
   2   5   6       2019.34       2074.55        41.22 o                         
   3   5   6       2033.52       1939.02        49.97 o                         
   4   5   6       7042.31       7016.08       163.26 o                         
   5   5   6        118.49        160.72        11.58 o                         
   6   5   6       1470.86       1451.11        36.00 o                         
   7   5   6         20.03         34.08         7.34 o                         
   8   5   6       2421.94       2323.05        50.01 o                         
   9   5   6        572.23        600.34        18.43 o                         
  10   5   6       2278.05       2188.90        58.86 o                         
  11   5   6        456.67        439.66        16.95 o                         
  12   5   6        666.02        664.96        25.51 o                         
  13   5   6        543.63        546.94        26.54 o                         
  14   5   6        922.92        918.58        47.44 o                         
  15   5   6        694.13        767.20        26.13 o                         
  16   5   6       2060.50       2022.30        59.99 o                         
  17   5   6         99.35        112.38        10.02 o                         
  18   5   6          3.49         13.33        10.43 o                         
  19   5   6        223.96        284.05        24.58 o                         
 -22   6   6          7.89          1.33        11.21 o                         
 -21   6   6         45.19         78.44        19.11 o                         
 -20   6   6        953.23       1091.66        46.27 o                         
 -19   6   6        460.74        492.27        23.44 o                         
 -18   6   6        612.39        627.50        19.21 o                         
 -17   6   6        512.17        479.64        16.62 o                         
 -16   6   6        485.58        481.70        20.86 o                         
 -15   6   6         18.99         30.53         5.56 o                         
 -14   6   6       2922.89       2905.39        61.98 o                         
 -13   6   6       1731.18       1723.20        34.60 o                         
 -12   6   6        841.61        985.84        21.24 o                         
 -11   6   6        119.45        140.82         9.05 o                         
 -10   6   6       3629.85       3572.35        61.55 o                         
  -9   6   6        360.55        404.56        11.90 o                         
  -8   6   6       7550.65       7882.87       128.81 o                         
  -7   6   6       3538.96       3441.10        59.15 o                         
  -6   6   6        178.63        207.43         7.71 o                         
  -5   6   6        680.29        641.67        12.94 o                         
  -4   6   6       5090.19       5236.78        79.42 o                         
  -3   6   6       1408.14       1275.75        24.60 o                         
  -2   6   6        492.87        427.21        11.11 o                         
  -1   6   6       6346.08       6084.30       105.99 o                         
   0   6   6        258.01        313.90        14.59 o                         
   1   6   6       1410.15       1612.91        36.04 o                         
   2   6   6        165.52        126.98         8.25 o                         
   3   6   6       1187.27       1171.02        33.06 o                         
   4   6   6       3939.58       3912.95       156.77 o                         
   5   6   6       3335.68       3328.68        81.67 o                         
   6   6   6         54.84         61.45         9.08 o                         
   7   6   6        691.24        711.29        32.45 o                         
   8   6   6       2284.26       2298.26        49.10 o                         
   9   6   6       3270.04       3163.60        65.86 o                         
  10   6   6        519.02        496.17        17.01 o                         
  11   6   6        564.32        530.61        21.66 o                         
  12   6   6        468.47        474.52        17.45 o                         
  13   6   6        188.45        160.77        12.46 o                         
  14   6   6        199.32        206.37        13.39 o                         
  15   6   6        509.39        514.68        21.96 o                         
  16   6   6         21.40          4.91        12.50 o                         
  17   6   6        984.18        941.44        32.17 o                         
  18   6   6        120.49        150.27        16.79 o                         
 -21   7   6         91.17         97.67        18.64 o                         
 -20   7   6         56.63         73.88        13.10 o                         
 -19   7   6        541.61        528.52        20.79 o                         
 -18   7   6       1416.54       1383.89        32.96 o                         
 -17   7   6          1.71          2.61         7.42 o                         
 -16   7   6        163.42        187.23         9.83 o                         
 -15   7   6        865.70        911.47        21.79 o                         
 -14   7   6        512.50        563.62        16.30 o                         
 -13   7   6        289.92        328.78        16.74 o                         
 -12   7   6       1765.59       1754.20        35.23 o                         
 -11   7   6        171.01        208.51         9.17 o                         
 -10   7   6       1257.48       1228.76        27.69 o                         
  -9   7   6       2107.47       2118.53        39.01 o                         
  -8   7   6       4006.86       3866.58        70.99 o                         
  -7   7   6         18.23         24.22         5.77 o                         
  -6   7   6       3050.30       3226.63        67.87 o                         
  -5   7   6        947.08        896.53        20.40 o                         
  -4   7   6          1.13         10.71         4.94 o                         
  -3   7   6       1349.19       1366.45        32.31 o                         
  -2   7   6       4122.76       4086.59        78.08 o                         
  -1   7   6        174.95        170.04        11.44 o                         
   0   7   6       2821.82       2786.40        58.72 o                         
   1   7   6        774.75        751.52        21.12 o                         
   2   7   6         94.75         81.72         8.04 o                         
   3   7   6        616.44        607.04        17.90 o                         
   4   7   6       4368.57       4067.87        89.23 o                         
   5   7   6          0.09          1.82         7.33 o                         
   6   7   6        294.32        279.86        16.66 o                         
   7   7   6       1042.68        917.79        34.30 o                         
   8   7   6          9.31          7.39        10.94 o                         
   9   7   6        527.39        511.15        20.62 o                         
  10   7   6       1876.07       1721.87        53.31 o                         
  11   7   6          0.49         -1.26         7.16 o                         
  12   7   6        796.52        788.26        25.65 o                         
  13   7   6        720.96        739.71        29.09 o                         
  14   7   6        980.96        882.93        30.01 o                         
  15   7   6        609.44        623.79        25.35 o                         
  16   7   6        459.29        494.83        31.50 o                         
  17   7   6        200.48        246.63        18.27 o                         
 -20   8   6        546.54        546.72        18.94 o                         
 -19   8   6         65.33         75.37         9.60 o                         
 -18   8   6        269.62        290.19        13.22 o                         
 -17   8   6        695.01        703.50        26.63 o                         
 -16   8   6        536.54        589.77        43.94 o                         
 -15   8   6        189.74        192.73        13.83 o                         
 -14   8   6       1477.65       1540.70        35.38 o                         
 -13   8   6       1615.88       1662.01        37.32 o                         
 -12   8   6        114.46        109.29         9.58 o                         
 -11   8   6       1280.08       1259.65        29.80 o                         
 -10   8   6        540.87        532.23        17.41 o                         
  -9   8   6         17.73         32.92         7.01 o                         
  -8   8   6        237.33        321.80        12.76 o                         
  -7   8   6        306.25        312.05        12.30 o                         
  -6   8   6          2.13         22.95         6.36 o                         
  -5   8   6       1004.13       1016.20        20.78 o                         
  -4   8   6        627.47        713.23        22.56 o                         
  -3   8   6          7.64          2.23         5.26 o                         
  -2   8   6       2274.31       2354.97        44.91 o                         
  -1   8   6         77.49         79.81         6.97 o                         
   0   8   6        642.33        594.70        19.58 o                         
   1   8   6        430.22        437.73        15.63 o                         
   2   8   6       3968.06       3983.79        81.45 o                         
   3   8   6         20.90         19.92         5.88 o                         
   4   8   6         85.48         66.28         8.14 o                         
   5   8   6       3050.36       2863.74       122.01 o                         
   6   8   6        191.32        166.89        17.11 o                         
   7   8   6         81.38         50.98        13.86 o                         
   8   8   6        398.24        432.34        24.03 o                         
   9   8   6       1143.81       1061.31        39.56 o                         
  10   8   6        357.62        309.30        16.59 o                         
  11   8   6        129.86        121.49        12.05 o                         
  12   8   6        334.06        298.73        12.29 o                         
  13   8   6         50.56         30.90         8.40 o                         
  14   8   6        416.21        413.89        27.63 o                         
  15   8   6          7.52         -0.86        10.25 o                         
  16   8   6          1.45         -1.98         9.39 o                         
 -18   9   6        156.59        195.06        12.00 o                         
 -17   9   6         24.29         11.84         9.69 o                         
 -16   9   6        913.79        859.74        24.46 o                         
 -15   9   6        428.94        411.15        18.30 o                         
 -14   9   6         33.74         42.33         9.25 o                         
 -13   9   6        963.02       1007.61        28.28 o                         
 -12   9   6        461.08        456.91        21.26 o                         
 -11   9   6         88.75         97.51        13.25 o                         
 -10   9   6       1031.23       1015.23        32.42 o                         
  -9   9   6       2260.65       2149.81        52.37 o                         
  -8   9   6        128.39        123.48         8.92 o                         
  -7   9   6        472.91        482.90        15.96 o                         
  -6   9   6        425.78        444.97        17.22 o                         
  -5   9   6       1091.12       1042.15        21.50 o                         
  -4   9   6       1902.58       1906.64        38.03 o                         
  -3   9   6       1942.44       1989.58        42.03 o                         
  -2   9   6        620.13        540.71        19.07 o                         
  -1   9   6         18.44         20.49         7.28 o                         
   0   9   6        760.10        737.67        21.22 o                         
   1   9   6        120.60        117.23        14.27 o                         
   2   9   6          7.10         14.50         9.89 o                         
   3   9   6       2628.78       2508.80        58.12 o                         
   4   9   6         45.92         22.51         8.24 o                         
   5   9   6         73.18         63.94         8.55 o                         
   6   9   6        122.12        119.05        16.79 o                         
   7   9   6       1651.67       1698.74        57.09 o                         
   8   9   6        534.03        511.24        21.60 o                         
   9   9   6        887.51        985.26        32.22 o                         
  10   9   6        644.14        604.32        24.31 o                         
  11   9   6         86.45         65.33        11.13 o                         
  12   9   6        226.63        209.30        14.26 o                         
  13   9   6        486.72        503.66        40.86 o                         
  14   9   6         40.61         40.35        10.38 o                         
 -16  10   6        147.33        149.27        11.32 o                         
 -15  10   6         56.58         85.45        10.15 o                         
 -14  10   6         27.83          8.16         9.36 o                         
 -13  10   6        182.80        176.88        12.90 o                         
 -12  10   6         58.66         62.93         9.67 o                         
 -11  10   6       1352.13       1364.41        58.62 o                         
 -10  10   6        865.56        838.97        25.48 o                         
  -9  10   6        197.44        171.76        11.91 o                         
  -8  10   6         39.04         39.93        11.68 o                         
  -7  10   6       1454.54       1379.42        33.97 o                         
  -6  10   6        640.12        672.76        20.23 o                         
  -5  10   6        212.96        209.38        12.00 o                         
  -4  10   6        603.70        651.55        20.80 o                         
  -3  10   6          7.23          8.12         6.51 o                         
  -2  10   6         18.82         10.79         7.30 o                         
  -1  10   6       1900.81       1844.37        49.59 o                         
   0  10   6       1092.50       1024.08        29.27 o                         
   1  10   6        508.13        523.08        19.08 o                         
   2  10   6        321.69        375.67        15.23 o                         
   3  10   6          1.80         -5.19         6.97 o                         
   4  10   6         94.38         69.18         8.85 o                         
   5  10   6        631.37        540.12        17.92 o                         
   6  10   6        262.15        265.82        15.85 o                         
   7  10   6        367.59        401.29        22.16 o                         
   8  10   6        348.14        328.21        28.52 o                         
   9  10   6         24.30         21.10        10.41 o                         
  10  10   6         26.04         40.98        11.02 o                         
  11  10   6        181.07        206.15        15.15 o                         
  12  10   6        268.28        249.89        17.17 o                         
  13  10   6          1.09         39.07        33.21 o                         
 -14  11   6        119.55        113.88        10.94 o                         
 -13  11   6         19.00         26.54         9.78 o                         
 -12  11   6         42.60         27.86        12.73 o                         
 -11  11   6         69.55         88.24        10.83 o                         
 -10  11   6       1090.45       1171.04        36.97 o                         
  -9  11   6        889.51        924.03        25.67 o                         
  -8  11   6        103.67        107.99        10.08 o                         
  -7  11   6          4.11          7.45         8.27 o                         
  -6  11   6       1108.24       1012.36        25.71 o                         
  -5  11   6        793.95        813.27        27.00 o                         
  -4  11   6        282.02        297.11        12.12 o                         
  -3  11   6        181.46        237.53        11.54 o                         
  -2  11   6        585.33        511.17        20.21 o                         
  -1  11   6          1.03          9.57         9.32 o                         
   0  11   6        207.17        194.55        10.65 o                         
   1  11   6        740.90        807.70        22.62 o                         
   2  11   6        357.45        389.98        14.95 o                         
   3  11   6        164.57        171.86        12.32 o                         
   4  11   6        608.84        515.96        25.29 o                         
   5  11   6          2.62          8.72         9.17 o                         
   6  11   6         83.44         83.60        11.30 o                         
   7  11   6        613.07        621.50        28.39 o                         
   8  11   6         78.64         88.07        11.94 o                         
   9  11   6        488.69        516.31        29.03 o                         
  10  11   6        314.32        271.81        15.69 o                         
 -11  12   6        358.57        400.86        17.26 o                         
 -10  12   6        558.12        584.40        21.82 o                         
  -9  12   6        145.81        149.03        11.88 o                         
  -8  12   6         27.42         40.97        10.12 o                         
  -7  12   6         48.05         61.75        13.29 o                         
  -6  12   6        371.00        363.07        16.04 o                         
  -5  12   6        503.91        454.29        24.91 o                         
  -4  12   6        266.92        264.99        20.82 o                         
  -3  12   6        116.51        135.46        12.08 o                         
  -2  12   6          6.82          9.61         8.31 o                         
  -1  12   6         32.02         42.08         8.01 o                         
   0  12   6        339.26        344.91        14.21 o                         
   1  12   6         94.63         98.95        10.86 o                         
   2  12   6        125.13        134.85        10.53 o                         
   3  12   6         11.81         16.99         7.62 o                         
   4  12   6         17.49         38.44        10.39 o                         
   5  12   6        148.62        154.58        12.68 o                         
   6  12   6         99.40         81.41        11.61 o                         
   7  12   6          1.65         -1.27         9.84 o                         
  -6  13   6         66.98         62.19        13.81 o                         
  -5  13   6         58.63         68.23        11.79 o                         
  -4  13   6        110.50        137.70        13.09 o                         
  -3  13   6        191.93        233.87        15.14 o                         
  -2  13   6         67.43         55.57         8.61 o                         
  -1  13   6        283.25        282.16        14.08 o                         
   0  13   6         26.58         22.40         8.17 o                         
   1  13   6        594.64        622.94        19.90 o                         
   2  13   6        126.92        141.08        10.55 o                         
 -24   1   7          0.16         -6.35        17.88 o                         
 -23   1   7         13.26          2.92        17.97 o                         
 -22   1   7         35.08         30.64        19.79 o                         
 -21   1   7        241.52        242.22        26.01 o                         
 -20   1   7         54.00         52.46        18.72 o                         
 -19   1   7          0.76        -14.18        14.18 o                         
 -18   1   7        523.04        486.41        44.88 o                         
 -17   1   7       1018.08        957.08        49.94 o                         
 -16   1   7        662.43        686.23        35.32 o                         
 -15   1   7          0.87         -6.62        12.64 o                         
 -14   1   7         80.38        100.83        18.71 o                         
 -13   1   7         35.52         24.57        12.59 o                         
 -12   1   7        408.57        483.99        27.50 o                         
 -11   1   7        121.40        157.07        14.70 o                         
 -10   1   7        265.01        280.13        14.83 o                         
  -9   1   7        801.60        949.04        21.27 o                         
  -8   1   7        139.59        183.63         6.25 o                         
  -7   1   7        915.92        923.50        16.26 o                         
  -6   1   7         37.80         57.72         3.37 o                         
  -5   1   7         81.25        104.89         4.13 o                         
  -4   1   7         71.10         78.80         2.92 o                         
  -3   1   7         12.52         11.68         1.84 o                         
  -2   1   7       1043.76       1119.61        15.71 o                         
  -1   1   7        832.68        831.45        12.33 o                         
   0   1   7         97.66        117.48         3.90 o                         
   1   1   7        334.97        339.79         7.13 o                         
   2   1   7        353.81        391.74         7.64 o                         
   3   1   7        370.00        419.17        10.18 o                         
   4   1   7        178.15        204.53         5.80 o                         
   5   1   7        387.67        428.29         8.69 o                         
   6   1   7        187.08        213.87         6.29 o                         
   7   1   7        322.88        346.43        10.46 o                         
   8   1   7        707.60        709.40        16.19 o                         
   9   1   7          5.73          3.77         4.88 o                         
  10   1   7        265.60        284.70        11.39 o                         
  11   1   7        117.31        117.90         8.24 o                         
  12   1   7       1264.55       1216.64        36.72 o                         
  13   1   7         83.70         85.19         8.54 o                         
  14   1   7        876.31        828.36        24.51 o                         
  15   1   7          1.33          6.82        11.41 o                         
  16   1   7        154.52        150.72        13.83 o                         
  17   1   7        105.61         97.12         9.93 o                         
  18   1   7        301.62        291.47        24.55 o                         
  19   1   7         28.35         43.00         9.82 o                         
  20   1   7         19.79         48.01        11.63 o                         
 -24   2   7         48.94         51.94        19.30 o                         
 -23   2   7         24.82         13.49        18.01 o                         
 -22   2   7        143.54        152.47        24.84 o                         
 -21   2   7         50.35         57.84         8.15 o                         
 -20   2   7          2.33          2.53         5.22 o                         
 -19   2   7         54.18         70.46         6.28 o                         
 -18   2   7        310.99        290.38        15.34 o                         
 -17   2   7          2.47         -1.20         4.35 o                         
 -16   2   7          0.35         -0.14         5.23 o                         
 -15   2   7         76.53         65.57         7.71 o                         
 -14   2   7         37.58         44.87         5.46 o                         
 -13   2   7        103.64        128.23        13.54 o                         
 -12   2   7       2096.03       2058.20        45.23 o                         
 -11   2   7         17.23         13.83         4.09 o                         
 -10   2   7        172.42        190.74         7.42 o                         
  -9   2   7        252.68        223.00        12.61 o                         
  -8   2   7       2315.93       2346.77        35.26 o                         
  -7   2   7       1451.40       1580.81        22.58 o                         
  -6   2   7        725.42        681.43        11.55 o                         
  -5   2   7        543.05        635.21        10.98 o                         
  -4   2   7          0.72          8.23         2.12 o                         
  -3   2   7       1239.35       1341.88        20.18 o                         
  -2   2   7       4530.32       4618.56        62.03 o                         
  -1   2   7       1137.08       1262.95        19.93 o                         
   0   2   7        993.53        970.58        15.04 o                         
   1   2   7        183.58        185.92         5.88 o                         
   2   2   7        148.49        195.07         5.19 o                         
   3   2   7        439.69        427.36         8.83 o                         
   4   2   7        693.02        625.91        11.62 o                         
   5   2   7       1487.29       1614.63        31.42 o                         
   6   2   7       1043.97        993.34        24.94 o                         
   7   2   7        706.13        756.74        19.08 o                         
   8   2   7         24.68          6.81         5.56 o                         
   9   2   7         14.29         24.37         6.85 o                         
  10   2   7        880.65        853.14        21.82 o                         
  11   2   7       1142.56       1152.32        26.71 o                         
  12   2   7        489.78        476.12        16.02 o                         
  13   2   7         78.56         73.45         7.77 o                         
  14   2   7         33.02         22.55         7.09 o                         
  15   2   7         30.67         20.20        10.39 o                         
  16   2   7        136.31        136.69        10.40 o                         
  17   2   7        135.59        136.72        11.65 o                         
  18   2   7        978.72        925.89        30.69 o                         
  19   2   7         13.94         22.89         8.57 o                         
  20   2   7         37.22         31.56        10.92 o                         
 -24   3   7          7.26         17.11         8.00 o                         
 -23   3   7         93.61        115.08        13.25 o                         
 -22   3   7         77.13         75.13        10.33 o                         
 -21   3   7        101.46         88.18        11.17 o                         
 -20   3   7          3.38         -0.04         8.71 o                         
 -19   3   7        199.65        202.76        10.74 o                         
 -18   3   7         99.17        100.08         8.22 o                         
 -17   3   7        559.36        528.18        25.59 o                         
 -16   3   7        478.63        463.23        21.21 o                         
 -15   3   7        708.18        676.44        20.01 o                         
 -14   3   7          0.28          6.15         6.14 o                         
 -13   3   7        170.33        183.60         9.61 o                         
 -12   3   7        194.54        172.52        14.50 o                         
 -11   3   7        488.74        516.15        15.41 o                         
 -10   3   7        591.09        581.89        16.28 o                         
  -9   3   7        937.28        932.94        17.21 o                         
  -8   3   7       1326.18       1454.92        21.31 o                         
  -7   3   7       3641.14       3661.02        50.65 o                         
  -6   3   7       1391.80       1505.34        22.61 o                         
  -5   3   7        224.08        203.32         6.47 o                         
  -4   3   7       1236.80       1162.78        17.53 o                         
  -3   3   7         36.24         47.88         2.81 o                         
  -2   3   7         15.86         20.60         2.26 o                         
  -1   3   7       6251.08       6469.91        89.16 o                         
   0   3   7         32.27         38.80         3.25 o                         
   1   3   7       2170.63       2351.60        33.84 o                         
   2   3   7       4530.38       4671.83        73.50 o                         
   3   3   7        398.63        435.89        10.74 o                         
   4   3   7          3.11          4.42         3.39 o                         
   5   3   7        626.93        569.78        15.51 o                         
   6   3   7        202.18        237.19         9.90 o                         
   7   3   7        287.36        288.89        12.05 o                         
   8   3   7        146.48        152.89         9.84 o                         
   9   3   7       1687.76       1699.54        38.71 o                         
  10   3   7       4140.71       4105.24        84.39 o                         
  11   3   7       1595.60       1576.52        40.84 o                         
  12   3   7        339.30        356.85        16.58 o                         
  13   3   7          8.15          4.91         6.97 o                         
  14   3   7        980.21        947.98        34.41 o                         
  15   3   7        218.28        218.09        17.62 o                         
  16   3   7        329.21        339.02        18.06 o                         
  17   3   7        773.40        818.07        31.58 o                         
  18   3   7        164.77        195.53        15.29 o                         
  19   3   7          1.95         16.47        14.91 o                         
 -23   4   7         11.90         18.02        11.42 o                         
 -22   4   7         38.98         68.18        11.11 o                         
 -21   4   7         43.19         49.40        10.36 o                         
 -20   4   7        276.24        299.38        20.53 o                         
 -19   4   7        103.26        113.34         8.90 o                         
 -18   4   7        950.04        889.15        35.55 o                         
 -17   4   7         41.12         44.66         7.56 o                         
 -16   4   7         20.16         25.19        10.05 o                         
 -15   4   7       2299.14       2185.40        51.83 o                         
 -14   4   7       3440.15       3351.67        72.57 o                         
 -13   4   7       1531.75       1575.03        49.74 o                         
 -12   4   7        244.08        252.77        11.54 o                         
 -11   4   7        742.33        733.42        20.79 o                         
 -10   4   7          6.78         11.51         3.30 o                         
  -9   4   7       1367.63       1349.95        24.40 o                         
  -8   4   7       3781.90       3808.74        52.88 o                         
  -7   4   7        349.77        344.27         7.63 o                         
  -6   4   7       1372.73       1304.11        20.93 o                         
  -5   4   7       1286.92       1217.08        18.85 o                         
  -4   4   7       1032.97       1032.77        17.14 o                         
  -3   4   7       4528.02       4431.52        62.18 o                         
  -2   4   7        752.55        707.98        11.44 o                         
  -1   4   7       1600.83       1588.79        26.63 o                         
   0   4   7       4425.03       4411.57        67.12 o                         
   1   4   7         23.52         20.07         3.79 o                         
   2   4   7       1042.65        970.63        20.60 o                         
   3   4   7       2981.81       2979.56        53.82 o                         
   4   4   7       1183.11       1131.22        24.85 o                         
   5   4   7        560.15        618.07        17.59 o                         
   6   4   7        972.50       1048.32        25.64 o                         
   7   4   7        921.37        875.60        26.42 o                         
   8   4   7         95.64         71.49         7.75 o                         
   9   4   7       4156.66       4111.71        95.39 o                         
  10   4   7         37.82         47.14         7.77 o                         
  11   4   7        341.58        327.83        15.25 o                         
  12   4   7       1016.29        933.83        38.42 o                         
  13   4   7        166.87        151.93        14.18 o                         
  14   4   7         89.55        101.87        12.13 o                         
  15   4   7        334.32        329.53        14.69 o                         
  16   4   7        630.74        627.10        29.04 o                         
  17   4   7         71.41        117.31        12.41 o                         
  18   4   7        208.50        195.63        17.86 o                         
  19   4   7          3.33         18.45         9.25 o                         
 -23   5   7          6.33         28.14        10.32 o                         
 -22   5   7         64.18         73.15        13.10 o                         
 -21   5   7         19.62         27.68        10.44 o                         
 -20   5   7        377.31        394.66        29.69 o                         
 -19   5   7        504.30        530.65        31.01 o                         
 -18   5   7        121.72        120.99        12.60 o                         
 -17   5   7        169.33        212.34        20.86 o                         
 -16   5   7        762.70        766.77        28.17 o                         
 -15   5   7          9.57          2.77         9.71 o                         
 -14   5   7         78.60         88.55        11.60 o                         
 -13   5   7       1102.75       1079.46        21.77 o                         
 -12   5   7        190.32        172.01         8.08 o                         
 -11   5   7        613.78        586.20        15.90 o                         
 -10   5   7       3163.67       3239.74        53.22 o                         
  -9   5   7        384.32        361.30         9.88 o                         
  -8   5   7         77.76         81.51         4.84 o                         
  -7   5   7       3624.31       3380.80        50.54 o                         
  -6   5   7        890.66        912.12        16.08 o                         
  -5   5   7         77.92         95.25         4.95 o                         
  -4   5   7       2148.13       2171.87        32.17 o                         
  -3   5   7       1424.16       1377.45        21.53 o                         
  -2   5   7       1396.71       1389.66        23.70 o                         
  -1   5   7       4921.99       4718.52        75.02 o                         
   0   5   7       3344.25       3416.66        64.67 o                         
   1   5   7       2317.80       2434.77        50.91 o                         
   2   5   7       1288.33       1257.64        38.11 o                         
   3   5   7        324.37        301.37        14.69 o                         
   4   5   7       1024.26       1006.12        29.71 o                         
   5   5   7       4341.10       4776.68       145.84 o                         
   6   5   7       3124.21       3139.88        69.50 o                         
   7   5   7       2660.91       2650.22        55.70 o                         
   8   5   7       1038.70       1037.56        26.14 o                         
   9   5   7         11.29         18.59         7.23 o                         
  10   5   7         98.10        107.84         9.61 o                         
  11   5   7       3629.44       3500.89        86.65 o                         
  12   5   7        753.52        725.01        48.86 o                         
  13   5   7        120.98        151.22        18.44 o                         
  14   5   7        211.63        204.77        14.61 o                         
  15   5   7         12.41         22.34         9.41 o                         
  16   5   7         24.80         32.28         9.76 o                         
  17   5   7        814.47        909.16        26.30 o                         
  18   5   7        274.91        275.20        17.53 o                         
 -22   6   7          0.72          9.30        10.98 o                         
 -21   6   7        202.62        240.92        16.55 o                         
 -20   6   7        393.55        383.41        23.10 o                         
 -19   6   7        515.60        510.75        23.07 o                         
 -18   6   7        663.70        713.48        30.14 o                         
 -17   6   7         16.83         18.80        11.32 o                         
 -16   6   7        203.29        194.87        13.01 o                         
 -15   6   7        171.18        181.03         9.60 o                         
 -14   6   7        330.38        306.40        12.60 o                         
 -13   6   7         53.23         78.46         6.43 o                         
 -12   6   7       1570.11       1563.49        30.41 o                         
 -11   6   7        608.48        569.44        14.76 o                         
 -10   6   7          8.36         17.20         6.66 o                         
  -9   6   7       1721.43       1692.90        34.75 o                         
  -8   6   7       4503.90       4383.04        74.13 o                         
  -7   6   7        610.42        617.19        16.53 o                         
  -6   6   7        247.99        258.74         9.24 o                         
  -5   6   7        150.12        167.28         6.87 o                         
  -4   6   7         37.57         58.00         4.44 o                         
  -3   6   7       3213.20       3086.82        63.52 o                         
  -2   6   7       1912.56       1801.87        34.73 o                         
  -1   6   7        551.76        537.39        14.88 o                         
   0   6   7       2790.56       2882.09        60.11 o                         
   1   6   7        109.71        116.58         7.69 o                         
   2   6   7        229.22        215.79        11.83 o                         
   3   6   7       2645.82       2666.10        73.82 o                         
   4   6   7        802.73        846.42        27.00 o                         
   5   6   7        127.97        133.46        10.39 o                         
   6   6   7       2530.12       2458.01        62.93 o                         
   7   6   7         20.32         15.45         7.17 o                         
   8   6   7        137.78        136.54         9.94 o                         
   9   6   7       1475.14       1485.40        38.21 o                         
  10   6   7        700.81        716.29        23.84 o                         
  11   6   7        225.06        216.70        13.78 o                         
  12   6   7        613.80        638.06        20.60 o                         
  13   6   7        192.37        163.59        12.18 o                         
  14   6   7        102.50         91.95        11.09 o                         
  15   6   7       1111.03       1086.11        38.59 o                         
  16   6   7        681.15        723.80        32.91 o                         
  17   6   7          3.83         15.12         9.47 o                         
 -21   7   7          6.56         15.97        16.68 o                         
 -20   7   7         86.92         73.85        23.40 o                         
 -19   7   7         41.51         37.69        11.67 o                         
 -18   7   7        155.74        168.44         8.95 o                         
 -17   7   7         96.60        111.72         9.07 o                         
 -16   7   7        229.51        233.45         9.75 o                         
 -15   7   7        384.43        370.51        13.71 o                         
 -14   7   7        293.33        261.15        10.81 o                         
 -13   7   7       1599.15       1485.93        32.15 o                         
 -12   7   7         92.91        122.64         7.92 o                         
 -11   7   7        162.87        167.97         8.39 o                         
 -10   7   7          8.62         20.08         5.93 o                         
  -9   7   7       1391.74       1277.30        25.98 o                         
  -8   7   7        679.19        641.47        16.68 o                         
  -7   7   7       2199.49       2189.04        42.70 o                         
  -6   7   7        356.79        339.78        12.13 o                         
  -5   7   7         77.42        107.21        10.22 o                         
  -4   7   7        676.68        656.64        14.60 o                         
  -3   7   7         46.31         52.51         6.04 o                         
  -2   7   7        118.89        161.35         9.75 o                         
  -1   7   7       3940.28       3892.50        74.13 o                         
   0   7   7        540.53        531.64        18.30 o                         
   1   7   7        241.82        218.31        10.85 o                         
   2   7   7       1055.11        978.21        24.83 o                         
   3   7   7        301.43        270.22        15.69 o                         
   4   7   7         59.33         46.00         8.71 o                         
   5   7   7       1107.81       1078.66        32.88 o                         
   6   7   7        626.92        505.96        39.47 o                         
   7   7   7        180.69        214.34        17.48 o                         
   8   7   7        114.02        130.14        15.09 o                         
   9   7   7       1667.27       1563.23        51.59 o                         
  10   7   7        397.28        436.72        25.19 o                         
  11   7   7        571.71        572.53        25.64 o                         
  12   7   7         15.26         17.44         7.83 o                         
  13   7   7         46.19         67.60         9.56 o                         
  14   7   7         58.48         64.59        10.44 o                         
  15   7   7         32.66         24.80        10.21 o                         
  16   7   7        181.22        172.28        13.40 o                         
 -20   8   7         61.31         51.44        12.91 o                         
 -19   8   7         49.58         50.10         8.13 o                         
 -18   8   7        167.12        184.58        11.17 o                         
 -17   8   7         40.14         25.39         8.88 o                         
 -16   8   7         98.66         86.36         8.41 o                         
 -15   8   7        257.53        248.29        15.67 o                         
 -14   8   7        370.69        401.00        16.96 o                         
 -13   8   7          3.11         -6.57         7.24 o                         
 -12   8   7         30.38         54.41         7.96 o                         
 -11   8   7        208.28        220.50        11.20 o                         
 -10   8   7        235.26        242.50        12.06 o                         
  -9   8   7        415.86        472.72        16.27 o                         
  -8   8   7       1057.92       1060.99        28.94 o                         
  -7   8   7        843.48        794.16        20.21 o                         
  -6   8   7       3392.72       3328.88        64.71 o                         
  -5   8   7         22.18         27.26         5.75 o                         
  -4   8   7        516.15        447.24        14.42 o                         
  -3   8   7        542.15        592.00        17.35 o                         
  -2   8   7       3322.15       3237.19        59.65 o                         
  -1   8   7        202.44        208.14        10.24 o                         
   0   8   7        635.39        714.54        20.40 o                         
   1   8   7        218.98        191.05        13.34 o                         
   2   8   7        233.10        224.27        13.84 o                         
   3   8   7        486.21        488.32        17.39 o                         
   4   8   7       1436.15       1372.46        46.24 o                         
   5   8   7        230.60        228.50        14.97 o                         
   6   8   7        994.78        933.68        35.62 o                         
   7   8   7        201.91        174.72        16.09 o                         
   8   8   7         34.53         69.97        15.61 o                         
   9   8   7        207.26        166.97        12.74 o                         
  10   8   7       1900.72       1880.47        51.77 o                         
  11   8   7         39.40         31.62        10.26 o                         
  12   8   7       1021.66        949.92        45.72 o                         
  13   8   7         38.98         31.03        12.23 o                         
  14   8   7        102.87         88.23        11.10 o                         
  15   8   7        482.17        520.63        21.19 o                         
 -18   9   7        319.90        282.76        13.83 o                         
 -17   9   7        431.09        484.63        17.64 o                         
 -16   9   7         56.19         79.23        10.04 o                         
 -15   9   7        100.19        117.06        14.28 o                         
 -14   9   7         22.19          6.62         9.18 o                         
 -13   9   7        618.78        642.83        22.71 o                         
 -12   9   7          4.97          1.33         9.70 o                         
 -11   9   7        382.75        419.78        24.25 o                         
 -10   9   7        275.52        293.67        17.58 o                         
  -9   9   7        400.87        360.99        15.92 o                         
  -8   9   7        140.50        160.58        11.21 o                         
  -7   9   7        872.63        971.72        26.62 o                         
  -6   9   7         63.10         53.00         9.58 o                         
  -5   9   7          4.43         10.54         4.88 o                         
  -4   9   7       1551.92       1357.64        47.75 o                         
  -3   9   7         14.30         16.19         6.21 o                         
  -2   9   7        133.55        132.83        10.37 o                         
  -1   9   7       4023.84       3836.81        84.97 o                         
   0   9   7        477.94        387.18        15.59 o                         
   1   9   7        315.18        326.08        17.09 o                         
   2   9   7         96.52        105.84        11.33 o                         
   3   9   7       1032.91        871.39        27.93 o                         
   4   9   7        130.43        120.58        10.94 o                         
   5   9   7        440.38        415.20        21.25 o                         
   6   9   7         39.87         39.50        10.06 o                         
   7   9   7        184.08        197.47        13.67 o                         
   8   9   7        116.96         97.16        11.33 o                         
   9   9   7          9.14         10.96         9.56 o                         
  10   9   7        706.52        722.38        56.39 o                         
  11   9   7        207.47        203.47        24.53 o                         
  12   9   7        345.36        318.49        18.93 o                         
  13   9   7         20.69         31.63        11.49 o                         
  14   9   7         84.04         83.01        14.94 o                         
 -16  10   7          5.72          8.88         9.44 o                         
 -15  10   7        537.46        568.45        19.87 o                         
 -14  10   7        143.35        163.82        11.37 o                         
 -13  10   7         74.38         57.33         9.93 o                         
 -12  10   7        554.74        588.90        26.94 o                         
 -11  10   7        420.39        439.63        18.04 o                         
 -10  10   7        225.83        213.33        12.21 o                         
  -9  10   7         21.55         25.15         8.39 o                         
  -8  10   7       1579.28       1498.14        34.63 o                         
  -7  10   7        194.14        168.83        11.61 o                         
  -6  10   7        375.86        394.32        17.87 o                         
  -5  10   7          2.28          3.28         6.48 o                         
  -4  10   7          0.17         16.48         6.67 o                         
  -3  10   7        107.01        133.67         9.32 o                         
  -2  10   7        667.90        638.41        21.71 o                         
  -1  10   7          3.27         -6.63         7.12 o                         
   0  10   7        327.75        369.75        16.29 o                         
   1  10   7          2.59         11.27         6.77 o                         
   2  10   7          1.60         -0.68         7.51 o                         
   3  10   7        456.58        416.78        15.94 o                         
   4  10   7         67.80         62.84         8.74 o                         
   5  10   7        154.45        164.52        20.66 o                         
   6  10   7        975.05        969.64        32.02 o                         
   7  10   7        684.12        619.75        24.85 o                         
   8  10   7          1.48         12.00        11.35 o                         
   9  10   7         65.45         64.27        11.31 o                         
  10  10   7        279.12        238.40        15.80 o                         
  11  10   7         74.70         64.79        11.85 o                         
  12  10   7        217.93        201.37        14.90 o                         
 -14  11   7         27.20         13.68         9.24 o                         
 -13  11   7        149.03        148.93        11.86 o                         
 -12  11   7         32.32         26.59         9.43 o                         
 -11  11   7        136.67        183.47        12.40 o                         
 -10  11   7        162.99        181.65        12.84 o                         
  -9  11   7        487.61        480.78        25.22 o                         
  -8  11   7        213.48        220.68        12.79 o                         
  -7  11   7        198.05        229.06        12.40 o                         
  -6  11   7        100.65         85.15        11.55 o                         
  -5  11   7          6.46         17.91        10.09 o                         
  -4  11   7        114.36        105.52        12.05 o                         
  -3  11   7         10.59         14.01         7.39 o                         
  -2  11   7          9.64         17.01         7.40 o                         
  -1  11   7        218.44        204.87        14.31 o                         
   0  11   7        135.08        121.14         9.53 o                         
   1  11   7          1.41         10.40         7.35 o                         
   2  11   7        267.10        237.16        13.69 o                         
   3  11   7         32.88         17.51        10.55 o                         
   4  11   7         13.06          9.15         8.97 o                         
   5  11   7        351.72        351.22        17.84 o                         
   6  11   7        403.82        357.06        21.26 o                         
   7  11   7          8.68          7.04        12.20 o                         
   8  11   7          1.02         -8.74         9.39 o                         
   9  11   7        238.46        240.11        19.71 o                         
 -11  12   7         32.19         22.64         9.63 o                         
 -10  12   7          1.64         14.44        14.17 o                         
  -9  12   7         28.12         24.37         9.00 o                         
  -8  12   7        340.36        387.34        20.49 o                         
  -7  12   7         23.10          9.09        10.24 o                         
  -6  12   7          3.26          1.45        10.41 o                         
  -5  12   7          2.79          1.16        10.22 o                         
  -4  12   7          5.58          0.58        10.81 o                         
  -3  12   7         77.89         65.79         9.67 o                         
  -2  12   7         76.96         79.76         8.77 o                         
  -1  12   7         12.04         11.17         7.54 o                         
   0  12   7         47.49         57.57        10.42 o                         
   1  12   7          1.16          0.87         7.55 o                         
   2  12   7         27.75         15.95         8.01 o                         
   3  12   7         18.38          8.53         7.53 o                         
   4  12   7        119.61        118.53        14.02 o                         
   5  12   7         73.66        102.17        11.35 o                         
   6  12   7          4.32          0.14         9.64 o                         
  -4  13   7        135.36        127.03        15.84 o                         
  -3  13   7        194.84        175.27        12.73 o                         
  -2  13   7          8.09          5.74         7.81 o                         
  -1  13   7        142.76        129.82        12.94 o                         
 -24   0   8         53.44         19.23        49.81 o                         
 -23   0   8       1208.43       1151.15        75.04 o                         
 -22   0   8         76.68        121.64        30.29 o                         
 -21   0   8        192.73        161.79        72.28 o                         
 -20   0   8        137.81        143.00        33.65 o                         
 -19   0   8       1730.97       1584.04       123.07 o                         
 -18   0   8        271.38        177.76        44.93 o                         
 -17   0   8        762.89        705.19        76.18 o                         
 -16   0   8        186.05        177.28        28.09 o                         
 -15   0   8        226.98        204.24        28.91 o                         
 -14   0   8         84.09         76.56        38.09 o                         
 -13   0   8       8135.89       8559.22       322.42 o                         
 -12   0   8       8708.20       9249.91       345.96 o                         
 -11   0   8       7466.40       7456.33       281.03 o                         
 -10   0   8        281.26        303.81        20.48 o                         
  -9   0   8       7975.00       9227.01       240.75 o                         
  -8   0   8       8785.97       9696.74       174.91 o                         
  -7   0   8       7087.17       7205.25       123.14 o                         
  -6   0   8       2654.49       2493.86        45.02 o                         
  -5   0   8       3230.35       2847.07        50.85 o                         
  -4   0   8        261.50        375.38         9.80 o                         
  -3   0   8       1296.44       1390.92        26.54 o                         
  -2   0   8        150.86        104.89        13.40 o                         
  -1   0   8       3376.23       3014.11        53.59 o                         
   0   0   8       9312.62       9293.69       167.63 o                         
   1   0   8       6001.39       6037.13       103.93 o                         
   2   0   8       5641.19       6090.62       105.21 o                         
   3   0   8       1156.74       1528.13        39.36 o                         
   4   0   8       7578.15       7394.14       143.62 o                         
   5   0   8      12200.40      12025.89       273.24 o                         
   6   0   8      14519.70      14114.91       319.71 o                         
   7   0   8       4460.31       4268.46       100.71 o                         
   8   0   8       2275.63       2326.71        74.82 o                         
   9   0   8       2441.44       2397.28       101.22 o                         
  10   0   8       2334.84       2380.17        87.69 o                         
  11   0   8        905.51        848.23        32.14 o                         
  12   0   8       4981.16       4794.18       153.89 o                         
  13   0   8       1277.50       1265.47        54.70 o                         
  14   0   8        262.56        144.10        39.07 o                         
  15   0   8          2.78         11.03        12.70 o                         
  16   0   8       3197.76       3264.25       107.19 o                         
  17   0   8       1112.50       1197.96        48.30 o                         
  18   0   8       1170.88       1158.16        60.56 o                         
  19   0   8       1414.41       1409.63        55.36 o                         
 -24   1   8       1340.27       1332.39        78.10 o                         
 -23   1   8        150.23        105.69        26.10 o                         
 -22   1   8        976.46        943.50        45.86 o                         
 -21   1   8         20.16         38.13        17.97 o                         
 -20   1   8        751.94        736.96        40.26 o                         
 -19   1   8        108.07         88.68        27.90 o                         
 -18   1   8      10988.86      10364.60       320.61 o                         
 -17   1   8         15.60         10.72        17.24 o                         
 -16   1   8        105.07        100.11        16.51 o                         
 -15   1   8        992.80        951.06        47.88 o                         
 -14   1   8       3353.00       3272.02        97.05 o                         
 -13   1   8        466.98        370.20        76.18 o                         
 -12   1   8      13903.20      13753.16       356.71 o                         
 -11   1   8       2455.93       2219.09        81.82 o                         
 -10   1   8        818.67        879.59        22.52 o                         
  -9   1   8        766.35        899.04        17.67 o                         
  -8   1   8       2349.91       2236.60        36.04 o                         
  -7   1   8       3813.43       3306.55        47.70 o                         
  -6   1   8      45281.71      48132.39       668.96 o                         
  -5   1   8      20445.31      21962.49       276.44 o                         
  -4   1   8       1290.25       1413.69        19.06 o                         
  -3   1   8       1597.64       1762.78        23.87 o                         
  -2   1   8      16734.16      18138.53       221.61 o                         
  -1   1   8      25610.86      26316.87       341.30 o                         
   0   1   8      36245.10      37791.23       488.82 o                         
   1   1   8       2952.88       2513.31        36.60 o                         
   2   1   8       2095.47       2437.88        34.36 o                         
   3   1   8       4645.21       4760.81        62.28 o                         
   4   1   8       4598.18       4455.79        60.47 o                         
   5   1   8       7146.47       6483.30       111.74 o                         
   6   1   8       5965.13       5710.93        94.45 o                         
   7   1   8       3242.87       3028.09        49.55 o                         
   8   1   8        520.26        485.78        14.95 o                         
   9   1   8       3755.97       3618.55        79.49 o                         
  10   1   8       2598.20       2486.24        49.84 o                         
  11   1   8       3472.94       3325.22        65.18 o                         
  12   1   8       4826.43       4596.08        92.01 o                         
  13   1   8       1270.56       1184.24        33.26 o                         
  14   1   8        580.28        545.36        40.60 o                         
  15   1   8       1005.15       1022.66        29.69 o                         
  16   1   8        758.81        794.08        25.58 o                         
  17   1   8       2102.22       2045.94        51.33 o                         
  18   1   8         11.73         21.88        11.17 o                         
  19   1   8        565.21        601.04        29.79 o                         
 -24   2   8          8.84         17.74        18.48 o                         
 -23   2   8        937.47        964.86        63.10 o                         
 -22   2   8        238.32        215.67        29.49 o                         
 -21   2   8          1.18         -0.15        15.88 o                         
 -20   2   8          2.62          6.37        16.43 o                         
 -19   2   8       2642.99       2449.98        80.71 o                         
 -18   2   8       1084.25        996.60        52.10 o                         
 -17   2   8       3741.84       3507.42       104.82 o                         
 -16   2   8        114.32        141.07        13.60 o                         
 -15   2   8        282.77        301.58        14.63 o                         
 -14   2   8        399.75        417.17        13.73 o                         
 -13   2   8       9504.37       9309.94       183.95 o                         
 -12   2   8       3330.30       3149.05        65.83 o                         
 -11   2   8       9716.45       9587.55       186.95 o                         
 -10   2   8       2651.21       2537.97        50.50 o                         
  -9   2   8        718.67        737.59        14.43 o                         
  -8   2   8         64.66        125.30         6.66 o                         
  -7   2   8      11377.80      11392.66       145.17 o                         
  -6   2   8       6771.33       6884.41        88.82 o                         
  -5   2   8       3322.78       3072.10        38.69 o                         
  -4   2   8       1259.79       1191.46        17.04 o                         
  -3   2   8       1344.80       1412.10        18.61 o                         
  -2   2   8       3209.22       3303.56        42.52 o                         
  -1   2   8       4811.39       4475.60        55.00 o                         
   0   2   8      13410.33      13740.47       179.31 o                         
   1   2   8       6653.58       6770.28        96.82 o                         
   2   2   8       1170.69       1489.78        22.46 o                         
   3   2   8       1410.30       1348.33        21.34 o                         
   4   2   8       5051.03       5018.95        76.59 o                         
   5   2   8       6138.22       6196.13       132.31 o                         
   6   2   8       8444.95       8053.66       146.95 o                         
   7   2   8       2880.27       2874.49        75.76 o                         
   8   2   8        155.51        195.64        16.65 o                         
   9   2   8       1026.80       1020.82        25.03 o                         
  10   2   8       1542.57       1505.27        35.47 o                         
  11   2   8       1455.91       1447.45        34.70 o                         
  12   2   8       5297.59       5271.14       126.53 o                         
  13   2   8        625.00        656.74        39.33 o                         
  14   2   8          2.18          4.56         9.07 o                         
  15   2   8         16.02         32.37         7.48 o                         
  16   2   8       1959.17       1876.66        45.72 o                         
  17   2   8        848.02        836.81        29.69 o                         
  18   2   8        433.13        480.37        19.57 o                         
  19   2   8         74.33         69.98         9.51 o                         
 -24   3   8        964.44       1000.35        54.64 o                         
 -23   3   8        301.80        276.92        28.02 o                         
 -22   3   8        354.74        379.65        17.32 o                         
 -21   3   8        600.55        523.30        21.78 o                         
 -20   3   8        471.84        435.36        24.25 o                         
 -19   3   8        417.18        360.87        14.15 o                         
 -18   3   8       3936.92       3870.93        87.04 o                         
 -17   3   8       1070.54       1079.17        31.29 o                         
 -16   3   8         91.48        108.38         9.76 o                         
 -15   3   8        373.23        363.83        20.25 o                         
 -14   3   8        602.49        578.87        17.99 o                         
 -13   3   8        810.26        811.77        22.22 o                         
 -12   3   8       4562.29       4344.54       103.28 o                         
 -11   3   8       4189.55       4000.86        82.08 o                         
 -10   3   8          7.87         19.34         4.36 o                         
  -9   3   8        395.81        457.35        13.54 o                         
  -8   3   8       3384.21       3411.41        45.90 o                         
  -7   3   8       1330.90       1264.81        19.75 o                         
  -6   3   8       1463.19       1268.07        20.87 o                         
  -5   3   8      25181.82      26803.23       348.19 o                         
  -4   3   8        276.71        334.06         7.47 o                         
  -3   3   8        852.44        916.61        14.23 o                         
  -2   3   8        446.67        378.31         7.97 o                         
  -1   3   8      26168.85      27466.84       368.56 o                         
   0   3   8       2315.82       2180.68        32.05 o                         
   1   3   8        664.40        548.56         9.65 o                         
   2   3   8         25.33         31.34         4.04 o                         
   3   3   8        792.21        841.55        21.87 o                         
   4   3   8       2174.01       2142.94        44.21 o                         
   5   3   8      13370.56      12621.94       227.26 o                         
   6   3   8       2601.66       2380.86        51.15 o                         
   7   3   8       1352.85       1366.34        32.38 o                         
   8   3   8        737.13        802.05        27.08 o                         
   9   3   8       4930.22       4714.13        95.58 o                         
  10   3   8        525.76        511.13        18.04 o                         
  11   3   8       1242.63       1212.20        33.71 o                         
  12   3   8        660.05        664.99        29.48 o                         
  13   3   8        973.80        948.90        34.33 o                         
  14   3   8        162.19        174.29        13.28 o                         
  15   3   8        608.57        591.01        27.86 o                         
  16   3   8        212.79        284.26        17.21 o                         
  17   3   8       1541.29       1552.66        55.26 o                         
  18   3   8         68.14        102.05        12.46 o                         
  19   3   8        342.96        401.86        28.10 o                         
 -23   4   8       1155.07       1149.96        37.65 o                         
 -22   4   8        164.06        157.73        12.80 o                         
 -21   4   8          3.14         -2.17         9.79 o                         
 -20   4   8         14.84          7.94         8.32 o                         
 -19   4   8       1634.73       1636.41        45.43 o                         
 -18   4   8          8.34         12.91         7.43 o                         
 -17   4   8       3010.72       2994.15        74.34 o                         
 -16   4   8        208.20        207.34        15.87 o                         
 -15   4   8         35.30         24.88         6.84 o                         
 -14   4   8        195.93        223.10        16.88 o                         
 -13   4   8       9863.98      10078.47       235.47 o                         
 -12   4   8       1153.71       1101.89        28.40 o                         
 -11   4   8       4512.95       4594.11        85.71 o                         
 -10   4   8       1301.08       1131.47        21.26 o                         
  -9   4   8       1284.93       1240.81        22.78 o                         
  -8   4   8        140.96        167.94         7.72 o                         
  -7   4   8      13794.42      13661.17       200.46 o                         
  -6   4   8      16041.68      15561.84       228.38 o                         
  -5   4   8      14180.60      14607.76       191.19 o                         
  -4   4   8       1322.55       1195.71        18.01 o                         
  -3   4   8       3516.36       3422.08        45.54 o                         
  -2   4   8       2375.70       2078.43        29.85 o                         
  -1   4   8      18895.17      19086.18       277.75 o                         
   0   4   8      12799.49      12039.72       169.88 o                         
   1   4   8       2492.49       2483.37        45.37 o                         
   2   4   8        587.27        643.78        15.75 o                         
   3   4   8       1324.09       1153.83        26.61 o                         
   4   4   8       1658.02       1499.56        35.87 o                         
   5   4   8       4231.57       4255.68        86.23 o                         
   6   4   8       2981.06       2794.39        58.63 o                         
   7   4   8       2433.59       2500.63        53.03 o                         
   8   4   8        263.01        297.39        13.47 o                         
   9   4   8       1514.50       1525.17        38.89 o                         
  10   4   8        912.60        858.52        25.18 o                         
  11   4   8       1650.81       1527.16        49.70 o                         
  12   4   8       3316.99       3163.48        82.09 o                         
  13   4   8        172.35        169.32        12.61 o                         
  14   4   8         10.70         16.17        11.36 o                         
  15   4   8        503.33        492.69        18.14 o                         
  16   4   8       2032.76       1993.96        55.84 o                         
  17   4   8        263.43        247.74        16.36 o                         
  18   4   8        903.72        951.72        32.59 o                         
 -23   5   8        104.18        138.73        12.81 o                         
 -22   5   8        484.63        480.18        44.16 o                         
 -21   5   8        426.38        417.78        21.99 o                         
 -20   5   8       1241.33       1230.94        36.70 o                         
 -19   5   8          3.77         14.32         9.78 o                         
 -18   5   8       3169.74       3401.69        80.48 o                         
 -17   5   8        752.23        694.57        29.46 o                         
 -16   5   8        172.61        143.34        12.67 o                         
 -15   5   8       1384.22       1415.67        44.70 o                         
 -14   5   8       1247.08       1449.42        40.21 o                         
 -13   5   8        812.73        780.14        26.13 o                         
 -12   5   8       3481.36       3627.43        64.38 o                         
 -11   5   8       2644.76       2675.13        47.14 o                         
 -10   5   8         14.46         23.81         4.99 o                         
  -9   5   8        250.19        267.08        10.72 o                         
  -8   5   8       3841.34       3775.09        56.45 o                         
  -7   5   8       2795.58       2702.13        41.92 o                         
  -6   5   8       5583.88       6041.27        84.02 o                         
  -5   5   8       1170.58       1136.57        19.31 o                         
  -4   5   8        267.43        243.65         7.80 o                         
  -3   5   8        356.87        374.94         8.69 o                         
  -2   5   8       3352.17       3291.66        62.07 o                         
  -1   5   8       3166.18       3030.36        54.66 o                         
   0   5   8       3334.45       3615.62        73.11 o                         
   1   5   8       5276.94       5204.02       102.89 o                         
   2   5   8         17.26         21.22         7.84 o                         
   3   5   8        446.93        462.78        19.33 o                         
   4   5   8       4393.82       4420.75       106.01 o                         
   5   5   8       5378.80       5192.74       123.51 o                         
   6   5   8       1029.49       1026.77        25.37 o                         
   7   5   8       1195.18       1137.77        27.79 o                         
   8   5   8         54.07         58.41         9.20 o                         
   9   5   8       1669.28       1589.94        43.65 o                         
  10   5   8       1036.76       1057.92        37.31 o                         
  11   5   8       1153.14       1063.40        33.63 o                         
  12   5   8        826.50        797.35        27.66 o                         
  13   5   8         32.07         35.05         9.09 o                         
  14   5   8        153.34        161.15        13.01 o                         
  15   5   8         48.74         54.19        11.00 o                         
  16   5   8        542.19        553.58        19.57 o                         
  17   5   8        528.24        557.25        20.66 o                         
 -22   6   8         67.50         52.32        15.08 o                         
 -21   6   8         30.83         17.28        10.91 o                         
 -20   6   8         65.66         88.13        12.81 o                         
 -19   6   8         35.50         54.72        11.15 o                         
 -18   6   8         59.71         84.65        12.06 o                         
 -17   6   8        832.22        898.14        30.32 o                         
 -16   6   8        377.03        460.97        32.82 o                         
 -15   6   8        253.60        276.34        19.62 o                         
 -14   6   8       1118.47        975.98        22.96 o                         
 -13   6   8       1424.42       1478.35        30.48 o                         
 -12   6   8        745.42        722.28        17.31 o                         
 -11   6   8       1207.39       1296.08        26.40 o                         
 -10   6   8       2174.28       2002.83        47.37 o                         
  -9   6   8        557.89        527.04        14.10 o                         
  -8   6   8         78.21        119.49         7.30 o                         
  -7   6   8        406.57        448.00        12.73 o                         
  -6   6   8        127.77        117.92         7.43 o                         
  -5   6   8        452.73        481.50        12.01 o                         
  -4   6   8       1379.35       1428.15        23.60 o                         
  -3   6   8        961.21        894.66        20.52 o                         
  -2   6   8         33.13         36.03         5.62 o                         
  -1   6   8       2415.82       2350.76        47.61 o                         
   0   6   8        555.88        496.32        16.32 o                         
   1   6   8        170.60        175.06         9.62 o                         
   2   6   8        494.90        495.45        23.90 o                         
   3   6   8        787.79        775.60        25.81 o                         
   4   6   8        506.10        378.30        20.58 o                         
   5   6   8       1480.71       1424.68        40.28 o                         
   6   6   8       1331.08       1289.71        37.45 o                         
   7   6   8         36.40         48.45        14.94 o                         
   8   6   8         61.70         85.68         8.86 o                         
   9   6   8       1766.28       1687.97        45.50 o                         
  10   6   8         16.09         20.29         7.15 o                         
  11   6   8        536.19        544.02        21.69 o                         
  12   6   8       1907.22       1832.22        42.62 o                         
  13   6   8        212.11        211.49        13.09 o                         
  14   6   8          8.19         13.75        10.32 o                         
  15   6   8        180.10        186.53        28.54 o                         
  16   6   8        362.80        350.30        17.70 o                         
  17   6   8         33.95         42.57        16.48 o                         
 -21   7   8        333.58        335.79        27.92 o                         
 -20   7   8        422.84        437.79        21.80 o                         
 -19   7   8         24.96         18.97        12.31 o                         
 -18   7   8       1303.77       1359.55        40.50 o                         
 -17   7   8        145.94        142.48         8.75 o                         
 -16   7   8        108.85        156.30         8.98 o                         
 -15   7   8       1764.35       1646.85        35.51 o                         
 -14   7   8       1762.03       1659.21        42.71 o                         
 -13   7   8         23.70         23.26         7.22 o                         
 -12   7   8        921.95        966.22        28.24 o                         
 -11   7   8       1107.44       1141.26        28.05 o                         
 -10   7   8        287.10        345.55        11.77 o                         
  -9   7   8       1948.57       1889.38        38.19 o                         
  -8   7   8       2238.99       2113.36        39.01 o                         
  -7   7   8         33.44         48.37         8.85 o                         
  -6   7   8       2373.30       2391.98        41.17 o                         
  -5   7   8       5647.06       5389.08        89.94 o                         
  -4   7   8         12.13          7.40         5.44 o                         
  -3   7   8        406.13        428.47        13.98 o                         
  -2   7   8       3480.24       3332.34        64.67 o                         
  -1   7   8       2705.24       2508.75        50.01 o                         
   0   7   8       2146.94       2014.01        44.70 o                         
   1   7   8        383.39        400.37        14.57 o                         
   2   7   8       1180.77       1106.86        29.38 o                         
   3   7   8        196.12        203.10        22.46 o                         
   4   7   8       1443.45       1447.81        41.31 o                         
   5   7   8        695.11        662.88        24.36 o                         
   6   7   8         10.21         21.76        11.54 o                         
   7   7   8        952.43        890.30        34.80 o                         
   8   7   8         34.51         30.59        12.40 o                         
   9   7   8         54.62         41.35        12.80 o                         
  10   7   8        863.95        896.85        30.23 o                         
  11   7   8        253.53        228.97        13.65 o                         
  12   7   8        533.99        538.15        24.67 o                         
  13   7   8        165.60        175.56        12.43 o                         
  14   7   8        208.57        184.76        13.74 o                         
  15   7   8         35.62         44.97        10.33 o                         
  16   7   8       1330.06       1433.63       103.53 o                         
 -20   8   8        115.52         99.01        22.73 o                         
 -19   8   8         47.00         35.87        13.91 o                         
 -18   8   8        148.72        135.21        15.87 o                         
 -17   8   8         98.37        152.11        11.46 o                         
 -16   8   8        634.50        622.56        29.85 o                         
 -15   8   8         15.77          8.17         6.31 o                         
 -14   8   8          8.50         21.48         6.65 o                         
 -13   8   8        643.62        662.18        22.00 o                         
 -12   8   8        111.74        104.35         9.99 o                         
 -11   8   8        505.36        525.13        17.94 o                         
 -10   8   8       2022.11       2057.77        43.88 o                         
  -9   8   8       1259.73       1271.77        28.64 o                         
  -8   8   8         24.08         15.51         6.65 o                         
  -7   8   8       1921.32       1892.81        38.03 o                         
  -6   8   8       1935.41       2006.59        39.11 o                         
  -5   8   8        147.27        146.76         8.54 o                         
  -4   8   8       2316.70       2471.32        50.27 o                         
  -3   8   8        983.91        938.37        21.98 o                         
  -2   8   8          2.83          4.37         5.72 o                         
  -1   8   8         17.21         29.61         6.34 o                         
   0   8   8       3446.79       3273.69        79.58 o                         
   1   8   8        194.22        226.78        14.62 o                         
   2   8   8        793.93        737.57        26.39 o                         
   3   8   8        215.85        201.61        20.51 o                         
   4   8   8        203.66        157.37        12.85 o                         
   5   8   8       1542.97       1396.61        40.67 o                         
   6   8   8        189.24        184.11        16.88 o                         
   7   8   8        152.13        139.23        15.58 o                         
   8   8   8        284.05        273.57        30.48 o                         
   9   8   8       1479.26       1517.65        43.95 o                         
  10   8   8         23.54         17.01         9.81 o                         
  11   8   8         11.51         37.95        10.95 o                         
  12   8   8        244.00        283.16        21.69 o                         
  13   8   8        323.40        284.64        16.79 o                         
  14   8   8         98.97        104.66        11.55 o                         
 -18   9   8        359.18        400.03        16.45 o                         
 -17   9   8        290.47        274.70        13.15 o                         
 -16   9   8         14.72         30.80         9.04 o                         
 -15   9   8        387.40        355.06        15.01 o                         
 -14   9   8        439.03        485.12        17.76 o                         
 -13   9   8        114.88        119.74        15.28 o                         
 -12   9   8         11.73         12.04         8.29 o                         
 -11   9   8        940.69        898.42        29.95 o                         
 -10   9   8          1.55          9.42         9.55 o                         
  -9   9   8       2806.86       2673.92        62.95 o                         
  -8   9   8        612.36        626.47        45.57 o                         
  -7   9   8        459.59        448.30        17.69 o                         
  -6   9   8         15.72         16.96         7.61 o                         
  -5   9   8       3782.69       3421.54        84.40 o                         
  -4   9   8          4.59          2.48         7.70 o                         
  -3   9   8        166.53        209.30        12.29 o                         
  -2   9   8       1733.42       1657.63        45.14 o                         
  -1   9   8       1184.05       1016.96        28.80 o                         
   0   9   8          8.65         12.36         7.38 o                         
   1   9   8        863.99        828.34        29.78 o                         
   2   9   8       1026.86        899.14        31.06 o                         
   3   9   8         43.84         55.78        15.56 o                         
   4   9   8        511.84        452.61        40.88 o                         
   5   9   8        350.18        273.43        26.79 o                         
   6   9   8        128.38         99.40        11.13 o                         
   7   9   8        318.90        326.42        17.95 o                         
   8   9   8        240.01        228.11        26.72 o                         
   9   9   8         92.63        104.37        12.29 o                         
  10   9   8        534.12        490.65        21.96 o                         
  11   9   8        462.37        412.96        20.10 o                         
  12   9   8          8.00          7.43        10.39 o                         
  13   9   8          3.71         -4.05        10.14 o                         
 -16  10   8       1251.24       1307.80        34.73 o                         
 -15  10   8         26.77         12.90         8.70 o                         
 -14  10   8        143.70        151.38        11.36 o                         
 -13  10   8        530.56        598.88        20.60 o                         
 -12  10   8        205.58        198.92        12.18 o                         
 -11  10   8        122.95        141.94        12.44 o                         
 -10  10   8       1054.02       1111.27        30.38 o                         
  -9  10   8        226.58        226.23        12.48 o                         
  -8  10   8        309.36        344.60        17.33 o                         
  -7  10   8        577.11        597.06        20.69 o                         
  -6  10   8         75.69         79.94        10.48 o                         
  -5  10   8         11.59          3.75         8.37 o                         
  -4  10   8        438.47        482.46        16.54 o                         
  -3  10   8        726.86        711.74        20.45 o                         
  -2  10   8        279.99        290.96        12.93 o                         
  -1  10   8        224.88        242.74        11.36 o                         
   0  10   8         58.47         56.58         7.86 o                         
   1  10   8         61.83         48.90         7.29 o                         
   2  10   8       1094.12       1077.32        32.64 o                         
   3  10   8        333.93        327.09        14.52 o                         
   4  10   8        312.26        210.98        14.68 o                         
   5  10   8        475.22        489.81        22.21 o                         
   6  10   8        123.93         99.51        15.51 o                         
   7  10   8         96.64        102.96        11.94 o                         
   8  10   8         67.83         83.91        12.90 o                         
   9  10   8        505.31        540.09        23.93 o                         
  10  10   8          0.73         -8.52        10.30 o                         
  11  10   8          3.82         -6.87         9.67 o                         
 -14  11   8        229.90        230.43        13.44 o                         
 -13  11   8         73.42         79.22        10.58 o                         
 -12  11   8          1.64         -3.58         9.07 o                         
 -11  11   8        376.36        419.31        17.77 o                         
 -10  11   8         77.03        105.93        10.57 o                         
  -9  11   8        411.89        407.83        16.66 o                         
  -8  11   8        210.94        204.53        14.09 o                         
  -7  11   8          7.54          6.14        11.39 o                         
  -6  11   8          9.82         -3.48        10.88 o                         
  -5  11   8        177.08        139.38        13.39 o                         
  -4  11   8        145.72        161.74        10.51 o                         
  -3  11   8        869.85        863.40        23.92 o                         
  -2  11   8        554.76        556.64        19.47 o                         
  -1  11   8         75.56         45.12         9.01 o                         
   0  11   8         63.04         55.32         8.62 o                         
   1  11   8        140.04        142.79        12.18 o                         
   2  11   8        313.61        298.75        17.62 o                         
   3  11   8        107.33        141.96        16.03 o                         
   4  11   8        674.11        677.12        24.75 o                         
   5  11   8          3.72         -5.16        15.87 o                         
   6  11   8        235.38        220.60        18.47 o                         
   7  11   8        109.62         83.93        11.95 o                         
   8  11   8        243.82        231.66        17.47 o                         
 -10  12   8        644.57        598.26        23.09 o                         
  -9  12   8        133.94        157.02        11.90 o                         
  -8  12   8         25.03         54.65        11.20 o                         
  -7  12   8        249.12        277.43        16.16 o                         
  -6  12   8        158.69        112.35        12.36 o                         
  -5  12   8         69.68         68.45        11.77 o                         
  -4  12   8        418.92        423.85        26.79 o                         
  -3  12   8         98.92         85.90         8.78 o                         
  -2  12   8         66.22         83.72         9.15 o                         
  -1  12   8        294.36        334.43        15.78 o                         
   0  12   8         91.19         63.08        10.43 o                         
   1  12   8        254.93        216.96        13.66 o                         
   2  12   8        523.43        533.95        18.48 o                         
   3  12   8        279.26        299.93        17.08 o                         
   4  12   8         27.36         25.30         8.50 o                         
   5  12   8         11.09         22.30        10.41 o                         
 -24   1   9         36.61         30.45        19.06 o                         
 -23   1   9          2.11          9.77        17.89 o                         
 -22   1   9         14.09          5.42        20.54 o                         
 -21   1   9         56.95         26.67        16.99 o                         
 -20   1   9        723.97        682.68        39.60 o                         
 -19   1   9         34.23         52.06        20.91 o                         
 -18   1   9         68.59         61.59        20.66 o                         
 -17   1   9        213.50        227.03        27.80 o                         
 -16   1   9       1846.35       1798.49        73.43 o                         
 -15   1   9        876.46        822.72        37.78 o                         
 -14   1   9         87.09        102.54        16.71 o                         
 -13   1   9         12.47         14.62        14.25 o                         
 -12   1   9        393.35        474.22        47.93 o                         
 -11   1   9        124.11        134.38        16.55 o                         
 -10   1   9         91.28        102.09         7.77 o                         
  -9   1   9        276.23        287.87         7.98 o                         
  -8   1   9       1097.87       1218.97        18.37 o                         
  -7   1   9         37.43         47.19         2.70 o                         
  -6   1   9         87.16        122.52         3.98 o                         
  -5   1   9         84.77        106.77         3.83 o                         
  -4   1   9        126.83        139.37         4.36 o                         
  -3   1   9        737.89        784.56        12.73 o                         
  -2   1   9        474.70        530.20         8.92 o                         
  -1   1   9         93.86        124.90         4.23 o                         
   0   1   9        422.21        437.65         8.86 o                         
   1   1   9        164.73        193.40         6.05 o                         
   2   1   9        426.04        490.82        10.42 o                         
   3   1   9        403.03        415.34         9.06 o                         
   4   1   9        435.79        438.59        10.61 o                         
   5   1   9        136.22        127.76         6.84 o                         
   6   1   9        482.76        429.81        10.96 o                         
   7   1   9         42.43         48.70         5.03 o                         
   8   1   9        708.48        688.08        17.23 o                         
   9   1   9       2613.42       2552.28        50.75 o                         
  10   1   9       1912.52       1830.37        40.36 o                         
  11   1   9         37.69         53.48         6.91 o                         
  12   1   9        892.21        840.20        29.58 o                         
  13   1   9        563.72        550.25        31.58 o                         
  14   1   9          0.45          9.55         6.99 o                         
  15   1   9          7.61          7.51         8.66 o                         
  16   1   9         56.81         61.42         8.60 o                         
  17   1   9          3.07         15.65        10.46 o                         
  18   1   9         90.98        104.33        10.53 o                         
 -24   2   9          0.46          1.31        18.21 o                         
 -23   2   9        132.55        145.00        23.00 o                         
 -22   2   9         86.41         83.57        20.37 o                         
 -21   2   9         42.87         22.58        17.42 o                         
 -20   2   9        172.53        165.57        23.07 o                         
 -19   2   9         55.28         78.72        18.41 o                         
 -18   2   9        236.71        196.55        26.63 o                         
 -17   2   9       2615.14       2489.91       113.90 o                         
 -16   2   9        454.27        453.06        69.35 o                         
 -15   2   9        822.09        790.02        25.54 o                         
 -14   2   9          0.89          4.16         5.31 o                         
 -13   2   9        844.39        856.84        23.52 o                         
 -12   2   9         59.22         62.16        10.72 o                         
 -11   2   9         81.77         68.82         5.34 o                         
 -10   2   9        205.85        202.59         9.31 o                         
  -9   2   9          0.26          2.67         3.79 o                         
  -8   2   9        576.58        583.83        10.51 o                         
  -7   2   9       1967.00       2069.32        28.99 o                         
  -6   2   9         90.88        100.30         4.71 o                         
  -5   2   9          7.52          6.35         2.18 o                         
  -4   2   9        765.09        809.07        12.64 o                         
  -3   2   9        204.91        252.70         8.33 o                         
  -2   2   9        397.57        408.49         8.38 o                         
  -1   2   9        114.15        116.43         4.02 o                         
   0   2   9          0.51          3.48         2.61 o                         
   1   2   9       1344.36       1369.50        19.50 o                         
   2   2   9        168.27        165.99         7.00 o                         
   3   2   9        273.59        290.89         8.53 o                         
   4   2   9       2100.89       2170.22        44.78 o                         
   5   2   9       1721.13       1659.66        34.94 o                         
   6   2   9         48.01         44.73        10.91 o                         
   7   2   9         18.27         28.55         6.13 o                         
   8   2   9        258.30        260.70        11.58 o                         
   9   2   9       1151.32       1100.59        30.65 o                         
  10   2   9        190.01        182.62        10.08 o                         
  11   2   9        748.46        722.67        26.65 o                         
  12   2   9          7.64          6.66        16.84 o                         
  13   2   9         90.29        108.37        12.27 o                         
  14   2   9          5.35         -8.74         8.74 o                         
  15   2   9        241.24        268.45        16.26 o                         
  16   2   9        105.73        125.74        12.24 o                         
  17   2   9         90.80        108.68        12.87 o                         
  18   2   9         10.51         29.16        12.71 o                         
 -24   3   9        899.63        907.67        46.04 o                         
 -23   3   9          1.52         20.80        18.77 o                         
 -22   3   9          0.25          8.10        18.05 o                         
 -21   3   9         52.10         22.39        20.70 o                         
 -20   3   9        296.68        263.77        11.97 o                         
 -19   3   9          1.55         -1.17         8.04 o                         
 -18   3   9         24.34         22.86         5.53 o                         
 -17   3   9          2.98          3.74         6.46 o                         
 -16   3   9        294.88        297.45        15.87 o                         
 -15   3   9        491.80        489.70        22.57 o                         
 -14   3   9         22.10         36.98         5.74 o                         
 -13   3   9         49.59         82.56         7.01 o                         
 -12   3   9        664.34        589.71        17.69 o                         
 -11   3   9        829.37        834.58        22.54 o                         
 -10   3   9          2.57         -2.57         4.03 o                         
  -9   3   9       1091.85       1066.27        18.14 o                         
  -8   3   9        108.88        128.06         5.81 o                         
  -7   3   9        972.32        977.97        17.93 o                         
  -6   3   9       2202.59       2212.68        31.79 o                         
  -5   3   9        687.19        729.75        11.88 o                         
  -4   3   9        164.83        154.04         7.01 o                         
  -3   3   9       4648.29       4772.20        66.83 o                         
  -2   3   9        541.82        552.15        10.39 o                         
  -1   3   9        157.16        186.83         5.71 o                         
   0   3   9       1623.34       1552.87        23.88 o                         
   1   3   9         17.64         28.27         3.24 o                         
   2   3   9       3449.99       3477.56        58.84 o                         
   3   3   9        189.07        167.83         8.08 o                         
   4   3   9        161.05        155.57        11.84 o                         
   5   3   9        675.23        655.43        22.41 o                         
   6   3   9        548.90        554.86        17.21 o                         
   7   3   9        349.21        351.75        13.86 o                         
   8   3   9       2431.22       2262.26        49.59 o                         
   9   3   9        763.44        701.59        21.14 o                         
  10   3   9          7.07         15.81         8.13 o                         
  11   3   9         15.55         16.99        12.97 o                         
  12   3   9       2002.07       1866.73        61.44 o                         
  13   3   9         47.62         54.83         8.35 o                         
  14   3   9         18.78         27.07         9.24 o                         
  15   3   9       1193.13       1162.29        36.57 o                         
  16   3   9        242.81        282.86        17.69 o                         
  17   3   9         14.45         18.44        13.37 o                         
  18   3   9         18.09         26.87        16.56 o                         
 -23   4   9         39.00         31.29         9.07 o                         
 -22   4   9         78.84         65.05        10.48 o                         
 -21   4   9         33.57         37.17         9.28 o                         
 -20   4   9         81.41         88.17        12.92 o                         
 -19   4   9         50.68         62.09        15.19 o                         
 -18   4   9        364.18        343.21        14.44 o                         
 -17   4   9        340.80        302.30        22.03 o                         
 -16   4   9         16.67         20.96         6.55 o                         
 -15   4   9         23.86         24.23        10.07 o                         
 -14   4   9         69.68         95.53        10.63 o                         
 -13   4   9        587.59        550.89        27.52 o                         
 -12   4   9        205.21        224.82        13.81 o                         
 -11   4   9       1931.78       1858.24        47.46 o                         
 -10   4   9       1750.04       1741.40        42.58 o                         
  -9   4   9        856.52        872.03        16.70 o                         
  -8   4   9         44.67         47.39         4.09 o                         
  -7   4   9         40.75         30.62         3.79 o                         
  -6   4   9        138.51        142.60         5.26 o                         
  -5   4   9       5989.42       5928.71        82.11 o                         
  -4   4   9        649.12        638.43        11.62 o                         
  -3   4   9        603.74        621.06        12.80 o                         
  -2   4   9        909.74        878.92        16.32 o                         
  -1   4   9       1701.28       1699.88        28.96 o                         
   0   4   9        286.43        259.38         8.52 o                         
   1   4   9       1556.81       1521.71        29.14 o                         
   2   4   9       1189.60       1165.65        24.63 o                         
   3   4   9          8.33         16.84         5.83 o                         
   4   4   9       1004.24        995.26        26.93 o                         
   5   4   9        849.83        862.80        22.32 o                         
   6   4   9       1342.49       1308.31        30.99 o                         
   7   4   9       2330.22       2248.05        49.19 o                         
   8   4   9         18.09         24.89         7.38 o                         
   9   4   9          8.92         -3.09         8.08 o                         
  10   4   9        254.92        247.63        24.37 o                         
  11   4   9        766.68        732.63        29.68 o                         
  12   4   9         26.64         37.68         8.87 o                         
  13   4   9        779.45        795.55        26.73 o                         
  14   4   9        218.28        230.90        12.24 o                         
  15   4   9        200.81        210.20        18.17 o                         
  16   4   9        335.08        303.57        25.38 o                         
  17   4   9        471.28        524.37        23.05 o                         
 -23   5   9          3.41         -0.93         9.55 o                         
 -22   5   9         13.53          9.61        10.43 o                         
 -21   5   9        459.70        473.38        40.82 o                         
 -20   5   9         74.20         63.10        13.40 o                         
 -19   5   9        125.98        118.67        12.33 o                         
 -18   5   9        256.59        230.01        15.87 o                         
 -17   5   9        406.44        423.89        20.97 o                         
 -16   5   9         47.46         42.13        11.02 o                         
 -15   5   9        769.25        765.20        28.39 o                         
 -14   5   9        255.25        262.49        16.31 o                         
 -13   5   9        685.42        676.05        20.83 o                         
 -12   5   9       1142.35       1042.62        21.13 o                         
 -11   5   9        241.35        232.03        10.97 o                         
 -10   5   9       1296.77       1276.44        23.94 o                         
  -9   5   9        241.12        235.67         7.49 o                         
  -8   5   9        887.00        838.33        16.55 o                         
  -7   5   9          0.61          2.82         4.39 o                         
  -6   5   9       1057.82       1001.23        18.93 o                         
  -5   5   9        228.66        235.92         7.27 o                         
  -4   5   9        712.98        724.34        14.16 o                         
  -3   5   9       1569.51       1600.11        27.76 o                         
  -2   5   9        329.62        313.10        10.14 o                         
  -1   5   9        526.83        519.80        14.39 o                         
   0   5   9       1795.06       1817.35        39.79 o                         
   1   5   9        113.90        124.71        10.82 o                         
   2   5   9        105.70        100.04        10.07 o                         
   3   5   9       2101.09       2067.65        54.03 o                         
   4   5   9        422.20        411.87        17.89 o                         
   5   5   9         47.32         60.59         7.41 o                         
   6   5   9       1670.82       1613.48        36.61 o                         
   7   5   9         45.21         31.68         8.23 o                         
   8   5   9         32.29         47.84         9.20 o                         
   9   5   9        579.63        587.48        34.33 o                         
  10   5   9        964.19        957.29        31.09 o                         
  11   5   9        104.93        135.07        10.77 o                         
  12   5   9        421.56        450.52        21.69 o                         
  13   5   9         72.86         61.74         9.97 o                         
  14   5   9        503.86        506.16        29.28 o                         
  15   5   9        254.44        279.78        20.02 o                         
  16   5   9        305.55        321.16        15.00 o                         
  17   5   9         53.97         68.04        15.98 o                         
 -22   6   9         17.46         14.77        11.50 o                         
 -21   6   9        342.12        302.30        18.04 o                         
 -20   6   9         16.34         28.09        13.55 o                         
 -19   6   9        107.24        123.38        13.22 o                         
 -18   6   9         27.29         41.10        10.72 o                         
 -17   6   9        600.40        627.58        34.22 o                         
 -16   6   9        149.46        157.81        15.48 o                         
 -15   6   9        460.11        455.06        29.51 o                         
 -14   6   9        286.33        320.95        13.98 o                         
 -13   6   9        947.01       1018.61        22.92 o                         
 -12   6   9          8.31          8.46         4.87 o                         
 -11   6   9        278.13        327.15        10.71 o                         
 -10   6   9       1702.73       1746.74        33.34 o                         
  -9   6   9         51.43         48.51         6.58 o                         
  -8   6   9        697.65        678.58        16.34 o                         
  -7   6   9       1398.23       1414.85        27.75 o                         
  -6   6   9        788.45        757.81        16.16 o                         
  -5   6   9       3289.12       3271.70        50.85 o                         
  -4   6   9        669.38        674.39        16.31 o                         
  -3   6   9       1204.31       1120.24        29.29 o                         
  -2   6   9        693.01        692.48        17.92 o                         
  -1   6   9       1216.68       1181.14        26.10 o                         
   0   6   9        758.89        751.35        20.74 o                         
   1   6   9       2764.63       2850.93        60.03 o                         
   2   6   9         59.98         59.94         9.14 o                         
   3   6   9        338.58        297.31        15.09 o                         
   4   6   9        790.51        757.21        25.64 o                         
   5   6   9        921.32        868.48        28.62 o                         
   6   6   9         86.99        103.86        13.91 o                         
   7   6   9       1719.91       1633.25        60.15 o                         
   8   6   9        671.94        638.32        21.96 o                         
   9   6   9         24.04         36.81         9.93 o                         
  10   6   9       1448.56       1383.19        35.20 o                         
  11   6   9       1678.62       1668.31        48.81 o                         
  12   6   9          9.37          7.24         8.12 o                         
  13   6   9        934.96        973.25        35.17 o                         
  14   6   9        955.07        931.56        33.88 o                         
  15   6   9        142.44        126.73        12.90 o                         
  16   6   9        150.49        141.94        15.00 o                         
 -21   7   9        501.98        425.66        21.27 o                         
 -20   7   9         56.99         51.82        12.96 o                         
 -19   7   9          9.65         24.10        12.05 o                         
 -18   7   9        851.19        917.10        29.62 o                         
 -17   7   9        364.10        362.19        18.67 o                         
 -16   7   9         92.17        121.94         8.31 o                         
 -15   7   9        376.14        378.44        17.17 o                         
 -14   7   9        102.38         98.53         7.72 o                         
 -13   7   9          8.19         16.75         5.48 o                         
 -12   7   9        725.83        763.86        19.07 o                         
 -11   7   9        773.70        725.84        18.47 o                         
 -10   7   9        130.01        143.04         7.81 o                         
  -9   7   9        900.28        980.72        23.35 o                         
  -8   7   9        388.65        363.40        11.97 o                         
  -7   7   9        144.12        170.68         9.12 o                         
  -6   7   9       2418.33       2370.09        40.89 o                         
  -5   7   9         32.51         35.45         4.31 o                         
  -4   7   9        222.04        267.91        10.95 o                         
  -3   7   9       4797.37       4493.69        90.77 o                         
  -2   7   9        696.13        663.91        17.91 o                         
  -1   7   9         81.51         65.80         9.82 o                         
   0   7   9       2131.95       2033.88        44.86 o                         
   1   7   9        175.90        130.68         8.77 o                         
   2   7   9       3119.79       3100.27        99.86 o                         
   3   7   9       1432.75       1461.26        53.41 o                         
   4   7   9       1172.27       1013.43        40.42 o                         
   5   7   9        257.24        227.68        16.89 o                         
   6   7   9       1467.22       1498.11        49.85 o                         
   7   7   9        817.14        791.29        33.39 o                         
   8   7   9        538.95        537.16        28.07 o                         
   9   7   9       1052.68       1001.00        35.82 o                         
  10   7   9        158.96        168.86        13.19 o                         
  11   7   9        180.56        170.42        16.75 o                         
  12   7   9        170.86        179.99        15.17 o                         
  13   7   9         16.55         21.21         9.68 o                         
  14   7   9        199.48        239.71        20.18 o                         
  15   7   9        454.12        455.89        20.21 o                         
 -19   8   9         40.53         43.98        15.01 o                         
 -18   8   9         15.17         25.33        17.93 o                         
 -17   8   9        592.16        642.91        22.73 o                         
 -16   8   9        174.12        164.25        11.09 o                         
 -15   8   9         47.21         58.58         6.34 o                         
 -14   8   9        350.85        361.44        12.87 o                         
 -13   8   9        844.64        833.38        21.87 o                         
 -12   8   9         89.69         88.69        10.18 o                         
 -11   8   9       1406.12       1400.70        35.96 o                         
 -10   8   9       1115.73       1025.53        28.95 o                         
  -9   8   9        497.22        466.72        15.96 o                         
  -8   8   9          3.11         21.50         6.92 o                         
  -7   8   9        287.40        295.18        12.24 o                         
  -6   8   9         16.03          4.80         5.00 o                         
  -5   8   9        416.91        454.50        15.42 o                         
  -4   8   9        249.53        284.10        11.82 o                         
  -3   8   9         61.67         58.25         7.01 o                         
  -2   8   9        245.89        280.46        12.14 o                         
  -1   8   9        683.89        572.79        21.90 o                         
   0   8   9         38.07         35.30         7.25 o                         
   1   8   9        729.56        794.93        38.35 o                         
   2   8   9         17.61         21.68        13.67 o                         
   3   8   9         17.90         16.80        12.04 o                         
   4   8   9       1421.94       1232.18        54.39 o                         
   5   8   9        381.90        406.23        19.22 o                         
   6   8   9         14.63          8.44         9.05 o                         
   7   8   9        270.31        265.74        15.65 o                         
   8   8   9        122.84         98.07        13.52 o                         
   9   8   9          2.29         -8.71         9.02 o                         
  10   8   9        928.18        896.16        31.19 o                         
  11   8   9         23.79         34.53        10.35 o                         
  12   8   9          4.83          9.40        10.30 o                         
  13   8   9        618.76        640.35        38.44 o                         
 -18   9   9         57.37         52.67        10.61 o                         
 -17   9   9         69.32         79.85         9.34 o                         
 -16   9   9          3.00         -3.83         7.80 o                         
 -15   9   9        219.28        244.41        12.76 o                         
 -14   9   9        139.59        123.75        14.95 o                         
 -13   9   9          0.42         -6.15         8.04 o                         
 -12   9   9        550.73        580.27        19.79 o                         
 -11   9   9         32.19         35.91         8.97 o                         
 -10   9   9        130.65        148.35        12.61 o                         
  -9   9   9        119.38        124.16        10.32 o                         
  -8   9   9        255.45        255.81        13.15 o                         
  -7   9   9          0.55         12.59         7.49 o                         
  -6   9   9        775.15        800.21        24.82 o                         
  -5   9   9          4.45         11.18         7.76 o                         
  -4   9   9        103.07        150.12        11.23 o                         
  -3   9   9        986.86        929.94        30.84 o                         
  -2   9   9        533.74        441.52        16.98 o                         
  -1   9   9         38.00         24.30         6.70 o                         
   0   9   9         85.44         91.20        10.39 o                         
   1   9   9        220.13        162.48        10.58 o                         
   2   9   9         88.18         80.25        12.95 o                         
   3   9   9        628.05        646.69        27.36 o                         
   4   9   9        152.56        141.53        15.33 o                         
   5   9   9          3.66         -6.15         9.05 o                         
   6   9   9        954.84        954.11        31.86 o                         
   7   9   9        486.87        485.57        27.82 o                         
   8   9   9        290.87        297.56        19.48 o                         
   9   9   9         17.19         16.06        12.46 o                         
  10   9   9        614.66        558.05        27.87 o                         
  11   9   9         13.50         15.04        10.20 o                         
  12   9   9        769.43        783.86        48.11 o                         
 -16  10   9         26.19         42.45        10.07 o                         
 -15  10   9         12.49         17.69         8.98 o                         
 -14  10   9         80.28         71.77         9.66 o                         
 -13  10   9        187.36        182.04        11.77 o                         
 -12  10   9         34.76         48.59         9.15 o                         
 -11  10   9        115.75        145.88        11.01 o                         
 -10  10   9        254.56        265.47        17.42 o                         
  -9  10   9         20.85         20.25         9.20 o                         
  -8  10   9          9.97          3.08         8.58 o                         
  -7  10   9        199.67        214.41        20.68 o                         
  -6  10   9        111.00         77.54        12.00 o                         
  -5  10   9        730.77        735.50        21.09 o                         
  -4  10   9         31.25         42.86         9.04 o                         
  -3  10   9         48.93         44.92         8.58 o                         
  -2  10   9         53.81         32.05         9.23 o                         
  -1  10   9        345.94        289.04        12.67 o                         
   0  10   9          1.00          0.42         6.51 o                         
   1  10   9        455.03        471.03        20.27 o                         
   2  10   9          6.38          7.18         6.59 o                         
   3  10   9         32.35         17.85        10.19 o                         
   4  10   9         96.54         92.68        25.07 o                         
   5  10   9        373.31        371.26        23.26 o                         
   6  10   9         31.73          8.43        11.05 o                         
   7  10   9        111.21         97.83        19.36 o                         
   8  10   9         34.44         29.14        16.59 o                         
   9  10   9          4.46          6.59        10.03 o                         
  10  10   9         12.49         27.62        10.90 o                         
 -13  11   9          0.18         -0.41         8.47 o                         
 -12  11   9         41.64         44.76        10.65 o                         
 -11  11   9        113.01        141.38        11.68 o                         
 -10  11   9        196.72        256.39        13.82 o                         
  -9  11   9         13.38          7.49         8.72 o                         
  -8  11   9         14.80         13.74        10.36 o                         
  -7  11   9         30.86         40.73        11.20 o                         
  -6  11   9        161.47        149.16        15.83 o                         
  -5  11   9          0.71         -1.22         7.57 o                         
  -4  11   9        196.23        228.50        12.64 o                         
  -3  11   9        237.42        194.11        12.39 o                         
  -2  11   9         55.63         46.26         8.29 o                         
  -1  11   9        136.79        102.93         9.16 o                         
   0  11   9        356.78        376.26        14.88 o                         
   1  11   9         24.53         17.12         8.12 o                         
   2  11   9         46.78         55.98        10.15 o                         
   3  11   9        220.94        184.39        15.79 o                         
   4  11   9         24.88         28.84        11.50 o                         
   5  11   9         80.13         77.38        12.26 o                         
   6  11   9         18.70         18.69        11.05 o                         
   7  11   9         38.98         36.85        11.67 o                         
  -9  12   9         41.38         52.10        11.25 o                         
  -8  12   9         29.26         40.52        11.50 o                         
  -7  12   9         73.22         54.33        11.79 o                         
  -6  12   9        125.61         87.22        12.93 o                         
  -5  12   9        372.02        440.74        22.81 o                         
  -4  12   9         16.21         13.00         8.03 o                         
  -3  12   9          3.48         -4.30         8.49 o                         
  -2  12   9         22.40         15.11         8.54 o                         
  -1  12   9        157.11        147.94        10.10 o                         
   0  12   9          2.80         10.03        10.82 o                         
   1  12   9        166.97        200.92        12.31 o                         
   2  12   9         23.11         16.89         7.55 o                         
   3  12   9         69.70         72.25         9.42 o                         
 -24   0  10        455.58        479.48        49.02 o                         
 -23   0  10         65.80         88.90        31.06 o                         
 -22   0  10       3052.12       2828.38       181.67 o                         
 -21   0  10       1188.32       1014.87        66.90 o                         
 -20   0  10        704.48        676.75        55.62 o                         
 -19   0  10         68.20         36.46        32.23 o                         
 -18   0  10       8374.45       7852.04       437.57 o                         
 -17   0  10       1572.17       1451.07        77.81 o                         
 -16   0  10       3640.83       3411.47       145.49 o                         
 -15   0  10        491.60        482.66        41.71 o                         
 -14   0  10        710.76        626.93        46.72 o                         
 -13   0  10         38.82         57.47        21.38 o                         
 -12   0  10       7646.65       7175.54       310.60 o                         
 -11   0  10        504.91        380.92        52.74 o                         
 -10   0  10       8697.96       8508.40       445.38 o                         
  -9   0  10       2254.57       2270.95        55.45 o                         
  -8   0  10       3142.09       3355.62        56.74 o                         
  -7   0  10         56.10         53.07         4.71 o                         
  -6   0  10      18012.03      19098.71       321.55 o                         
  -5   0  10       2794.73       2878.70        51.97 o                         
  -4   0  10       9036.06       9085.10       155.07 o                         
  -3   0  10       1588.48       1510.85        29.41 o                         
  -2   0  10        118.09        137.38         5.76 o                         
  -1   0  10       5264.62       5641.72        88.41 o                         
   0   0  10      23355.83      24042.21       403.05 o                         
   1   0  10       4973.37       4684.51        82.20 o                         
   2   0  10       3690.39       3522.20        84.49 o                         
   3   0  10         22.86          9.03         6.13 o                         
   4   0  10          7.05          7.12         6.13 o                         
   5   0  10        852.97        824.05        43.14 o                         
   6   0  10       8906.43       8548.45       219.70 o                         
   7   0  10       6160.14       5855.69       152.72 o                         
   8   0  10       1867.90       1829.37        55.17 o                         
   9   0  10        990.77        933.04        31.93 o                         
  10   0  10         61.77         64.13        10.16 o                         
  11   0  10       2396.90       2466.78        85.18 o                         
  12   0  10       2635.28       2627.44        75.85 o                         
  13   0  10       2390.05       2237.38       120.84 o                         
  14   0  10        900.13        812.39        40.60 o                         
  15   0  10          0.04          2.17        11.74 o                         
  16   0  10        111.33        135.55        15.37 o                         
  17   0  10       1057.34       1025.04        43.40 o                         
  18   0  10        182.17        191.84        20.19 o                         
 -24   1  10          8.33          0.54        18.18 o                         
 -23   1  10       1653.34       1629.75        63.41 o                         
 -22   1  10          1.06        -10.04        19.19 o                         
 -21   1  10        681.24        610.30        37.80 o                         
 -20   1  10         28.47         20.13        17.54 o                         
 -19   1  10        867.09        868.66        49.87 o                         
 -18   1  10        322.69        269.63        30.45 o                         
 -17   1  10       1686.72       1647.27        75.29 o                         
 -16   1  10        344.31        289.34        61.53 o                         
 -15   1  10       2347.44       2144.27        70.35 o                         
 -14   1  10        410.78        422.83        27.25 o                         
 -13   1  10        739.48        753.17        35.20 o                         
 -12   1  10        144.86        167.08        18.02 o                         
 -11   1  10       9979.05       9724.74       189.44 o                         
 -10   1  10       3651.52       3703.49        70.45 o                         
  -9   1  10       1716.09       1596.35        31.48 o                         
  -8   1  10        616.46        664.08        11.86 o                         
  -7   1  10        485.15        465.42         8.60 o                         
  -6   1  10       1578.67       1627.56        24.27 o                         
  -5   1  10      24824.17      25823.72       315.16 o                         
  -4   1  10       8307.15       8620.55       110.67 o                         
  -3   1  10       2686.25       2719.47        35.03 o                         
  -2   1  10       1117.39       1235.11        18.74 o                         
  -1   1  10      11957.76      12724.21       156.77 o                         
   0   1  10       5072.88       5258.73        66.70 o                         
   1   1  10       8783.09       8607.04       114.26 o                         
   2   1  10       3715.01       3544.97        60.54 o                         
   3   1  10        332.85        312.31        10.38 o                         
   4   1  10       1554.38       1652.52        30.58 o                         
   5   1  10       4963.58       4861.72        97.28 o                         
   6   1  10       6587.80       6169.24       101.47 o                         
   7   1  10       4772.91       4435.10        88.10 o                         
   8   1  10        430.04        397.63        13.01 o                         
   9   1  10        494.64        498.24        15.01 o                         
  10   1  10        898.17        865.39        21.78 o                         
  11   1  10         51.01         60.98         9.86 o                         
  12   1  10       1605.63       1562.77        38.53 o                         
  13   1  10       1821.04       1830.34        42.32 o                         
  14   1  10        648.05        670.41        28.10 o                         
  15   1  10         68.21         71.90         8.79 o                         
  16   1  10        167.18        176.81        12.58 o                         
  17   1  10        169.39        209.07        12.50 o                         
 -24   2  10        783.45        776.83        43.20 o                         
 -23   2  10         42.99         26.69        18.86 o                         
 -22   2  10        736.04        809.28        46.49 o                         
 -21   2  10         50.74         27.25        20.54 o                         
 -20   2  10         57.30         56.86        18.72 o                         
 -19   2  10        819.49        812.25        61.75 o                         
 -18   2  10       1730.75       1729.73        89.02 o                         
 -17   2  10         33.00         25.69        22.76 o                         
 -16   2  10       1544.89       1470.08        77.20 o                         
 -15   2  10        378.38        350.85        59.58 o                         
 -14   2  10        996.90        885.38        40.07 o                         
 -13   2  10         59.77         77.37         6.27 o                         
 -12   2  10      10291.15      10487.46       204.52 o                         
 -11   2  10        412.33        365.56        13.22 o                         
 -10   2  10       6673.99       6637.88       122.55 o                         
  -9   2  10        395.73        328.07        10.03 o                         
  -8   2  10          0.91         13.02         3.71 o                         
  -7   2  10        762.32        749.93        14.47 o                         
  -6   2  10      18718.09      19057.19       257.02 o                         
  -5   2  10       2495.75       2302.02        31.87 o                         
  -4   2  10       8006.18       7973.53        99.42 o                         
  -3   2  10       1002.08        941.52        15.26 o                         
  -2   2  10         36.40         51.02         3.43 o                         
  -1   2  10         24.59         17.22         3.01 o                         
   0   2  10      14790.84      14540.93       184.15 o                         
   1   2  10       3270.35       3072.49        48.14 o                         
   2   2  10       5336.44       5228.05        91.60 o                         
   3   2  10       1208.07       1229.92        23.76 o                         
   4   2  10        114.91        106.63         6.23 o                         
   5   2  10       1201.57       1106.28        25.66 o                         
   6   2  10       8854.09       8586.80       157.30 o                         
   7   2  10       1941.63       1796.65        42.36 o                         
   8   2  10        442.90        417.39        16.88 o                         
   9   2  10        441.65        434.71        18.02 o                         
  10   2  10         26.64         13.71         6.88 o                         
  11   2  10       2070.71       2096.08       138.69 o                         
  12   2  10       3114.03       3065.48       100.27 o                         
  13   2  10       2556.24       2489.09        65.43 o                         
  14   2  10        612.00        609.32        27.63 o                         
  15   2  10          1.90         10.83         9.76 o                         
  16   2  10         49.10         58.49        10.62 o                         
  17   2  10       1165.58       1199.99        38.36 o                         
 -24   3  10        117.64         82.22        52.74 o                         
 -23   3  10       1781.67       1846.25        67.87 o                         
 -22   3  10         84.21        136.98        28.03 o                         
 -21   3  10        990.74        930.74        52.58 o                         
 -20   3  10        115.01        109.78        22.95 o                         
 -19   3  10       1545.56       1478.17        68.91 o                         
 -18   3  10        247.13        223.09        10.05 o                         
 -17   3  10       4242.42       4122.64        98.95 o                         
 -16   3  10       1505.80       1304.22        35.77 o                         
 -15   3  10       1322.50       1310.43        39.73 o                         
 -14   3  10        110.65        130.49         9.02 o                         
 -13   3  10       4154.03       4243.39        87.52 o                         
 -12   3  10        343.43        303.77        19.54 o                         
 -11   3  10       4971.22       4984.59       102.58 o                         
 -10   3  10       2052.75       1868.72        40.84 o                         
  -9   3  10       1810.65       1991.93        32.68 o                         
  -8   3  10        330.07        376.65         9.26 o                         
  -7   3  10       1299.33       1247.46        19.47 o                         
  -6   3  10       1167.16       1136.76        19.47 o                         
  -5   3  10      19127.54      20185.68       246.88 o                         
  -4   3  10         37.84         48.23         3.18 o                         
  -3   3  10       1496.47       1551.64        24.42 o                         
  -2   3  10       2186.58       2195.82        30.56 o                         
  -1   3  10       5649.37       6023.19        78.29 o                         
   0   3  10       2811.41       2617.42        38.29 o                         
   1   3  10       8695.69       8561.37       132.46 o                         
   2   3  10       5119.24       4966.12        92.15 o                         
   3   3  10        524.22        469.78        20.11 o                         
   4   3  10        711.88        777.48        21.11 o                         
   5   3  10        920.40        879.11        22.93 o                         
   6   3  10       3015.82       2873.04        64.58 o                         
   7   3  10       8179.01       7800.61       153.58 o                         
   8   3  10        918.08        814.38        25.79 o                         
   9   3  10         22.20         29.53        10.85 o                         
  10   3  10        992.54        999.14        49.29 o                         
  11   3  10       1166.69       1150.42        65.10 o                         
  12   3  10        729.92        707.85        25.93 o                         
  13   3  10       1144.03       1125.62        35.20 o                         
  14   3  10        195.11        216.26        14.16 o                         
  15   3  10          5.76         14.52        10.47 o                         
  16   3  10         76.23        110.19        16.29 o                         
  17   3  10        127.83        155.10        13.64 o                         
 -23   4  10         83.86         84.51        20.41 o                         
 -22   4  10        321.59        360.54        51.32 o                         
 -21   4  10        137.92        154.28        15.43 o                         
 -20   4  10        103.43        130.76        11.85 o                         
 -19   4  10        211.30        217.54        13.71 o                         
 -18   4  10        214.34        244.66        16.31 o                         
 -17   4  10          8.11          7.62         9.06 o                         
 -16   4  10        581.57        605.15        25.60 o                         
 -15   4  10        207.90        206.92        13.55 o                         
 -14   4  10       5089.54       4976.16       102.09 o                         
 -13   4  10       2305.32       2124.85        48.06 o                         
 -12   4  10       2811.98       2733.90        59.19 o                         
 -11   4  10         16.65         25.74         5.72 o                         
 -10   4  10       7643.94       7564.18       113.10 o                         
  -9   4  10       2565.85       2346.13        37.99 o                         
  -8   4  10         97.40        134.59         6.08 o                         
  -7   4  10        683.69        689.84        13.86 o                         
  -6   4  10       4062.40       3925.20        53.87 o                         
  -5   4  10        268.82        255.75         7.00 o                         
  -4   4  10       1827.79       1621.61        24.87 o                         
  -3   4  10       1492.11       1432.13        25.54 o                         
  -2   4  10        124.25        112.61         5.61 o                         
  -1   4  10       1579.30       1665.78        31.99 o                         
   0   4  10       8316.45       8101.56       147.37 o                         
   1   4  10        567.10        488.44        12.11 o                         
   2   4  10       1714.65       1714.08        35.08 o                         
   3   4  10        109.47        108.74         6.46 o                         
   4   4  10       2632.12       2533.05        53.36 o                         
   5   4  10        270.57        244.60        13.15 o                         
   6   4  10       3977.02       3771.80        77.60 o                         
   7   4  10       1192.61       1150.33        32.05 o                         
   8   4  10        112.46        107.43        10.79 o                         
   9   4  10        801.61        778.71        27.18 o                         
  10   4  10          8.31          8.62         6.36 o                         
  11   4  10        270.95        261.20        14.75 o                         
  12   4  10       1045.14       1072.71        34.48 o                         
  13   4  10       1295.88       1227.75        35.51 o                         
  14   4  10        280.78        285.89        14.40 o                         
  15   4  10         11.61         17.88         9.11 o                         
  16   4  10        164.62        171.82        23.10 o                         
 -22   5  10         73.41         61.73        15.87 o                         
 -21   5  10        602.20        659.17        31.16 o                         
 -20   5  10        592.94        522.16        22.47 o                         
 -19   5  10        290.34        288.27        16.73 o                         
 -18   5  10         44.02         41.03        10.12 o                         
 -17   5  10       2916.73       2874.28        70.02 o                         
 -16   5  10       1013.33        963.63        48.00 o                         
 -15   5  10        114.80        122.46        18.05 o                         
 -14   5  10        491.75        464.27        20.55 o                         
 -13   5  10       1912.14       1840.81        48.36 o                         
 -12   5  10        230.13        271.10        13.01 o                         
 -11   5  10        521.41        528.42        14.20 o                         
 -10   5  10        597.03        601.43        14.98 o                         
  -9   5  10        285.13        280.06        10.14 o                         
  -8   5  10       1567.35       1553.71        31.58 o                         
  -7   5  10         54.63         65.41         8.10 o                         
  -6   5  10        443.45        455.50        10.48 o                         
  -5   5  10       5916.64       5963.57        89.79 o                         
  -4   5  10       4390.74       4558.76        72.61 o                         
  -3   5  10        740.64        753.59        15.68 o                         
  -2   5  10          5.83         13.49         5.31 o                         
  -1   5  10       6530.72       6401.20       135.73 o                         
   0   5  10        565.76        581.71        17.04 o                         
   1   5  10        170.49        169.95        14.22 o                         
   2   5  10       3155.59       3025.98        75.81 o                         
   3   5  10         39.63         43.30        10.19 o                         
   4   5  10         38.49         34.72         8.73 o                         
   5   5  10        226.18        224.03        11.56 o                         
   6   5  10       3524.31       3317.97        73.37 o                         
   7   5  10       2610.97       2480.93        62.95 o                         
   8   5  10        273.93        302.32        16.10 o                         
   9   5  10         52.09         36.03        14.35 o                         
  10   5  10        157.84        133.54        10.16 o                         
  11   5  10        409.54        432.11        18.97 o                         
  12   5  10        512.10        477.60        20.20 o                         
  13   5  10        458.39        506.39        30.32 o                         
  14   5  10        172.10        140.20        12.45 o                         
  15   5  10          0.65         -4.82         8.11 o                         
  16   5  10         15.33         17.14         8.51 o                         
 -21   6  10        375.89        367.27        19.80 o                         
 -20   6  10          1.29         -7.42        10.55 o                         
 -19   6  10         81.50        100.60        12.94 o                         
 -18   6  10        761.90        779.82        28.75 o                         
 -17   6  10         31.33         18.08        10.66 o                         
 -16   6  10        983.94       1101.66        57.52 o                         
 -15   6  10        517.88        494.88        36.10 o                         
 -14   6  10        103.10        108.40        13.99 o                         
 -13   6  10         66.75         85.59         5.87 o                         
 -12   6  10       1866.79       1891.53        35.93 o                         
 -11   6  10         34.43         40.34         5.85 o                         
 -10   6  10       7525.46       7534.10       124.43 o                         
  -9   6  10       4815.64       4922.55        88.42 o                         
  -8   6  10         10.07          7.77         5.32 o                         
  -7   6  10         45.02         43.82         6.11 o                         
  -6   6  10      10786.19      10686.15       172.97 o                         
  -5   6  10       5236.95       5151.83        85.76 o                         
  -4   6  10       2907.95       3020.06        55.39 o                         
  -3   6  10       4132.05       3885.13        74.25 o                         
  -2   6  10         10.33         16.79         5.33 o                         
  -1   6  10        398.49        351.18        13.52 o                         
   0   6  10       7007.23       6829.68       134.86 o                         
   1   6  10       3022.08       2980.68        75.03 o                         
   2   6  10       3026.25       2862.25        72.24 o                         
   3   6  10        186.84        179.86        15.46 o                         
   4   6  10       3083.88       2936.69        95.28 o                         
   5   6  10         28.19         36.24        12.04 o                         
   6   6  10       1937.88       1836.34        55.19 o                         
   7   6  10        534.29        484.70        28.94 o                         
   8   6  10         18.11         28.67        10.39 o                         
   9   6  10        928.83        960.10        29.86 o                         
  10   6  10        372.60        377.25        15.11 o                         
  11   6  10        169.86        141.60        10.49 o                         
  12   6  10        280.65        296.05        14.21 o                         
  13   6  10        905.38        921.20        30.69 o                         
  14   6  10         56.49         63.74        12.27 o                         
  15   6  10        212.34        243.70        15.38 o                         
 -20   7  10        567.42        545.97        26.79 o                         
 -19   7  10        117.20        124.68        13.89 o                         
 -18   7  10        386.27        431.76        20.32 o                         
 -17   7  10        355.03        416.39        20.98 o                         
 -16   7  10        360.49        383.14        19.51 o                         
 -15   7  10        159.71        179.29         8.67 o                         
 -14   7  10       1224.39       1168.23        26.20 o                         
 -13   7  10        324.56        342.67        12.89 o                         
 -12   7  10        105.88        109.52        11.03 o                         
 -11   7  10        677.22        750.55        19.76 o                         
 -10   7  10       1526.33       1386.36        28.05 o                         
  -9   7  10          5.05          5.63         5.47 o                         
  -8   7  10        590.05        556.19        16.37 o                         
  -7   7  10        413.68        410.08        17.48 o                         
  -6   7  10         44.30         48.31         5.44 o                         
  -5   7  10       1472.86       1354.00        32.80 o                         
  -4   7  10        451.61        395.60        16.75 o                         
  -3   7  10         20.86         19.38         6.84 o                         
  -2   7  10       1908.14       1810.69        40.11 o                         
  -1   7  10       1689.09       1476.42        33.68 o                         
   0   7  10        311.93        278.40        10.99 o                         
   1   7  10        311.71        297.65        15.86 o                         
   2   7  10       1865.42       1591.46        57.18 o                         
   3   7  10         13.38         -5.12        10.71 o                         
   4   7  10        116.45         95.29        12.84 o                         
   5   7  10       1544.13       1461.51        53.97 o                         
   6   7  10        795.00        735.31        28.54 o                         
   7   7  10        146.29        145.26        19.07 o                         
   8   7  10        365.41        371.92        18.54 o                         
   9   7  10        197.07        201.24        15.05 o                         
  10   7  10         14.16          4.34        11.78 o                         
  11   7  10        572.52        543.69        25.58 o                         
  12   7  10        235.85        241.25        17.04 o                         
  13   7  10          2.44          8.27        11.72 o                         
  14   7  10         13.05         18.17         9.89 o                         
 -19   8  10        211.22        217.94        18.80 o                         
 -18   8  10         88.22        111.77        22.17 o                         
 -17   8  10         19.51         15.82        16.42 o                         
 -16   8  10        586.84        619.42        22.89 o                         
 -15   8  10        871.18        809.92        22.93 o                         
 -14   8  10          0.78          0.59         6.83 o                         
 -13   8  10        482.52        489.99        15.10 o                         
 -12   8  10        144.51        160.57        11.82 o                         
 -11   8  10         53.51         46.21         9.42 o                         
 -10   8  10        469.60        504.81        17.59 o                         
  -9   8  10        569.81        594.45        22.28 o                         
  -8   8  10         78.44         55.00         7.67 o                         
  -7   8  10        655.60        642.16        18.50 o                         
  -6   8  10        161.65        174.26         9.77 o                         
  -5   8  10          7.92         11.94         6.89 o                         
  -4   8  10        458.37        520.97        21.64 o                         
  -3   8  10        404.48        382.62        14.49 o                         
  -2   8  10        701.14        680.49        23.62 o
[truncated: 231,177 more chars]
