# Supplementary material for: Synthesis and structure of 1,1′,1′′-[(2-bromo­eth­oxy)methane­tri­yl]tri­benzene and 1,1′,1′′-[(2-iodoeth­oxy)methane­tri­yl]tri­benzene
Source: Acta Crystallogr E Crystallogr Commun. 2025 Feb 14;81(Pt 3):214–8. doi: 10.1107/S2056989025001124 (PMC11891592; doi:10.1107/S2056989025001124)
Supplement: Supplementary file 3 [file e-81-00214-2sup3.hkl]

data_2                                                                 
_shelx_title ' sad_a.res in P2(1)/c'                                            
_shelx_refln_list_code          4                                               
_shelx_F_calc_maximum      557.05                                               
_exptl_crystal_F_000      1648.00                                               
_reflns_d_resolution_high  0.7694                                               
                                                                                
loop_                                                                           
 _space_group_symop_operation_xyz                                               
 'x, y, z'                                                                      
 '-x, y+1/2, -z+1/2'                                                            
 '-x, -y, -z'                                                                   
 'x, -y-1/2, z-1/2'                                                             
                                                                                
_cell_length_a    19.3500                                                       
_cell_length_b    10.5936                                                       
_cell_length_c    17.5475                                                       
_cell_angle_alpha  90.000                                                       
_cell_angle_beta  105.945                                                       
_cell_angle_gamma  90.000                                                       
                                                                                
_shelx_F_squared_multiplier     1.000                                           
                                                                                
loop_                                                                           
 _refln_index_h                                                                 
 _refln_index_k                                                                 
 _refln_index_l                                                                 
 _refln_F_squared_calc                                                          
 _refln_F_squared_meas                                                          
 _refln_F_squared_sigma                                                         
 _refln_observed_status                                                         
   2   0   0        730.51        663.48        53.44 o                         
   3   0   0        288.48        289.14         7.35 o                         
   4   0   0     252213.64     236688.53      5941.95 o                         
   5   0   0        251.41        297.55        12.07 o                         
   6   0   0     155294.73     156513.11      6225.64 o                         
   7   0   0       5665.17       5938.95       100.70 o                         
   8   0   0      14025.52      13975.01       191.91 o                         
   9   0   0        807.96        828.32        20.32 o                         
  10   0   0      13525.33      13444.11       192.91 o                         
  11   0   0       2875.84       3065.68        61.69 o                         
  12   0   0      59164.03      59096.50      1107.20 o                         
  13   0   0       3106.87       3250.43        62.86 o                         
  14   0   0      17656.99      17694.13       404.63 o                         
  15   0   0        138.50        149.72        15.02 o                         
  16   0   0       7194.46       7336.63       139.40 o                         
  17   0   0       2077.60       2063.78        83.85 o                         
  18   0   0      38428.49      38143.54       899.58 o                         
  19   0   0       2906.48       3075.89        84.99 o                         
  20   0   0       2903.04       3178.39       108.93 o                         
  21   0   0        183.15        208.09        29.33 o                         
  22   0   0       2535.33       2499.70        92.38 o                         
  23   0   0       2235.10       2322.18        74.69 o                         
  24   0   0      15748.85      16507.52       343.87 o                         
   2   1   0         60.79         62.60         2.01 o                         
   3   1   0      20533.43      22102.44       251.93 o                         
   4   1   0       2585.55       2879.04        29.97 o                         
   5   1   0      46055.26      43748.79       574.55 o                         
   6   1   0       2185.15       2306.63        29.10 o                         
   7   1   0     117578.87     117204.98      2643.19 o                         
   8   1   0         82.69        151.49         5.97 o                         
   9   1   0       1165.36       1585.12        26.45 o                         
  10   1   0        606.68        626.89        12.60 o                         
  11   1   0      35463.41      34807.69       357.34 o                         
  12   1   0       2029.65       2026.17        35.23 o                         
  13   1   0      30592.20      30520.19       320.15 o                         
  14   1   0        759.97        744.82        17.73 o                         
  15   1   0       1000.87       1060.01        25.76 o                         
  16   1   0        626.20        647.14        20.22 o                         
  17   1   0      17906.83      17914.38       254.88 o                         
  18   1   0       2968.96       3022.24        73.20 o                         
  19   1   0      18891.97      19405.68       338.00 o                         
  20   1   0        327.73        389.37        20.87 o                         
  21   1   0         68.89         88.55        15.58 o                         
  22   1   0        275.03        269.09        21.18 o                         
  23   1   0       7518.13       7843.58       133.21 o                         
  24   1   0       1651.51       1872.16        47.13 o                         
   0   2   0     129435.51     124723.69      3345.09 o                         
   1   2   0         25.06         34.35         3.51 o                         
   2   2   0       8665.49       8494.24        80.77 o                         
   3   2   0        228.56        211.79         4.32 o                         
   4   2   0      43295.17      43643.19       997.25 o                         
   5   2   0        105.63        146.80         5.05 o                         
   6   2   0      92714.36      91260.09      2149.59 o                         
   7   2   0        950.42        963.79        15.00 o                         
   8   2   0       1508.83       1047.44        16.14 o                         
   9   2   0         58.17         66.54         4.77 o                         
  10   2   0       7641.83       7009.13        73.71 o                         
  11   2   0        289.06        323.06         9.85 o                         
  12   2   0      53828.88      53222.45       521.32 o                         
  13   2   0       2392.43       2382.89        35.37 o                         
  14   2   0       5742.45       5633.56        77.47 o                         
  15   2   0        840.04        831.26        23.06 o                         
  16   2   0       3145.89       3355.37        61.42 o                         
  17   2   0       1260.25       1296.97        33.39 o                         
  18   2   0      21941.21      21213.55       321.78 o                         
  19   2   0       3043.02       3148.80        77.07 o                         
  20   2   0       4807.45       4863.41        85.95 o                         
  21   2   0        626.40        686.57        45.32 o                         
  22   2   0       1549.61       1600.72        47.90 o                         
  23   2   0       1335.50       1253.63        36.64 o                         
   1   3   0     111577.23     108979.02      2288.17 o                         
   2   3   0        475.34        467.72        13.90 o                         
   3   3   0       1082.81       1254.23        18.46 o                         
   4   3   0        473.77        452.04         8.02 o                         
   5   3   0      68398.40      66640.05      1235.20 o                         
   6   3   0       1655.72       1708.87        21.10 o                         
   7   3   0      79984.49      79479.91      1276.56 o                         
   8   3   0       2190.50       2229.12        27.36 o                         
   9   3   0       1874.76       2099.01        26.90 o                         
  10   3   0        352.78        392.08        10.04 o                         
  11   3   0      23352.54      23186.57       254.86 o                         
  12   3   0       2366.58       2407.89        33.37 o                         
  13   3   0      32493.96      32331.49       379.01 o                         
  14   3   0        782.39        785.38        21.42 o                         
  15   3   0        904.25       1012.49        27.44 o                         
  16   3   0         72.19         92.75         9.78 o                         
  17   3   0      20466.14      20148.57       283.81 o                         
  18   3   0       2425.06       2301.88        49.20 o                         
  19   3   0      12551.76      12953.46       212.36 o                         
  20   3   0        429.72        407.85        26.61 o                         
  21   3   0         62.69         69.46        12.37 o                         
  22   3   0         51.04         46.98        12.51 o                         
  23   3   0       5547.19       5381.98       119.37 o                         
   0   4   0      86708.94      86052.44      2904.41 o                         
   1   4   0        330.33        338.48        12.20 o                         
   2   4   0      12391.19      12205.03       135.66 o                         
   3   4   0        399.56        378.47         9.19 o                         
   4   4   0       1201.90        978.22        21.55 o                         
   5   4   0         83.12        119.30         7.90 o                         
   6   4   0      62400.73      60070.04       684.45 o                         
   7   4   0        388.54        362.06        10.24 o                         
   8   4   0      28000.60      29936.92       283.59 o                         
   9   4   0        292.55        289.15         8.24 o                         
  10   4   0      11828.82      11993.36       141.63 o                         
  11   4   0          1.64         26.23         4.31 o                         
  12   4   0      31987.91      32875.23       383.47 o                         
  13   4   0        745.45        765.29        20.32 o                         
  14   4   0       4268.69       4294.60        73.35 o                         
  15   4   0       1359.83       1361.49        30.02 o                         
  16   4   0       1468.11       1571.61        34.19 o                         
  17   4   0        135.94        151.00        12.02 o                         
  18   4   0      21701.56      21424.12       303.14 o                         
  19   4   0       2668.66       2644.45        69.78 o                         
  20   4   0       2362.41       2485.20        64.70 o                         
  21   4   0        437.40        446.44        22.16 o                         
  22   4   0       2427.79       2352.40        63.09 o                         
  23   4   0        881.47        839.61        30.25 o                         
   1   5   0      86360.22      89484.66      2757.45 o                         
   2   5   0       1035.94       1033.08        16.40 o                         
   3   5   0       4495.75       5230.41        57.62 o                         
   4   5   0        428.01        443.16        11.87 o                         
   5   5   0      60237.72      60207.93       647.15 o                         
   6   5   0        665.60        693.09        12.28 o                         
   7   5   0      15769.08      14012.67       141.43 o                         
   8   5   0       1828.93       1829.83        25.67 o                         
   9   5   0        333.73        370.30        11.12 o                         
  10   5   0         20.74         29.68         5.72 o                         
  11   5   0      13727.31      13845.20       181.41 o                         
  12   5   0       2296.31       2431.32        40.50 o                         
  13   5   0      20828.85      20965.64       251.86 o                         
  14   5   0       1238.11       1219.72        25.48 o                         
  15   5   0          8.71         22.55        12.61 o                         
  16   5   0        269.41        265.85        13.65 o                         
  17   5   0      13118.61      12958.64       192.71 o                         
  18   5   0        925.58        967.62        35.30 o                         
  19   5   0       7037.81       7142.75       166.43 o                         
  20   5   0        739.06        868.21        29.35 o                         
  21   5   0         83.37        135.01        14.97 o                         
  22   5   0          1.02         16.38        12.32 o                         
   0   6   0      79315.27      75770.85      1726.61 o                         
   1   6   0         96.87         84.95         5.94 o                         
   2   6   0       4153.94       3758.15        46.08 o                         
   3   6   0       3751.05       3679.17        47.80 o                         
   4   6   0      21170.28      20547.94       264.38 o                         
   5   6   0         18.53         26.47         4.18 o                         
   6   6   0      38586.37      38284.22       415.40 o                         
   7   6   0       1574.63       1548.77        29.03 o                         
   8   6   0       5178.58       5338.29        67.09 o                         
   9   6   0       1030.44       1000.07        22.53 o                         
  10   6   0      10597.64      10884.06       135.64 o                         
  11   6   0          0.57         27.31         7.31 o                         
  12   6   0      27784.72      27861.83       329.05 o                         
  13   6   0       1914.37       1925.31        34.89 o                         
  14   6   0       5668.00       5673.00        90.71 o                         
  15   6   0       1237.36       1201.63        31.45 o                         
  16   6   0       5475.50       5348.50        90.58 o                         
  17   6   0        285.41        291.16        18.09 o                         
  18   6   0      13696.73      13709.02       203.81 o                         
  19   6   0       1334.72       1399.98        43.74 o                         
  20   6   0       2611.61       2889.23        62.48 o                         
  21   6   0        866.29        852.14        31.39 o                         
   1   7   0       7235.66       6981.64       129.48 o                         
   2   7   0       2634.09       2711.87        49.26 o                         
   3   7   0       1352.16       1403.52        25.38 o                         
   4   7   0        639.57        620.78        16.09 o                         
   5   7   0      15288.06      14738.40       190.82 o                         
   6   7   0         43.22         54.32         6.66 o                         
   7   7   0      14547.32      14506.55       204.31 o                         
   8   7   0       1146.27       1128.74        25.60 o                         
   9   7   0        587.84        598.56        16.30 o                         
  10   7   0       1762.25       1799.42        34.21 o                         
  11   7   0      11137.27      11093.58       150.62 o                         
  12   7   0        224.12        226.83        13.45 o                         
  13   7   0       2689.31       2748.18        63.50 o                         
  14   7   0       2346.56       2317.72        48.00 o                         
  15   7   0          1.21         41.39         7.97 o                         
  16   7   0        488.90        478.99        21.51 o                         
  17   7   0       3455.68       3675.10        93.83 o                         
  18   7   0        921.45        906.33        30.28 o                         
  19   7   0       4983.01       5011.84        94.12 o                         
  20   7   0        787.48        777.42        31.21 o                         
   0   8   0      43155.97      43145.47      1008.80 o                         
   1   8   0       1710.35       1682.82        46.60 o                         
   2   8   0       7861.72       8003.36       117.77 o                         
   3   8   0       5435.32       5409.73        98.93 o                         
   4   8   0      14984.76      14999.84       210.71 o                         
   5   8   0       1122.31       1149.75        27.66 o                         
   6   8   0      12593.00      12687.08       182.02 o                         
   7   8   0       3240.09       3307.11        59.12 o                         
   8   8   0       2976.07       2988.39        55.71 o                         
   9   8   0       5169.65       5193.48        84.12 o                         
  10   8   0       2021.60       2022.44        37.05 o                         
  11   8   0        100.78        122.41         9.48 o                         
  12   8   0       7822.49       7737.11       142.18 o                         
  13   8   0        898.80        903.66        28.25 o                         
  14   8   0       3143.43       2997.52        53.39 o                         
  15   8   0       1821.71       1825.17        42.40 o                         
  16   8   0       3615.19       3559.16        68.76 o                         
  17   8   0         41.51         43.43        13.72 o                         
  18   8   0       5467.28       5322.69        96.79 o                         
  19   8   0       1121.51       1150.10        62.54 o                         
   1   9   0       3986.25       4030.25        87.90 o                         
   2   9   0       1761.04       1653.87        81.38 o                         
   3   9   0       1728.83       1698.71        34.42 o                         
   4   9   0       2133.65       2206.55        45.95 o                         
   5   9   0       6216.55       6168.12       105.41 o                         
   6   9   0         88.86        109.39        28.71 o                         
   7   9   0      15656.00      15963.60       248.03 o                         
   8   9   0        843.35        840.93        50.38 o                         
   9   9   0        447.56        452.51        35.92 o                         
  10   9   0       1552.26       1569.42        70.78 o                         
  11   9   0       6617.58       6697.25       121.89 o                         
  12   9   0         38.32         50.63         6.91 o                         
  13   9   0       4092.24       4127.46        67.60 o                         
  14   9   0       2102.37       2080.28        42.90 o                         
  15   9   0          3.79         21.05         7.59 o                         
  16   9   0        749.91        733.03        26.54 o                         
  17   9   0       4111.09       3993.01        83.21 o                         
  18   9   0         51.42         64.19        10.77 o                         
   0  10   0       8495.64       8692.68       329.57 o                         
   1  10   0        502.05        493.75        35.69 o                         
   2  10   0        685.38        519.52        37.62 o                         
   3  10   0       5766.48       5972.87       255.34 o                         
   4  10   0      10109.01      10075.51       178.89 o                         
   5  10   0        631.72        681.02        24.59 o                         
   6  10   0        309.20        365.94        26.65 o                         
   7  10   0       1609.49       1695.77        41.37 o                         
   8  10   0         83.33        115.59        19.58 o                         
   9  10   0       2108.31       2098.53        54.07 o                         
  10  10   0       1627.68       1762.11        47.89 o                         
  11  10   0        399.60        415.54        23.93 o                         
  12  10   0       3111.21       3198.68        91.33 o                         
  13  10   0        835.30        864.17        33.72 o                         
  14  10   0         53.89         79.47        13.45 o                         
  15  10   0       1602.33       1565.65        88.92 o                         
  16  10   0        971.50        986.83        53.34 o                         
   1  11   0       3716.17       3758.46       102.91 o                         
   2  11   0       4036.28       3896.75       147.99 o                         
   3  11   0          0.39         16.23        11.75 o                         
   4  11   0       1420.22       1435.16        72.27 o                         
   5  11   0       6703.62       6871.32       119.84 o                         
   6  11   0         32.61         40.91        10.63 o                         
   7  11   0        785.14        835.41        30.99 o                         
   8  11   0       3154.68       3299.94        83.03 o                         
   9  11   0         30.08         59.11        16.20 o                         
  10  11   0       1822.37       1941.96        63.43 o                         
  11  11   0       2167.69       2117.16        59.18 o                         
  12  11   0        185.08        198.80        18.23 o                         
  13  11   0       1877.71       1823.46        52.58 o                         
  14  11   0       1281.49       1258.75        49.90 o                         
   0  12   0       3066.52       3235.09       124.27 o                         
   1  12   0       1095.27       1105.66        46.50 o                         
   2  12   0       2995.88       2839.18       106.01 o                         
   3  12   0       3364.55       3390.79       132.35 o                         
   4  12   0       1744.26       1736.07        64.05 o                         
   5  12   0        427.00        481.61        31.11 o                         
   6  12   0       4402.53       4330.76        88.77 o                         
   7  12   0        306.16        354.37        23.56 o                         
   8  12   0        801.05        836.74        32.74 o                         
   9  12   0       2875.54       2967.71        82.58 o                         
  10  12   0       1856.73       1865.36        53.23 o                         
  11  12   0       1283.00       1325.29        44.12 o                         
   1  13   0        711.66        793.35        39.24 o                         
   2  13   0       2010.07       2074.86        66.18 o                         
   3  13   0         49.24         56.06        20.57 o                         
   4  13   0       3590.40       3425.53        91.36 o                         
   5  13   0       1205.85       1289.36        50.92 o                         
   6  13   0         72.28         65.78        15.22 o                         
   7  13   0         30.75         46.22        14.88 o                         
 -24   1   1        283.83        261.74        19.70 o                         
 -23   1   1          0.08          4.52         9.60 o                         
 -22   1   1         91.62         55.17        12.05 o                         
 -21   1   1        172.93        195.06        15.14 o                         
 -20   1   1         23.77         27.46         9.33 o                         
 -19   1   1          1.29          7.24         7.84 o                         
 -18   1   1        268.15        294.82        21.77 o                         
 -17   1   1        386.54        401.66        21.05 o                         
 -16   1   1        586.83        614.12        19.58 o                         
 -15   1   1        477.99        533.81        16.98 o                         
 -14   1   1          3.50         11.01         4.50 o                         
 -13   1   1         58.97         64.15         6.17 o                         
 -12   1   1         70.01         70.49         5.59 o                         
 -11   1   1       3121.77       3510.69        46.39 o                         
 -10   1   1       6056.95       6656.84        72.99 o                         
  -9   1   1        610.53        671.46        12.46 o                         
  -8   1   1        323.75        373.04         8.88 o                         
  -7   1   1       4677.43       4858.29        55.36 o                         
  -6   1   1       2928.67       3014.01        40.97 o                         
  -5   1   1        500.57        542.35         8.64 o                         
  -4   1   1       4532.16       4749.84        56.70 o                         
  -3   1   1          7.17         11.70         1.03 o                         
  -2   1   1        239.34        253.56         4.48 o                         
  -1   1   1         75.80         79.64         2.66 o                         
   0   1   1        170.46        158.69         6.07 o                         
   1   1   1        234.78        278.36         4.30 o                         
   2   1   1        213.05        228.48         4.18 o                         
   3   1   1        461.40        477.70         6.71 o                         
   4   1   1       1230.01       1317.35        16.39 o                         
   5   1   1       2097.09       2202.71        25.84 o                         
   6   1   1        531.18        558.30         9.09 o                         
   7   1   1         76.59        114.90         5.05 o                         
   8   1   1        350.34        492.73         9.89 o                         
   9   1   1       1755.08       2040.31        26.43 o                         
  10   1   1        493.71        535.93        11.43 o                         
  11   1   1        172.47        288.92         9.49 o                         
  12   1   1        287.47        281.54        10.65 o                         
  13   1   1        687.67        719.88        16.01 o                         
  14   1   1         71.13         80.51         7.97 o                         
  15   1   1        470.80        577.46        17.10 o                         
  16   1   1         80.56        127.71        10.45 o                         
  17   1   1         33.53         22.72         6.48 o                         
  18   1   1          2.62          0.43         8.04 o                         
  19   1   1        778.78        718.83        23.11 o                         
  20   1   1        248.31        250.60        19.53 o                         
  21   1   1          0.33          2.08        10.77 o                         
  22   1   1         21.62         37.56         9.43 o                         
  23   1   1        160.89        159.72        16.44 o                         
 -24   2   1        100.66        120.59        13.99 o                         
 -23   2   1         57.79         63.17        13.12 o                         
 -22   2   1          0.60          1.56         8.39 o                         
 -21   2   1        156.71        207.28        16.20 o                         
 -20   2   1        416.06        417.68        21.69 o                         
 -19   2   1        352.37        370.58        24.53 o                         
 -18   2   1        372.35        418.32        20.87 o                         
 -17   2   1         25.10         31.20         7.98 o                         
 -16   2   1       1196.94       1207.92        39.56 o                         
 -15   2   1        863.48        866.65        23.23 o                         
 -14   2   1        849.11        930.93        20.81 o                         
 -13   2   1          3.66         13.18         3.87 o                         
 -12   2   1         95.63         91.37         6.29 o                         
 -11   2   1       2025.51       1897.43        30.01 o                         
 -10   2   1       2100.26       2270.39        29.03 o                         
  -9   2   1        948.30       1020.14        18.90 o                         
  -8   2   1        198.25        180.08         5.83 o                         
  -7   2   1        201.05        199.18         5.80 o                         
  -6   2   1        105.91        131.84         4.59 o                         
  -5   2   1        764.57        735.53        11.32 o                         
  -4   2   1        458.87        461.33         7.57 o                         
  -3   2   1       2872.60       2962.80        30.68 o                         
  -2   2   1       2740.86       2850.75        27.92 o                         
  -1   2   1         77.80         91.64         2.52 o                         
   0   2   1       1489.21       1537.06        19.45 o                         
   1   2   1       4928.89       5151.02        58.16 o                         
   2   2   1          1.20         11.28         1.37 o                         
   3   2   1        673.00        664.46         9.38 o                         
   4   2   1        177.38        199.07         4.42 o                         
   5   2   1        250.28        282.76         6.01 o                         
   6   2   1       1726.45       1696.40        21.72 o                         
   7   2   1         85.02         68.15         3.90 o                         
   8   2   1       1449.13       1680.95        22.27 o                         
   9   2   1       6319.11       6897.06        71.92 o                         
  10   2   1          1.30          2.22         2.67 o                         
  11   2   1        437.64        458.22        11.89 o                         
  12   2   1       2461.06       2595.04        39.29 o                         
  13   2   1       2356.35       2383.93        39.13 o                         
  14   2   1       2964.41       2889.66        45.65 o                         
  15   2   1       3120.20       3192.17        50.30 o                         
  16   2   1       1755.23       1697.99        38.14 o                         
  17   2   1       1131.17       1133.75        30.63 o                         
  18   2   1       1234.77       1150.98        42.36 o                         
  19   2   1        100.13        127.15        12.61 o                         
  20   2   1         23.82         48.98        11.26 o                         
  21   2   1        209.91        238.75        17.85 o                         
  22   2   1         81.38        101.10        12.94 o                         
  23   2   1        110.58        120.96        13.72 o                         
 -23   3   1         13.57         18.14         9.62 o                         
 -22   3   1        971.06        964.95        37.41 o                         
 -21   3   1        317.89        381.42        25.99 o                         
 -20   3   1          5.88          4.40         7.15 o                         
 -19   3   1         45.32         58.36        11.41 o                         
 -18   3   1       1844.61       1764.14        40.71 o                         
 -17   3   1        729.82        735.92        25.59 o                         
 -16   3   1       3092.12       3016.24        53.00 o                         
 -15   3   1        323.23        330.36        14.65 o                         
 -14   3   1         51.81         78.52         9.54 o                         
 -13   3   1        104.54        105.55         8.14 o                         
 -12   3   1       1582.22       1461.08        23.37 o                         
 -11   3   1       3346.51       3509.15        43.59 o                         
 -10   3   1       1615.48       1477.12        25.86 o                         
  -9   3   1       2221.82       2390.17        32.68 o                         
  -8   3   1       2495.12       2800.74        33.35 o                         
  -7   3   1        860.04        757.05        12.22 o                         
  -6   3   1       1588.49       1605.09        20.13 o                         
  -5   3   1       2129.74       2253.58        25.71 o                         
  -4   3   1       6966.03       7111.02        67.44 o                         
  -3   3   1       2527.53       2719.36        29.15 o                         
  -2   3   1         95.97        103.46         3.75 o                         
  -1   3   1       3410.51       3387.91        36.06 o                         
   0   3   1       2423.47       2496.62        32.60 o                         
   1   3   1       2650.78       2844.08        34.79 o                         
   2   3   1       8519.30       8686.07        92.17 o                         
   3   3   1        183.18        216.06         4.68 o                         
   4   3   1       1822.42       1919.00        25.30 o                         
   5   3   1       1345.54       1252.74        16.21 o                         
   6   3   1       1894.81       1987.56        23.80 o                         
   7   3   1      10007.11      10974.56       112.82 o                         
   8   3   1       8161.57       8700.93        91.80 o                         
   9   3   1       1394.46       1554.67        23.89 o                         
  10   3   1        237.80        208.56         8.08 o                         
  11   3   1        163.64        177.22         7.70 o                         
  12   3   1        442.93        484.61        18.80 o                         
  13   3   1       1320.34       1359.80        26.70 o                         
  14   3   1        175.39        186.11        13.80 o                         
  15   3   1         21.12         42.92         8.75 o                         
  16   3   1       2388.86       2394.53        44.88 o                         
  17   3   1         60.09         56.71         9.42 o                         
  18   3   1          8.23          5.32         7.21 o                         
  19   3   1        886.55        893.91        31.12 o                         
  20   3   1        591.50        572.29        34.93 o                         
  21   3   1          8.24         12.84         8.34 o                         
  22   3   1        258.29        273.79        18.62 o                         
  23   3   1        311.98        340.90        21.46 o                         
 -23   4   1        967.72        974.68        35.85 o                         
 -22   4   1        133.09        126.38        14.11 o                         
 -21   4   1        176.78        180.35        25.06 o                         
 -20   4   1        254.58        271.24        20.84 o                         
 -19   4   1        108.12        145.17        15.41 o                         
 -18   4   1       1893.84       1959.93        44.40 o                         
 -17   4   1       7396.41       7323.88       116.97 o                         
 -16   4   1        129.45        174.30        12.87 o                         
 -15   4   1        505.86        477.82        22.15 o                         
 -14   4   1       1866.87       2010.57        40.38 o                         
 -13   4   1       3647.19       3644.27        58.41 o                         
 -12   4   1       2485.34       2459.14        37.61 o                         
 -11   4   1       4755.10       4933.60        60.80 o                         
 -10   4   1          0.54          5.10         2.63 o                         
  -9   4   1       1230.93       1204.31        18.44 o                         
  -8   4   1       7542.42       7846.10        80.21 o                         
  -7   4   1       2775.29       2891.93        34.94 o                         
  -6   4   1       1188.87       1110.28        17.47 o                         
  -5   4   1       6662.85       6790.41        68.45 o                         
  -4   4   1         39.17         49.74         3.18 o                         
  -3   4   1       2454.79       2485.73        27.71 o                         
  -2   4   1       2275.00       2233.80        27.05 o                         
  -1   4   1       1038.95       1021.54        15.70 o                         
   0   4   1       4980.33       5054.82        56.64 o                         
   1   4   1       4952.77       5026.39        56.28 o                         
   2   4   1        715.63        706.17        13.92 o                         
   3   4   1       4389.93       4377.90        52.92 o                         
   4   4   1       1270.98       1257.44        16.24 o                         
   5   4   1        680.47        735.69        11.56 o                         
   6   4   1       9548.24       9514.88        94.58 o                         
   7   4   1       1611.87       1510.15        21.97 o                         
   8   4   1        194.89        186.82         6.82 o                         
   9   4   1       2943.23       2875.01        34.61 o                         
  10   4   1       3884.65       4006.79        54.00 o                         
  11   4   1         71.96         68.22         7.57 o                         
  12   4   1       2429.93       2471.84        42.25 o                         
  13   4   1        555.41        588.67        18.23 o                         
  14   4   1         67.44         90.39         8.98 o                         
  15   4   1       1153.28       1152.59        27.54 o                         
  16   4   1        351.04        455.57        18.85 o                         
  17   4   1        406.87        410.71        17.80 o                         
  18   4   1         49.96         65.02        11.24 o                         
  19   4   1        393.60        410.25        23.72 o                         
  20   4   1       1041.02        946.71        28.78 o                         
  21   4   1        555.06        543.49        29.21 o                         
  22   4   1        347.04        351.13        21.64 o                         
 -22   5   1        584.28        537.34        28.78 o                         
 -21   5   1        522.29        532.97        24.78 o                         
 -20   5   1         27.19         13.53        10.86 o                         
 -19   5   1        579.68        544.98        31.76 o                         
 -18   5   1       2539.93       2618.30        86.97 o                         
 -17   5   1         98.67        124.00        12.16 o                         
 -16   5   1        574.21        625.65        22.05 o                         
 -15   5   1       4820.75       4818.26        81.81 o                         
 -14   5   1        611.66        659.19        20.08 o                         
 -13   5   1       1148.21       1190.11        27.13 o                         
 -12   5   1       6405.22       6574.30        92.70 o                         
 -11   5   1       1035.95       1119.65        26.34 o                         
 -10   5   1       1812.02       1866.97        28.47 o                         
  -9   5   1       7636.07       7896.26       109.59 o                         
  -8   5   1        865.61        957.55        16.77 o                         
  -7   5   1       1548.47       1514.85        20.83 o                         
  -6   5   1       4896.90       4957.22        55.39 o                         
  -5   5   1       5291.74       5690.99        61.83 o                         
  -4   5   1       6229.12       6261.43        64.60 o                         
  -3   5   1       3601.12       3858.49        41.38 o                         
  -2   5   1        259.84        261.53         6.15 o                         
  -1   5   1       4824.26       4735.13        54.39 o                         
   0   5   1       4379.20       4308.60        60.18 o                         
   1   5   1       7742.58       7967.76        87.52 o                         
   2   5   1       5462.51       5400.22        65.45 o                         
   3   5   1       6473.65       7088.39        94.71 o                         
   4   5   1        466.19        477.27        10.69 o                         
   5   5   1       3264.19       3203.89        37.59 o                         
   6   5   1       2807.86       2835.11        33.00 o                         
   7   5   1       5163.54       5052.87        56.91 o                         
   8   5   1       3895.12       3946.48        48.87 o                         
   9   5   1       2211.64       2371.57        38.86 o                         
  10   5   1         89.91         94.49         6.92 o                         
  11   5   1       2563.86       2528.10        40.41 o                         
  12   5   1       1106.82       1142.11        26.65 o                         
  13   5   1       8499.41       8545.03       119.33 o                         
  14   5   1       2686.14       2673.70        56.52 o                         
  15   5   1        954.24        988.52        28.45 o                         
  16   5   1        388.72        430.83        17.35 o                         
  17   5   1       3427.56       3249.80        61.95 o                         
  18   5   1       1085.70       1045.38        32.51 o                         
  19   5   1       2454.49       2486.88        54.34 o                         
  20   5   1       1080.89       1177.14        34.22 o                         
  21   5   1        278.53        338.65        21.22 o                         
  22   5   1        663.81        712.50        31.81 o                         
 -22   6   1        422.27        407.51        51.36 o                         
 -21   6   1        163.48        162.36        15.14 o                         
 -20   6   1        563.10        568.01        24.13 o                         
 -19   6   1       2203.42       2163.99        61.06 o                         
 -18   6   1        828.07        803.53        31.42 o                         
 -17   6   1       1479.36       1541.39        38.28 o                         
 -16   6   1         55.72         87.45        10.15 o                         
 -15   6   1       1060.35       1123.92        29.77 o                         
 -14   6   1        738.34        758.05        31.78 o                         
 -13   6   1        324.67        335.78        16.09 o                         
 -12   6   1       5112.52       5174.35        73.73 o                         
 -11   6   1      10706.49      10700.92       135.06 o                         
 -10   6   1         14.32         18.76         5.00 o                         
  -9   6   1       1352.92       1384.68        24.19 o                         
  -8   6   1       5012.82       4995.83        63.50 o                         
  -7   6   1       1424.97       1443.67        23.64 o                         
  -6   6   1       1908.63       1832.03        25.32 o                         
  -5   6   1       6839.79       6730.15        82.55 o                         
  -4   6   1       1939.15       1982.86        28.29 o                         
  -3   6   1       6934.20       6930.66        93.17 o                         
  -2   6   1       6695.05       6755.32        80.32 o                         
  -1   6   1       3715.81       3809.22        53.50 o                         
   0   6   1       9359.92       9266.73       101.75 o                         
   1   6   1       2558.97       2325.06        31.15 o                         
   2   6   1          4.75         13.26         2.56 o                         
   3   6   1      11358.21      11400.68       138.75 o                         
   4   6   1       1033.10        916.18        16.19 o                         
   5   6   1        725.28        735.12        17.72 o                         
   6   6   1      16085.32      16490.52       196.18 o                         
   7   6   1       6668.41       6847.68        82.22 o                         
   8   6   1         54.65         68.42         5.54 o                         
   9   6   1       3110.15       3223.66        50.62 o                         
  10   6   1       4058.15       4231.11        63.89 o                         
  11   6   1         18.15         31.73         5.89 o                         
  12   6   1       1066.62       1111.48        23.73 o                         
  13   6   1       1224.65       1247.17        25.92 o                         
  14   6   1       1901.45       1902.45        37.96 o                         
  15   6   1       2830.92       2863.23        51.61 o                         
  16   6   1       1171.62       1096.56        36.21 o                         
  17   6   1          1.23         -0.09         6.91 o                         
  18   6   1       1280.97       1268.42        35.15 o                         
  19   6   1        347.87        391.35        24.31 o                         
  20   6   1        917.24        948.53        30.96 o                         
  21   6   1        985.94        975.13        52.23 o                         
 -21   7   1         48.85         39.73        10.77 o                         
 -20   7   1          1.08         -2.36        12.08 o                         
 -19   7   1       1718.57       1744.82        47.26 o                         
 -18   7   1       2987.30       2925.67        72.35 o                         
 -17   7   1       2053.68       2086.42        47.61 o                         
 -16   7   1       4116.20       4100.64        80.96 o                         
 -15   7   1       3221.23       3212.49        68.08 o                         
 -14   7   1        391.71        423.09        20.36 o                         
 -13   7   1        377.58        404.18        15.77 o                         
 -12   7   1       1827.83       1869.69        36.33 o                         
 -11   7   1       3736.72       3759.78        60.09 o                         
 -10   7   1      11980.90      12156.48       161.79 o                         
  -9   7   1       2993.89       2988.13        47.75 o                         
  -8   7   1        243.22        289.91         9.60 o                         
  -7   7   1       3075.29       3089.51        46.14 o                         
  -6   7   1       5555.72       5463.22        82.78 o                         
  -5   7   1        898.50        973.29        23.09 o                         
  -4   7   1       5689.09       5729.96        86.91 o                         
  -3   7   1       2325.80       2472.01        47.82 o                         
  -2   7   1        808.59        945.59        20.42 o                         
  -1   7   1       1091.89       1041.70        31.47 o                         
   0   7   1       5528.19       5599.47        83.96 o                         
   1   7   1       7437.29       7554.94       103.14 o                         
   2   7   1       9346.21       9716.55       128.55 o                         
   3   7   1         84.88         93.86         7.81 o                         
   4   7   1        334.29        344.16        12.62 o                         
   5   7   1       5705.24       5562.63        79.80 o                         
   6   7   1        694.18        718.43        22.76 o                         
   7   7   1       5699.56       5841.27        85.48 o                         
   8   7   1       5430.19       5344.64        73.50 o                         
   9   7   1         28.44         35.43         5.02 o                         
  10   7   1       8352.30       8577.90       114.75 o                         
  11   7   1        222.03        241.52        11.47 o                         
  12   7   1       1294.32       1270.49        28.92 o                         
  13   7   1       8852.24       8743.97       123.31 o                         
  14   7   1       6135.02       6328.55       112.54 o                         
  15   7   1        118.86        129.95        12.49 o                         
  16   7   1       1078.54       1091.99        31.15 o                         
  17   7   1        491.26        456.12        21.52 o                         
  18   7   1        254.23        266.04        17.80 o                         
  19   7   1       1146.87       1170.86        44.64 o                         
  20   7   1        713.30        696.73        28.16 o                         
 -19   8   1        295.96        293.50        27.07 o                         
 -18   8   1        391.13        439.36        21.61 o                         
 -17   8   1       2542.22       2489.36        53.26 o                         
 -16   8   1        252.78        226.92        21.55 o                         
 -15   8   1        541.24        591.65        21.82 o                         
 -14   8   1       1677.55       1649.81        38.41 o                         
 -13   8   1       1490.57       1498.03        34.49 o                         
 -12   8   1        975.70       1012.59        25.01 o                         
 -11   8   1       1081.60       1081.00        25.12 o                         
 -10   8   1        208.51        211.82        11.26 o                         
  -9   8   1       3464.24       3412.97        58.66 o                         
  -8   8   1        683.81        654.70        21.40 o                         
  -7   8   1        152.36        156.63        11.79 o                         
  -6   8   1       5398.70       5506.20        90.51 o                         
  -5   8   1       6990.46       7083.90       107.26 o                         
  -4   8   1       1341.99       1391.58        29.44 o                         
  -3   8   1       4440.42       4472.15        88.81 o                         
  -2   8   1       7972.03       7899.41       149.19 o                         
  -1   8   1          2.24         28.23        11.55 o                         
   0   8   1       6640.47       6556.38       128.36 o                         
   1   8   1      10338.62      10597.61       167.75 o                         
   2   8   1          8.95         29.50         5.58 o                         
   3   8   1       5551.47       5681.32        88.28 o                         
   4   8   1       1430.83       1436.02        31.28 o                         
   5   8   1         55.49         64.69         8.03 o                         
   6   8   1       3733.39       3693.55        63.91 o                         
   7   8   1       7255.89       7211.21       123.44 o                         
   8   8   1       3896.97       3843.79        74.74 o                         
   9   8   1       6811.26       6933.01       121.62 o                         
  10   8   1       2101.61       2109.41        38.83 o                         
  11   8   1       2069.22       2086.45        42.49 o                         
  12   8   1       5751.57       5602.25        90.83 o                         
  13   8   1       1471.69       1448.63        32.40 o                         
  14   8   1       1419.67       1426.65        36.43 o                         
  15   8   1       2420.15       2468.05        51.99 o                         
  16   8   1        466.13        467.28        22.89 o                         
  17   8   1          1.11          5.21         9.28 o                         
  18   8   1       2282.98       2210.14        53.03 o                         
  19   8   1       1263.09       1264.17        36.86 o                         
 -18   9   1       2779.96       2867.77        74.74 o                         
 -17   9   1        759.98        750.33        28.60 o                         
 -16   9   1       1360.99       1317.51        41.83 o                         
 -15   9   1       1326.95       1337.13        35.04 o                         
 -14   9   1         77.87         83.09         9.22 o                         
 -13   9   1       1855.55       1922.18        57.75 o                         
 -12   9   1       6831.10       6787.00       104.45 o                         
 -11   9   1       3914.87       3924.24        67.00 o                         
 -10   9   1       3993.40       3951.72        88.49 o                         
  -9   9   1       4664.33       4661.48       111.39 o                         
  -8   9   1        613.73        591.47        21.93 o                         
  -7   9   1       5579.26       5578.38        98.04 o                         
  -6   9   1       4388.12       4388.31        80.00 o                         
  -5   9   1         24.09         40.50         9.07 o                         
  -4   9   1       8314.31       8385.56       124.89 o                         
  -3   9   1        247.44        229.82        18.33 o                         
  -2   9   1        121.86        139.30        15.53 o                         
  -1   9   1        589.40        654.55        32.53 o                         
   0   9   1       3335.48       3221.65        74.12 o                         
   1   9   1       4252.92       4157.99        89.77 o                         
   2   9   1       2906.10       2903.41        59.96 o                         
   3   9   1        324.31        324.12        15.19 o                         
   4   9   1        300.31        369.59        17.53 o                         
   5   9   1       5821.57       5711.34        99.67 o                         
   6   9   1       1545.02       1527.47        37.56 o                         
   7   9   1       7629.16       7437.99       117.01 o                         
   8   9   1       1930.54       2013.97       108.85 o                         
   9   9   1       4405.15       4423.86        95.95 o                         
  10   9   1        226.67        246.62        22.29 o                         
  11   9   1       1604.52       1613.09        44.35 o                         
  12   9   1        625.95        634.77        33.19 o                         
  13   9   1       2034.54       1967.97        49.51 o                         
  14   9   1       1506.05       1546.63        34.54 o                         
  15   9   1        247.44        252.37        24.12 o                         
  16   9   1        443.20        487.52        24.41 o                         
  17   9   1       1246.85       1239.67        37.17 o                         
 -16  10   1        282.91        264.73        21.33 o                         
 -15  10   1        208.77        208.03        16.60 o                         
 -14  10   1        957.18        931.14        43.54 o                         
 -13  10   1       2175.21       2117.43        64.49 o                         
 -12  10   1       1445.65       1314.61        71.30 o                         
 -11  10   1       4535.14       4545.03        91.97 o                         
 -10  10   1         47.81         62.52        12.84 o                         
  -9  10   1         67.16         85.61        12.62 o                         
  -8  10   1       1651.72       1768.38        43.50 o                         
  -7  10   1        949.35        929.38        28.13 o                         
  -6  10   1        693.93        736.75        25.41 o                         
  -5  10   1       3224.98       3097.40        65.70 o                         
  -4  10   1       2572.17       2553.19        92.09 o                         
  -3  10   1       2783.09       2878.71       155.88 o                         
  -2  10   1       5485.09       5249.06       185.51 o                         
  -1  10   1       1318.02       1349.02        50.20 o                         
   0  10   1       6122.30       6090.74       173.20 o                         
   1  10   1       3439.10       2976.76       262.77 o                         
   2  10   1        728.82        682.90        56.41 o                         
   3  10   1       4255.48       4271.03        95.19 o                         
   4  10   1        991.22       1044.26        31.84 o                         
   5  10   1        886.39        878.99        35.77 o                         
   6  10   1       2664.54       2663.29        56.96 o                         
   7  10   1       5363.96       5397.03       112.65 o                         
   8  10   1        280.50        283.60        21.22 o                         
   9  10   1        559.02        596.37        26.19 o                         
  10  10   1        989.60       1026.38        34.99 o                         
  11  10   1         48.01         62.79        19.94 o                         
  12  10   1       2608.22       2643.30        69.88 o                         
  13  10   1       1638.19       1653.84        49.32 o                         
  14  10   1        186.63        228.57        20.44 o                         
  15  10   1        825.46        877.57        35.75 o                         
  16  10   1       1117.40       1126.87        36.31 o                         
 -14  11   1          4.20          6.16        11.30 o                         
 -13  11   1        786.05        852.37        35.20 o                         
 -12  11   1       1233.61       1266.18        42.23 o                         
 -11  11   1        582.70        649.23        30.60 o                         
 -10  11   1       3291.31       3197.93        73.32 o                         
  -9  11   1        661.84        659.58        29.91 o                         
  -8  11   1          1.97          8.00         7.40 o                         
  -7  11   1       1015.16       1038.53        31.43 o                         
  -6  11   1       3613.87       3455.56        63.91 o                         
  -5  11   1        351.52        361.72        27.31 o                         
  -4  11   1        977.55       1037.20        45.86 o                         
  -3  11   1        263.45        280.96        23.81 o                         
  -2  11   1         11.13         23.97        10.08 o                         
  -1  11   1        588.60        586.20        34.83 o                         
   0  11   1       2003.30       1966.84        66.27 o                         
   1  11   1       4623.73       4463.78       233.25 o                         
   2  11   1       3696.19       3656.60       125.76 o                         
   3  11   1          4.89         19.23        17.83 o                         
   4  11   1          1.83          7.96         6.89 o                         
   5  11   1       5690.16       5560.09       117.39 o                         
   6  11   1        978.10       1050.19        41.06 o                         
   7  11   1       2232.47       2247.39        63.15 o                         
   8  11   1       4290.24       4400.83       102.92 o                         
   9  11   1          0.68         -9.72        11.13 o                         
  10  11   1        152.20        158.35        22.15 o                         
  11  11   1        995.86       1033.87        43.59 o                         
  12  11   1        578.46        607.42        41.57 o                         
  13  11   1       2463.65       2412.57        78.85 o                         
  14  11   1       1366.28       1393.57        56.83 o                         
 -12  12   1       1239.58       1244.05        50.74 o                         
 -11  12   1       3407.94       3412.40        78.78 o                         
 -10  12   1         71.13         84.05        14.47 o                         
  -9  12   1       1025.42       1025.88        36.70 o                         
  -8  12   1        563.21        623.06        29.16 o                         
  -7  12   1        685.53        729.42        29.28 o                         
  -6  12   1       1122.58       1146.25        45.52 o                         
  -5  12   1       2281.25       2256.79        70.13 o                         
  -4  12   1        518.62        656.60        49.88 o                         
  -3  12   1       1123.59       1181.43        55.06 o                         
  -2  12   1        383.05        390.77        46.62 o                         
  -1  12   1        177.29        163.26        22.40 o                         
   0  12   1       1715.15       1824.29        61.98 o                         
   1  12   1       2480.22       2585.16        89.65 o                         
   2  12   1        915.33        941.00        56.57 o                         
   3  12   1        701.82        703.03        77.53 o                         
   4  12   1        105.44        124.27        27.86 o                         
   5  12   1         40.26         66.39        11.27 o                         
   6  12   1       3650.29       3699.54        79.78 o                         
   7  12   1        569.49        595.98        27.84 o                         
   8  12   1        304.69        276.10        21.97 o                         
   9  12   1       1809.21       1888.08        53.41 o                         
  10  12   1        597.22        602.49        30.33 o                         
  11  12   1          0.93         19.05        11.93 o                         
  -8  13   1          3.73         12.95        13.46 o                         
  -7  13   1       1462.86       1531.85        56.89 o                         
  -6  13   1        905.22        886.72        58.16 o                         
  -5  13   1        776.81        784.36        39.50 o                         
  -4  13   1       2921.81       2829.58        80.36 o                         
  -3  13   1          0.12          7.60        17.52 o                         
  -2  13   1          9.42         27.54        13.47 o                         
  -1  13   1       1743.25       1716.06        59.27 o                         
   0  13   1       1035.14       1030.23        44.89 o                         
   1  13   1        214.35        223.93        24.78 o                         
   2  13   1       1224.00       1286.57        75.00 o                         
   3  13   1          0.75         19.91        12.55 o                         
   4  13   1        195.94        175.70        21.33 o                         
   5  13   1        292.56        353.07        41.14 o                         
   6  13   1        696.76        706.46        45.00 o                         
   7  13   1        607.43        572.05        39.09 o                         
 -24   0   2       6179.08       6183.30       221.20 o                         
 -23   0   2       5123.51       5083.88       127.39 o                         
 -22   0   2       4003.57       3999.63       141.03 o                         
 -21   0   2       5173.19       5668.98       135.90 o                         
 -20   0   2         45.64         66.70        15.02 o                         
 -19   0   2       4439.59       4425.09       136.47 o                         
 -18   0   2      12030.34      11561.35       400.81 o                         
 -17   0   2      18747.16      19161.66       380.53 o                         
 -16   0   2       4892.83       5120.68       103.87 o                         
 -15   0   2       9556.92       9203.41       150.56 o                         
 -14   0   2         79.22         91.87        10.42 o                         
 -13   0   2       5512.90       5596.67       129.20 o                         
 -12   0   2      17823.86      18501.50       279.36 o                         
 -11   0   2      27291.96      24718.36       366.73 o                         
 -10   0   2        355.66        234.78        12.39 o                         
  -9   0   2      26132.65      26439.36       434.96 o                         
  -8   0   2          3.57         24.05         9.23 o                         
  -7   0   2       4455.80       5631.23       104.10 o                         
  -6   0   2       2874.62       2721.00        52.67 o                         
  -5   0   2     151515.78     140645.25      5499.69 o                         
  -4   0   2        799.69        799.91        14.43 o                         
  -3   0   2       5174.45       4817.83        95.41 o                         
  -2   0   2      19458.54      19971.17      1033.25 o                         
  -1   0   2       4425.02       2992.57       103.92 o                         
   0   0   2      52418.23      50616.56      1280.47 o                         
   1   0   2      33025.55      33192.87       956.31 o                         
   2   0   2         78.18         83.67         4.85 o                         
   3   0   2      79503.98      81101.22      2291.25 o                         
   4   0   2       4509.18       4644.09        67.03 o                         
   5   0   2      96763.56     100155.34      2985.25 o                         
   6   0   2        693.40        664.73        14.13 o                         
   7   0   2      76453.52      72459.67      1344.89 o                         
   8   0   2       4117.66       4590.45        69.70 o                         
   9   0   2       3463.90       2407.08        46.53 o                         
  10   0   2       1548.73       1882.22        35.84 o                         
  11   0   2       9365.05       9293.13       148.45 o                         
  12   0   2        291.79        323.96        16.97 o                         
  13   0   2      30434.93      30564.06       505.37 o                         
  14   0   2         38.28         87.19        14.57 o                         
  15   0   2       9755.56      10026.28       182.66 o                         
  16   0   2        412.41        462.37        27.00 o                         
  17   0   2        345.00        416.99        21.31 o                         
  18   0   2        140.49        124.22        15.04 o                         
  19   0   2      17085.35      16926.79       713.46 o                         
  20   0   2        655.11        631.02        40.90 o                         
  21   0   2       5762.59       5427.89       248.22 o                         
  22   0   2         23.06         11.32        11.01 o                         
  23   0   2        311.58        315.13        35.60 o                         
 -24   1   2       4872.21       4738.65       105.66 o                         
 -23   1   2       3201.33       3179.32        70.53 o                         
 -22   1   2       7922.93       7785.97       126.64 o                         
 -21   1   2       1243.98       1231.87        33.83 o                         
 -20   1   2         75.50         91.89        11.15 o                         
 -19   1   2       1228.00       1187.95        63.80 o                         
 -18   1   2       9813.64       9774.79       162.41 o                         
 -17   1   2       8008.60       8177.42       138.27 o                         
 -16   1   2      24843.88      24709.15       294.69 o                         
 -15   1   2        818.00        818.95        19.43 o                         
 -14   1   2       3535.96       3753.26        60.79 o                         
 -13   1   2        197.97        175.77        10.98 o                         
 -12   1   2      53521.70      54279.73       557.33 o                         
 -11   1   2       3567.87       3274.92        45.51 o                         
 -10   1   2      63811.17      62665.42       715.94 o                         
  -9   1   2      27560.46      29606.76       291.83 o                         
  -8   1   2        830.88       1067.43        21.04 o                         
  -7   1   2       4431.77       4688.09        51.05 o                         
  -6   1   2      97570.67      94023.52      2110.08 o                         
  -5   1   2      21100.03      21647.61       220.92 o                         
  -4   1   2      38638.46      36539.68       681.68 o                         
  -3   1   2        557.71        572.42        12.87 o                         
  -2   1   2       4809.29       5142.73        49.83 o                         
  -1   1   2        453.96        417.44         6.11 o                         
   0   1   2      74920.66      72108.12      1326.87 o                         
   1   1   2        581.54        556.82         8.13 o                         
   2   1   2      49647.05      49117.49      1077.53 o                         
   3   1   2       6448.08       7153.92        80.11 o                         
   4   1   2      26226.38      27260.16       334.71 o                         
   5   1   2        461.46        654.80         9.85 o                         
   6   1   2      29264.05      28272.51       265.46 o                         
   7   1   2      14147.31      15920.83       159.69 o                         
   8   1   2      86508.85      84255.29      1022.53 o                         
   9   1   2       1089.79       1300.78        18.82 o                         
  10   1   2      14104.60      14748.95       151.62 o                         
  11   1   2        168.76        214.62         8.26 o                         
  12   1   2      36731.71      38330.65       419.98 o                         
  13   1   2        238.32        289.61        11.51 o                         
  14   1   2      42654.52      42620.44       493.83 o                         
  15   1   2         15.72         66.72         8.70 o                         
  16   1   2       2464.47       2425.09        40.44 o                         
  17   1   2         66.79        103.47         9.09 o                         
  18   1   2      15934.05      15881.15       227.92 o                         
  19   1   2        339.99        383.18        17.52 o                         
  20   1   2      15927.95      15621.71       288.99 o                         
  21   1   2          1.13          8.47         9.96 o                         
  22   1   2       1131.51       1270.44        40.06 o                         
  23   1   2         22.52         27.23        10.09 o                         
 -24   2   2       5742.21       5978.44       113.16 o                         
 -23   2   2       7112.79       7021.54       142.63 o                         
 -22   2   2       4392.69       4392.41        80.39 o                         
 -21   2   2       6920.78       6973.71       114.36 o                         
 -20   2   2        105.29         48.38         9.31 o                         
 -19   2   2       1984.91       1958.76        56.84 o                         
 -18   2   2      11193.44      10906.27       179.09 o                         
 -17   2   2      28269.83      29033.17       436.78 o                         
 -16   2   2       3309.63       3323.34        65.57 o                         
 -15   2   2       8520.83       8173.52       101.54 o                         
 -14   2   2        121.02        115.45         8.67 o                         
 -13   2   2       8403.73       8561.76       113.94 o                         
 -12   2   2       9850.50      10160.56       132.26 o                         
 -11   2   2      49294.39      49033.49       459.81 o                         
 -10   2   2       2356.33       2126.86        28.21 o                         
  -9   2   2      29999.66      30544.73       301.59 o                         
  -8   2   2         45.32         99.19         6.18 o                         
  -7   2   2      23303.66      23669.60       233.96 o                         
  -6   2   2       2229.33       2001.71        24.62 o                         
  -5   2   2     126898.18     122629.53      2569.54 o                         
  -4   2   2       4170.73       4318.06        45.85 o                         
  -3   2   2     127146.68     130921.12      2977.08 o                         
  -2   2   2      41811.15      44787.27      1351.92 o                         
  -1   2   2      41403.14      41474.50       999.54 o                         
   0   2   2      95938.77      94848.63      1873.14 o                         
   1   2   2     310302.53     292551.41      5073.40 o                         
   2   2   2        170.34        212.33         7.30 o                         
   3   2   2      54693.23      53876.48      1323.30 o                         
   4   2   2       1010.33       1146.28        14.88 o                         
   5   2   2       9029.38       9380.10        91.56 o                         
   6   2   2        428.62        354.50         7.60 o                         
   7   2   2     125655.39     126174.90      2849.01 o                         
   8   2   2        133.12        190.43         7.27 o                         
   9   2   2      24616.24      24231.86       222.88 o                         
  10   2   2         73.71        154.15         6.67 o                         
  11   2   2       7206.35       7356.21       104.38 o                         
  12   2   2         24.81         29.79         5.89 o                         
  13   2   2      39078.98      38866.15       451.17 o                         
  14   2   2          0.14         27.25         6.20 o                         
  15   2   2      17005.43      17001.24       247.09 o                         
  16   2   2         99.99         80.02         9.66 o                         
  17   2   2       5188.33       5207.36        86.70 o                         
  18   2   2        189.86        171.64        14.88 o                         
  19   2   2      20055.61      20215.56       344.15 o                         
  20   2   2        700.44        650.43        27.02 o                         
  21   2   2       5696.21       5957.42       101.99 o                         
  22   2   2         14.29          5.88         9.10 o                         
  23   2   2        738.77        830.21        55.71 o                         
 -24   3   2       3241.51       3302.47        67.66 o                         
 -23   3   2       4782.33       5101.98       111.56 o                         
 -22   3   2       7857.53       7804.17       139.52 o                         
 -21   3   2        950.50        975.87        40.72 o                         
 -20   3   2        200.15        218.38        16.49 o                         
 -19   3   2        724.74        839.73        35.03 o                         
 -18   3   2      10045.76      10033.47       165.94 o                         
 -17   3   2       9715.78       9820.28       148.57 o                         
 -16   3   2      11339.18      11151.72       165.17 o                         
 -15   3   2       3101.65       3220.88        67.00 o                         
 -14   3   2       2987.05       3142.42        47.29 o                         
 -13   3   2       3234.72       3139.18        45.54 o                         
 -12   3   2      22987.35      22971.21       263.08 o                         
 -11   3   2       8456.83       8265.08        93.10 o                         
 -10   3   2      30901.54      30070.99       298.24 o                         
  -9   3   2       8311.41       8934.28        94.75 o                         
  -8   3   2       3659.90       3930.92        51.71 o                         
  -7   3   2       1779.15       1624.65        20.91 o                         
  -6   3   2      28431.63      27640.66       259.83 o                         
  -5   3   2      21019.86      22060.13       208.26 o                         
  -4   3   2      88344.17      83891.09      1961.14 o                         
  -3   3   2      22897.90      24323.10       218.97 o                         
  -2   3   2       1912.26       1871.57        21.15 o                         
  -1   3   2       7760.89       8072.24        78.25 o                         
   0   3   2      58296.71      57463.63      1406.66 o                         
   1   3   2      42643.71      42754.09      1380.64 o                         
   2   3   2      88099.38      88609.03      2389.41 o                         
   3   3   2        114.66        170.83         5.44 o                         
   4   3   2         14.17         40.60         3.28 o                         
   5   3   2       5264.83       5621.47        57.33 o                         
   6   3   2      44004.90      43713.86       426.51 o                         
   7   3   2       3581.68       3923.72        43.01 o                         
   8   3   2      34165.24      32535.27       294.70 o                         
   9   3   2       1823.45       1880.05        24.96 o                         
  10   3   2       2619.57       2865.92        63.02 o                         
  11   3   2         40.13         58.27         5.71 o                         
  12   3   2      27325.73      27547.30       324.10 o                         
  13   3   2        385.23        441.41        14.82 o                         
  14   3   2      18492.28      18378.61       239.28 o                         
  15   3   2        287.18        300.03        14.38 o                         
  16   3   2       2691.56       2644.12        51.27 o                         
  17   3   2         38.51         78.02        10.98 o                         
  18   3   2      10596.83      10496.64       249.23 o                         
  19   3   2          2.92         29.60         8.18 o                         
  20   3   2      15315.39      15458.78       229.11 o                         
  21   3   2         13.42         34.62         8.82 o                         
  22   3   2        675.46        675.85        35.02 o                         
 -23   4   2       5042.03       5029.64        91.62 o                         
 -22   4   2       2875.91       3025.03        91.71 o                         
 -21   4   2       2830.02       3020.84        67.96 o                         
 -20   4   2        117.27        141.53        12.94 o                         
 -19   4   2        865.48        908.56        32.46 o                         
 -18   4   2       7603.75       7670.29       122.28 o                         
 -17   4   2      17884.86      17934.82       279.05 o                         
 -16   4   2       1943.89       2047.61        44.13 o                         
 -15   4   2      18478.24      18302.05       284.13 o                         
 -14   4   2        229.47        240.63        13.33 o                         
 -13   4   2       8222.34       8096.57       106.67 o                         
 -12   4   2       4663.98       4713.63        59.33 o                         
 -11   4   2      42636.62      42052.44       435.05 o                         
 -10   4   2       1694.96       1623.67        25.66 o                         
  -9   4   2      16067.30      15557.39       187.91 o                         
  -8   4   2        296.00        323.30         8.57 o                         
  -7   4   2       4850.97       4530.07        48.83 o                         
  -6   4   2       3719.61       3388.52        37.67 o                         
  -5   4   2      58493.79      55780.14       733.81 o                         
  -4   4   2       1046.33       1004.53        19.83 o                         
  -3   4   2      23121.51      22934.66       216.18 o                         
  -2   4   2        715.30        926.63        14.25 o                         
  -1   4   2       7118.97       7117.20        77.89 o                         
   0   4   2       7952.54       7948.16        96.15 o                         
   1   4   2      56754.74      53909.81      1226.93 o                         
   2   4   2         52.31        114.68         6.26 o                         
   3   4   2      29932.01      29362.20       302.50 o                         
   4   4   2         70.70         79.38         3.67 o                         
   5   4   2      12767.78      13204.72       127.93 o                         
   6   4   2       1629.50       1513.86        20.07 o                         
   7   4   2      55551.30      54311.32       555.91 o                         
   8   4   2         73.05        119.39         6.37 o                         
   9   4   2      23371.34      22880.34       274.23 o                         
  10   4   2        345.36        284.22        10.00 o                         
  11   4   2       2699.85       2711.32        39.43 o                         
  12   4   2        879.91        984.36        26.78 o                         
  13   4   2      51503.19      51919.02       598.41 o                         
  14   4   2        757.02        708.53        20.62 o                         
  15   4   2      11654.26      11369.11       166.62 o                         
  16   4   2        138.07        173.62        14.63 o                         
  17   4   2       4625.79       4609.39        79.78 o                         
  18   4   2         39.44         57.98         9.97 o                         
  19   4   2      11920.50      12099.86       183.83 o                         
  20   4   2        285.64        265.52        18.13 o                         
  21   4   2       3998.92       4049.64        76.52 o                         
  22   4   2        615.79        620.07        26.45 o                         
 -23   5   2       2188.64       2274.05       115.80 o                         
 -22   5   2       6781.72       6788.51       115.45 o                         
 -21   5   2        437.53        440.16        25.41 o                         
 -20   5   2        257.42        279.84        19.54 o                         
 -19   5   2       2236.21       2215.25        55.75 o                         
 -18   5   2       6342.80       6574.31       108.78 o                         
 -17   5   2       4824.15       4844.29        78.40 o                         
 -16   5   2       7455.86       7596.67       122.70 o                         
 -15   5   2         11.31         43.05         8.05 o                         
 -14   5   2       2024.02       1997.30        52.27 o                         
 -13   5   2       2606.64       2563.42        54.63 o                         
 -12   5   2       6045.72       5880.11        80.19 o                         
 -11   5   2       3381.98       3337.34        47.07 o                         
 -10   5   2      37678.59      37734.96       392.50 o                         
  -9   5   2       1396.54       1450.21        21.24 o                         
  -8   5   2       4463.01       4778.61        59.96 o                         
  -7   5   2       4102.08       4218.67        50.90 o                         
  -6   5   2      31644.34      32061.55       302.67 o                         
  -5   5   2      10014.59      10136.69       100.35 o                         
  -4   5   2      38640.16      36982.72       346.32 o                         
  -3   5   2          0.83         20.79         3.07 o                         
  -2   5   2       2276.75       2337.50        26.06 o                         
  -1   5   2       3558.82       3386.97        41.18 o                         
   0   5   2      26787.48      26241.71       271.89 o                         
   1   5   2       4463.10       4435.92        61.62 o                         
   2   5   2      39615.84      37829.45       463.94 o                         
   3   5   2         32.22         74.07         5.92 o                         
   4   5   2       3503.43       3641.40        42.60 o                         
   5   5   2       3826.29       3839.80        44.54 o                         
   6   5   2      32926.36      32935.00       310.59 o                         
   7   5   2       1192.13       1167.43        24.78 o                         
   8   5   2      34228.62      34376.40       355.70 o                         
   9   5   2       2253.15       2396.31        37.03 o                         
  10   5   2          4.35         22.17         4.66 o                         
  11   5   2        114.73        131.50         8.91 o                         
  12   5   2      10835.10      10680.15       134.58 o                         
  13   5   2         42.94         61.84         7.29 o                         
  14   5   2      11320.51      11674.74       158.61 o                         
  15   5   2         82.35        104.53         9.27 o                         
  16   5   2       2904.97       2949.81        56.62 o                         
  17   5   2        121.72        146.94        13.50 o                         
  18   5   2       6889.41       7241.71       118.82 o                         
  19   5   2         70.96         92.21        13.71 o                         
  20   5   2      10171.13      10217.56       160.65 o                         
  21   5   2          1.95         14.08         8.58 o                         
 -22   6   2       1114.54       1069.26        30.75 o                         
 -21   6   2       3573.28       3540.46        65.17 o                         
 -20   6   2        343.06        372.81        20.14 o                         
 -19   6   2          7.28         30.03         8.55 o                         
 -18   6   2       4250.54       4263.60        71.05 o                         
 -17   6   2      10136.83      10003.09       141.55 o                         
 -16   6   2        748.43        784.21        28.29 o                         
 -15   6   2       6658.18       6787.20       100.16 o                         
 -14   6   2        969.96        921.37        24.09 o                         
 -13   6   2       3158.40       3158.83        50.21 o                         
 -12   6   2       5242.70       5368.35        88.23 o                         
 -11   6   2      19911.80      20591.76       285.21 o                         
 -10   6   2       2129.60       2267.47        39.66 o                         
  -9   6   2       3636.72       3385.41        47.32 o                         
  -8   6   2       3761.33       3943.92        53.46 o                         
  -7   6   2       4976.10       5289.29        59.74 o                         
  -6   6   2       3788.89       3634.08        43.23 o                         
  -5   6   2      30804.30      29897.16       311.15 o                         
  -4   6   2       1311.94       1338.37        18.61 o                         
  -3   6   2       8182.30       7355.54        74.77 o                         
  -2   6   2        627.47        516.83        10.52 o                         
  -1   6   2       3481.18       3424.04        44.89 o                         
   0   6   2       8612.88       8834.61       103.61 o                         
   1   6   2      26183.67      24894.17       291.06 o                         
   2   6   2         81.93         85.34         6.68 o                         
   3   6   2      23597.24      23529.33       274.99 o                         
   4   6   2       1742.18       1657.47        33.49 o                         
   5   6   2        969.59        759.08        17.82 o                         
   6   6   2       1956.07       1869.96        33.47 o                         
   7   6   2      21406.23      20938.32       232.70 o                         
   8   6   2         10.29         33.36         5.82 o                         
   9   6   2      14999.90      15244.74       195.75 o                         
  10   6   2       1344.92       1324.38        25.44 o                         
  11   6   2       1904.39       1948.87        34.18 o                         
  12   6   2        201.51        233.83        11.19 o                         
  13   6   2      13210.38      13444.33       180.09 o                         
  14   6   2         25.29         57.36         8.73 o                         
  15   6   2       5149.15       5212.51        98.93 o                         
  16   6   2        475.34        548.53        28.18 o                         
  17   6   2       2007.26       2065.82        51.06 o                         
  18   6   2        440.99        417.90        19.87 o                         
  19   6   2       7115.79       7093.18       132.60 o                         
  20   6   2        266.21        255.85        27.00 o                         
  21   6   2       2226.92       2394.47        91.17 o                         
 -21   7   2          2.57         25.26        10.62 o                         
 -20   7   2        341.34        342.34        24.12 o                         
 -19   7   2       1539.37       1575.52        46.74 o                         
 -18   7   2       2230.36       2274.30        51.56 o                         
 -17   7   2       2753.93       2606.42        58.98 o                         
 -16   7   2      11711.81      11533.16       173.55 o                         
 -15   7   2        283.17        266.47        14.97 o                         
 -14   7   2       1223.67       1266.35        32.26 o                         
 -13   7   2       1555.35       1513.64        35.36 o                         
 -12   7   2       8356.45       8487.32       119.26 o                         
 -11   7   2        783.00        817.27        21.31 o                         
 -10   7   2      22228.80      22120.16       304.35 o                         
  -9   7   2        378.13        389.37        13.03 o                         
  -8   7   2       1073.94       1201.00        23.12 o                         
  -7   7   2       2774.88       2725.30        40.95 o                         
  -6   7   2      14841.81      14726.81       203.84 o                         
  -5   7   2       3065.32       3025.37        42.98 o                         
  -4   7   2      27998.13      29254.29       362.81 o                         
  -3   7   2        131.79        111.35         7.01 o                         
  -2   7   2       2577.50       2797.79        46.92 o                         
  -1   7   2       2538.88       2479.65        42.74 o                         
   0   7   2      22332.34      23554.00       318.86 o                         
   1   7   2       1922.70       2048.07        34.79 o                         
   2   7   2      27801.98      28119.08       377.72 o                         
   3   7   2        187.03        227.95        12.08 o                         
   4   7   2       1337.18       1279.17        23.92 o                         
   5   7   2       2234.62       2173.51        41.91 o                         
   6   7   2      13066.68      13078.58       172.02 o                         
   7   7   2       1239.57       1268.08        28.90 o                         
   8   7   2      20769.99      20626.05       286.34 o                         
   9   7   2        862.56        812.69        18.44 o                         
  10   7   2       1302.66       1254.89        27.08 o                         
  11   7   2       1588.40       1583.50        30.03 o                         
  12   7   2       8096.12       8131.97       107.50 o                         
  13   7   2         20.60         47.73         7.06 o                         
  14   7   2      16002.94      15721.16       226.07 o                         
  15   7   2        494.76        527.76        19.56 o                         
  16   7   2         78.97        104.21        10.55 o                         
  17   7   2        463.00        498.62        25.62 o                         
  18   7   2       3915.30       3813.87        69.59 o                         
  19   7   2          4.14         -4.58         9.50 o                         
  20   7   2       6600.24       6671.52       142.96 o                         
 -20   8   2        936.74        990.27        75.25 o                         
 -19   8   2        173.75        172.76        18.45 o                         
 -18   8   2       1882.82       1897.27        45.16 o                         
 -17   8   2       6070.18       6317.48       106.28 o                         
 -16   8   2       1458.44       1368.76        43.05 o                         
 -15   8   2       4331.25       4403.56        85.09 o                         
 -14   8   2       1465.58       1501.40        39.02 o                         
 -13   8   2        114.49        134.00        10.06 o                         
 -12   8   2       4928.29       4844.53        75.77 o                         
 -11   8   2       7520.84       7580.32       101.02 o                         
 -10   8   2          8.31         21.71        10.21 o                         
  -9   8   2       8804.51       8717.82       112.57 o                         
  -8   8   2       1992.05       1911.04        32.14 o                         
  -7   8   2         45.63         64.46         8.76 o                         
  -6   8   2        905.38        893.79        23.61 o                         
  -5   8   2      11279.53      11312.10       163.23 o                         
  -4   8   2       1607.60       1659.39        33.83 o                         
  -3   8   2      14471.67      14446.72       286.70 o                         
  -2   8   2       1099.04        959.60        38.18 o                         
  -1   8   2       2308.26       2294.51        41.45 o                         
   0   8   2      10388.16      10829.72       154.76 o                         
   1   8   2      16936.15      16755.63       232.68 o                         
   2   8   2        398.14        448.52        15.47 o                         
   3   8   2       4590.75       4460.36        72.31 o                         
   4   8   2      14869.34      14854.47       209.73 o                         
   5   8   2       5920.12       5901.95        92.77 o                         
   6   8   2        317.21        377.89        16.28 o                         
   7   8   2      15870.90      15948.43       248.99 o                         
   8   8   2        607.92        568.94        22.56 o                         
   9   8   2       1512.24       1537.45        59.65 o                         
  10   8   2       1341.10       1341.94        29.76 o                         
  11   8   2       3414.60       3303.75        58.61 o                         
  12   8   2        231.18        246.54        13.37 o                         
  13   8   2       7328.71       7397.11       108.42 o                         
  14   8   2         40.72         40.92         7.45 o                         
  15   8   2       1968.72       1980.95        44.93 o                         
  16   8   2        483.80        478.63        24.99 o                         
  17   8   2        583.04        525.76        24.74 o                         
  18   8   2        514.71        515.16        23.76 o                         
 -18   9   2        370.24        421.58        28.80 o                         
 -17   9   2       1178.82       1143.02        37.58 o                         
 -16   9   2       2701.56       2774.50        63.83 o                         
 -15   9   2        189.66        210.30        14.95 o                         
 -14   9   2       2802.03       2621.47        45.36 o                         
 -13   9   2       1598.77       1551.36        33.43 o                         
 -12   9   2       2332.70       2310.20        46.03 o                         
 -11   9   2       1756.35       1745.88        36.81 o                         
 -10   9   2       7471.08       7197.33       117.65 o                         
  -9   9   2        101.81        129.38        14.04 o                         
  -8   9   2         48.72         61.14         8.79 o                         
  -7   9   2       2044.78       2126.84        53.37 o                         
  -6   9   2       1367.71       1355.98        33.18 o                         
  -5   9   2       4188.09       4083.37        70.37 o                         
  -4   9   2       6421.59       6437.48        99.38 o                         
  -3   9   2        663.80        648.62        28.02 o                         
  -2   9   2        498.38        501.61        24.03 o                         
  -1   9   2       4563.24       4481.84       119.48 o                         
   0   9   2       1324.20       1302.09        33.61 o                         
   1   9   2        520.12        553.51        18.09 o                         
   2   9   2       8498.34       8129.10       173.61 o                         
   3   9   2         79.94         79.85         9.99 o                         
   4   9   2         94.01        113.76        11.13 o                         
   5   9   2       5739.80       5727.17       111.15 o                         
   6   9   2        872.21        886.26        29.96 o                         
   7   9   2       3088.67       3145.69        73.07 o                         
   8   9   2       6359.94       6234.08       127.39 o                         
   9   9   2       1860.78       1809.78        53.50 o                         
  10   9   2       1524.19       1495.91        43.30 o                         
  11   9   2       3946.10       3991.65        84.06 o                         
  12   9   2       4474.73       4556.78        91.86 o                         
  13   9   2        176.87        208.49        17.48 o                         
  14   9   2       4566.86       4390.63        77.72 o                         
  15   9   2       1067.40       1056.14        34.04 o                         
  16   9   2         13.52         33.15        10.84 o                         
  17   9   2        815.49        885.71        31.56 o                         
 -17  10   2       3510.72       3490.46        69.65 o                         
 -16  10   2         18.52         18.64         9.16 o                         
 -15  10   2       2786.34       2783.00        62.13 o                         
 -14  10   2       3420.62       3307.18        70.84 o                         
 -13  10   2        125.65        111.48        25.71 o                         
 -12  10   2       1505.30       1513.81        51.24 o                         
 -11  10   2       2682.52       2693.75        72.04 o                         
 -10  10   2         17.58         19.63         9.89 o                         
  -9  10   2       9107.61       8657.03       383.91 o                         
  -8  10   2       4957.65       4816.57        88.18 o                         
  -7  10   2        384.43        386.46        24.66 o                         
  -6  10   2        716.70        741.53        24.76 o                         
  -5  10   2      15508.88      15562.72       390.35 o                         
  -4  10   2        437.93        450.54        38.60 o                         
  -3  10   2       6609.86       6847.36       193.02 o                         
  -2  10   2       5926.47       5626.62       134.73 o                         
  -1  10   2        985.51        934.94        40.91 o                         
   0  10   2       3363.27       3461.69       116.51 o                         
   1  10   2      12862.46      12851.71       316.27 o                         
   2  10   2        159.21        177.84        15.40 o                         
   3  10   2       9584.62       9522.87       194.37 o                         
   4  10   2       6925.76       6734.06       151.40 o                         
   5  10   2       1554.80       1575.88        43.48 o                         
   6  10   2       1151.65       1235.06        45.86 o                         
   7  10   2      11179.67      10990.29       183.76 o                         
   8  10   2        773.91        777.05        31.69 o                         
   9  10   2       1129.88       1174.98        37.51 o                         
  10  10   2       3205.35       3266.34        72.12 o                         
  11  10   2        491.10        532.49        26.33 o                         
  12  10   2        384.76        526.15        31.78 o                         
  13  10   2       2991.56       3189.88        74.32 o                         
  14  10   2        115.78        134.49        17.04 o                         
  15  10   2       1716.22       1786.67        59.93 o                         
 -14  11   2        816.30        866.82        35.16 o                         
 -13  11   2       1615.06       1657.51        58.00 o                         
 -12  11   2        293.80        283.44        22.69 o                         
 -11  11   2        612.75        587.19        34.06 o                         
 -10  11   2       4353.53       4328.66        89.84 o                         
  -9  11   2        248.52        277.01        24.00 o                         
  -8  11   2         92.34        121.60        12.86 o                         
  -7  11   2       4386.37       4489.75        78.96 o                         
  -6  11   2        479.28        557.92        33.51 o                         
  -5  11   2       1150.28       1232.03        44.82 o                         
  -4  11   2       2136.27       2223.63        63.58 o                         
  -3  11   2       3249.41       3185.31        80.25 o                         
  -2  11   2        443.20        427.46        30.62 o                         
  -1  11   2       1971.41       1980.35        66.18 o                         
   0  11   2        348.12        318.23        29.57 o                         
   1  11   2        885.32        888.38        52.36 o                         
   2  11   2       2194.27       2242.09        82.41 o                         
   3  11   2        916.98        910.65        28.59 o                         
   4  11   2       1049.10       1066.57        62.88 o                         
   5  11   2       4664.40       4743.40        90.62 o                         
   6  11   2        487.40        456.54        27.44 o                         
   7  11   2        209.07        225.47        21.90 o                         
   8  11   2       5012.15       5033.68       134.69 o                         
   9  11   2        913.12        915.90        44.99 o                         
  10  11   2          4.54          5.00         9.31 o                         
  11  11   2       2668.60       2639.62        76.02 o                         
  12  11   2       1257.86       1231.71        49.87 o                         
  13  11   2         36.20         34.49        15.04 o                         
 -12  12   2        780.08        768.61        39.44 o                         
 -11  12   2       1646.63       1634.49        49.85 o                         
 -10  12   2         46.82         55.76        12.50 o                         
  -9  12   2        644.56        656.91        29.43 o                         
  -8  12   2       2984.28       3004.97        68.93 o                         
  -7  12   2        320.87        285.07        26.54 o                         
  -6  12   2        389.06        447.66        32.80 o                         
  -5  12   2        274.00        355.90        34.38 o                         
  -4  12   2          0.40         22.76        13.70 o                         
  -3  12   2       1288.83       1423.56        60.29 o                         
  -2  12   2       3767.95       3771.36       111.02 o                         
  -1  12   2          3.18         17.24        13.84 o                         
   0  12   2        764.77        806.00        52.36 o                         
   1  12   2        355.23        348.70        40.90 o                         
   2  12   2         23.47         40.99        16.36 o                         
   3  12   2        256.74        232.50        22.40 o                         
   4  12   2       4573.49       4602.66        92.32 o                         
   5  12   2        167.28        141.18        15.18 o                         
   6  12   2        934.19       1071.72        37.14 o                         
   7  12   2        564.30        608.94        29.66 o                         
   8  12   2         88.48         98.35        14.92 o                         
   9  12   2        458.98        486.88        28.24 o                         
  10  12   2       1744.40       1847.80        53.76 o                         
  11  12   2        279.08        243.49        28.23 o                         
  -8  13   2        914.27        981.41        45.51 o                         
  -7  13   2        786.95        940.51        44.13 o                         
  -6  13   2        383.39        361.70        40.44 o                         
  -5  13   2        773.34        807.83        47.57 o                         
  -4  13   2       2786.73       2793.80        91.71 o                         
  -3  13   2        911.18        887.04        71.55 o                         
  -2  13   2        522.47        549.02        34.90 o                         
  -1  13   2       4934.75       4954.52       117.79 o                         
   0  13   2        681.90        713.64        39.40 o                         
   1  13   2         39.78         82.65        17.82 o                         
   2  13   2       3270.38       3178.06        86.72 o                         
   3  13   2       1764.58       1732.98        59.98 o                         
   4  13   2         21.59         53.70        16.56 o                         
   5  13   2       3679.81       3430.41        95.32 o                         
   6  13   2       1170.98       1207.54        45.31 o                         
   7  13   2         31.07         47.26        18.44 o                         
 -24   1   3         32.40         57.77        11.01 o                         
 -23   1   3        791.96        725.61        26.22 o                         
 -22   1   3          3.95          1.21         7.94 o                         
 -21   1   3        620.52        585.91        23.05 o                         
 -20   1   3        811.53        772.80        29.18 o                         
 -19   1   3         30.01         29.88        10.71 o                         
 -18   1   3         40.01         62.73        11.13 o                         
 -17   1   3         55.14         43.25         8.16 o                         
 -16   1   3       1691.98       1697.31        32.16 o                         
 -15   1   3        680.06        703.21        18.81 o                         
 -14   1   3        457.44        440.34        14.39 o                         
 -13   1   3         12.20         26.99         4.48 o                         
 -12   1   3        486.96        540.44        13.06 o                         
 -11   1   3         84.44        164.89         7.07 o                         
 -10   1   3        218.03        184.71         7.31 o                         
  -9   1   3         37.15         69.86         6.28 o                         
  -8   1   3         27.29         46.18         3.47 o                         
  -7   1   3       3160.44       3426.43        38.77 o                         
  -6   1   3        583.30        607.98         9.44 o                         
  -5   1   3       3600.97       3885.03        51.10 o                         
  -4   1   3          0.56          8.85         1.06 o                         
  -3   1   3        674.68        756.10        10.54 o                         
  -2   1   3        747.04        776.64        10.72 o                         
  -1   1   3         91.60        106.93         3.06 o                         
   0   1   3        964.51       1019.75        12.98 o                         
   1   1   3       3055.61       3309.62        37.02 o                         
   2   1   3        781.30        859.12        14.93 o                         
   3   1   3       2047.86       2190.23        30.03 o                         
   4   1   3        660.97        666.38        12.55 o                         
   5   1   3       1574.82       1680.51        21.81 o                         
   6   1   3         69.73         72.32         4.49 o                         
   7   1   3       4506.45       4930.21        51.90 o                         
   8   1   3       2158.84       2492.01        30.97 o                         
   9   1   3        506.46        624.86        11.71 o                         
  10   1   3        371.61        389.65         9.68 o                         
  11   1   3        275.52        340.60        12.34 o                         
  12   1   3          0.85          3.42         3.33 o                         
  13   1   3        549.70        521.51        14.34 o                         
  14   1   3       1687.01       1665.92        29.99 o                         
  15   1   3         33.05         64.81         7.00 o                         
  16   1   3          7.13          0.84         4.94 o                         
  17   1   3        405.61        394.78        15.31 o                         
  18   1   3        303.49        279.32        13.91 o                         
  19   1   3         55.30         60.51        10.21 o                         
  20   1   3         60.89         47.95         8.86 o                         
  21   1   3          1.68          7.11         8.44 o                         
  22   1   3         73.82         78.53        13.62 o                         
 -24   2   3        244.97        269.56        21.91 o                         
 -23   2   3        103.34        110.70        13.10 o                         
 -22   2   3         11.64         12.37         8.36 o                         
 -21   2   3          9.57         25.20         8.13 o                         
 -20   2   3       2135.96       2039.61        55.53 o                         
 -19   2   3          1.29         11.24         8.84 o                         
 -18   2   3        175.15        211.91        17.29 o                         
 -17   2   3       1501.45       1491.29        41.62 o                         
 -16   2   3       5556.55       5443.20        81.09 o                         
 -15   2   3        173.89        186.59        11.07 o                         
 -14   2   3        193.42        198.06        10.72 o                         
 -13   2   3        691.72        659.29        16.30 o                         
 -12   2   3       4426.61       4528.04        54.24 o                         
 -11   2   3        275.79        295.79         9.32 o                         
 -10   2   3       2374.48       2425.92        30.60 o                         
  -9   2   3        169.52        190.88         6.49 o                         
  -8   2   3       1508.16       1812.71        27.75 o                         
  -7   2   3          3.54          9.66         1.95 o                         
  -6   2   3         30.33         57.97         3.30 o                         
  -5   2   3        168.55        162.55         4.80 o                         
  -4   2   3       1978.02       1992.62        23.51 o                         
  -3   2   3       1088.20       1130.21        14.60 o                         
  -2   2   3        869.65        882.78        11.40 o                         
  -1   2   3        209.92        223.05         5.50 o                         
   0   2   3        853.18        925.90        12.57 o                         
   1   2   3       2550.91       2638.56        29.20 o                         
   2   2   3        683.73        654.29         9.27 o                         
   3   2   3        809.22        935.43        13.36 o                         
   4   2   3       2650.46       2776.26        31.17 o                         
   5   2   3        180.96        168.41         5.27 o                         
   6   2   3       1268.59       1383.25        20.64 o                         
   7   2   3       1230.90       1249.80        17.21 o                         
   8   2   3        764.77        692.44        12.06 o                         
   9   2   3        571.44        656.56        12.17 o                         
  10   2   3        197.31        206.10         7.27 o                         
  11   2   3        453.07        453.47        12.03 o                         
  12   2   3         93.38        115.51         8.54 o                         
  13   2   3         78.47        116.12         8.57 o                         
  14   2   3          5.17         17.69         4.21 o                         
  15   2   3        627.64        591.20        17.16 o                         
  16   2   3        135.76        136.16         9.69 o                         
  17   2   3        645.63        559.26        19.69 o                         
  18   2   3        906.09        870.31        31.12 o                         
  19   2   3        381.57        405.29        16.90 o                         
  20   2   3        535.63        535.97        19.66 o                         
  21   2   3         79.57         70.56        14.93 o                         
  22   2   3        130.96        107.09        14.69 o                         
 -24   3   3        306.20        240.48        21.98 o                         
 -23   3   3        579.04        518.43        24.30 o                         
 -22   3   3         33.62         25.29        10.18 o                         
 -21   3   3         60.99         88.61        17.86 o                         
 -20   3   3       1291.43       1260.09        34.14 o                         
 -19   3   3        728.63        710.44        28.38 o                         
 -18   3   3        104.54        132.67        13.20 o                         
 -17   3   3       2472.59       2574.86        51.53 o                         
 -16   3   3         63.28         66.32         8.17 o                         
 -15   3   3        379.20        434.05        15.46 o                         
 -14   3   3        399.94        397.09        13.77 o                         
 -13   3   3        521.04        599.05        15.65 o                         
 -12   3   3        964.68        999.63        19.31 o                         
 -11   3   3       7171.38       7636.85       110.11 o                         
 -10   3   3        780.90        853.89        14.90 o                         
  -9   3   3       2243.15       2258.52        29.49 o                         
  -8   3   3         69.49         56.61         4.11 o                         
  -7   3   3          2.44         10.69         2.28 o                         
  -6   3   3       9518.98      10159.16        99.67 o                         
  -5   3   3       4987.92       5171.17        53.08 o                         
  -4   3   3       1014.32       1029.46        14.02 o                         
  -3   3   3       8110.14       8137.12        79.75 o                         
  -2   3   3        882.61        901.04        12.18 o                         
  -1   3   3       1850.46       1947.98        22.13 o                         
   0   3   3       3498.30       3536.14        35.58 o                         
   1   3   3       5048.72       5330.19        53.50 o                         
   2   3   3       3052.46       3158.77        33.59 o                         
   3   3   3       3891.53       3957.34        43.43 o                         
   4   3   3       5034.50       5588.12        65.09 o                         
   5   3   3         33.90         30.22         2.63 o                         
   6   3   3       1549.56       1539.91        21.55 o                         
   7   3   3       6276.10       6633.72        71.82 o                         
   8   3   3        680.60        567.14        12.23 o                         
   9   3   3         22.51         14.79         3.58 o                         
  10   3   3         30.44         37.17         3.95 o                         
  11   3   3       1285.48       1310.06        25.04 o                         
  12   3   3       2366.17       2423.94        42.44 o                         
  13   3   3       3181.67       3204.41        48.57 o                         
  14   3   3       3374.35       3309.94        54.53 o                         
  15   3   3       1011.62        921.22        25.08 o                         
  16   3   3        115.26        161.90        12.39 o                         
  17   3   3         24.57         35.73         8.19 o                         
  18   3   3       2043.78       1911.17        63.00 o                         
  19   3   3        267.66        283.96        15.16 o                         
  20   3   3        926.85        914.50        27.08 o                         
  21   3   3        863.17        883.24        30.75 o                         
  22   3   3          2.07         15.92        10.45 o                         
 -23   4   3          7.73         17.32        10.69 o                         
 -22   4   3       1756.50       1648.01        46.35 o                         
 -21   4   3        391.76        468.89        22.48 o                         
 -20   4   3         80.94         99.54        12.01 o                         
 -19   4   3        440.45        444.74        23.28 o                         
 -18   4   3       1402.41       1394.74        36.29 o                         
 -17   4   3        851.71        828.42        25.92 o                         
 -16   4   3        402.81        436.11        18.34 o                         
 -15   4   3        508.50        466.55        19.39 o                         
 -14   4   3       3236.48       3205.65        50.79 o                         
 -13   4   3       4350.43       4436.63        61.06 o                         
 -12   4   3       1145.11       1178.59        21.86 o                         
 -11   4   3        581.07        521.84        12.93 o                         
 -10   4   3       5282.37       5142.60        61.94 o                         
  -9   4   3       2942.66       3130.96        45.78 o                         
  -8   4   3       1597.73       1621.94        22.65 o                         
  -7   4   3        179.99        142.47         5.67 o                         
  -6   4   3         34.42         33.97         3.57 o                         
  -5   4   3       6311.36       6553.33        61.85 o                         
  -4   4   3      13136.88      13419.92       135.64 o                         
  -3   4   3       1334.36       1400.41        18.91 o                         
  -2   4   3       1949.67       1830.45        21.95 o                         
  -1   4   3        453.00        447.96         8.44 o                         
   0   4   3        461.67        503.49         9.99 o                         
   1   4   3       8933.76       9092.68       103.55 o                         
   2   4   3       3298.71       3172.28        38.78 o                         
   3   4   3          0.22         12.59         2.45 o                         
   4   4   3       9800.72      10089.23        99.04 o                         
   5   4   3        327.20        293.06         6.93 o                         
   6   4   3         27.15         20.34         2.62 o                         
   7   4   3      11706.13      12056.06       131.05 o                         
   8   4   3       4459.20       4693.22        56.68 o                         
   9   4   3        191.93        213.69         8.45 o                         
  10   4   3       4305.82       4458.63        57.89 o                         
  11   4   3        776.12        810.44        17.35 o                         
  12   4   3        564.55        564.00        16.35 o                         
  13   4   3       5026.03       4884.99        70.11 o                         
  14   4   3       5586.98       5634.32        91.41 o                         
  15   4   3        327.65        341.17        14.62 o                         
  16   4   3       1046.62       1107.87        28.48 o                         
  17   4   3        346.23        317.38        26.66 o                         
  18   4   3          3.82         23.31         8.03 o                         
  19   4   3       1256.88       1270.57        35.02 o                         
  20   4   3        410.03        437.90        27.61 o                         
  21   4   3        969.14       1013.94        42.21 o                         
 -23   5   3       1755.02       1769.69        45.86 o                         
 -22   5   3         10.15         16.11        16.29 o                         
 -21   5   3       1315.37       1380.90        41.44 o                         
 -20   5   3        127.81        178.87        15.43 o                         
 -19   5   3        819.48        798.88        46.93 o                         
 -18   5   3        961.49        968.13        29.39 o                         
 -17   5   3       4831.02       4611.43        75.25 o                         
 -16   5   3        729.92        734.80        24.59 o                         
 -15   5   3       2458.77       2534.22        56.70 o                         
 -14   5   3        246.38        252.96        14.61 o                         
 -13   5   3       1772.38       1832.24        40.14 o                         
 -12   5   3       3643.52       3574.21        53.68 o                         
 -11   5   3       6215.12       6186.39        78.58 o                         
 -10   5   3        868.31        954.15        25.98 o                         
  -9   5   3       2630.53       2385.60        33.14 o                         
  -8   5   3       2223.18       2278.42        30.34 o                         
  -7   5   3       1679.16       1816.37        26.23 o                         
  -6   5   3       3559.73       3566.10        41.90 o                         
  -5   5   3       2980.78       2784.89        32.68 o                         
  -4   5   3       1307.34       1349.25        19.09 o                         
  -3   5   3       7160.56       7112.95        75.42 o                         
  -2   5   3       3206.22       3391.01        39.19 o                         
  -1   5   3       3548.19       3819.18        46.28 o                         
   0   5   3       6234.85       6363.36        80.25 o                         
   1   5   3       8118.93       8324.65       109.86 o                         
   2   5   3        871.68        805.64        14.55 o                         
   3   5   3      12796.80      12933.14       138.91 o                         
   4   5   3         93.34         93.77         6.15 o                         
   5   5   3       2114.61       2147.09        26.67 o                         
   6   5   3       4599.88       4546.37        56.96 o                         
   7   5   3       2051.27       2147.02        29.65 o                         
   8   5   3       1057.75       1088.34        20.67 o                         
   9   5   3       4597.59       4560.52        62.32 o                         
  10   5   3        464.23        478.73        14.13 o                         
  11   5   3       7266.75       7369.89        96.40 o                         
  12   5   3         37.17         39.11         5.82 o                         
  13   5   3       1873.67       1895.21        36.51 o                         
  14   5   3        696.83        723.35        20.63 o                         
  15   5   3       1478.56       1549.38        33.80 o                         
  16   5   3         45.03         43.94        10.45 o                         
  17   5   3       2253.95       2212.95        43.54 o                         
  18   5   3        193.48        250.35        15.74 o                         
  19   5   3         80.21         73.28        10.01 o                         
  20   5   3        855.56        866.25        53.27 o                         
  21   5   3        947.49        955.36        39.29 o                         
 -22   6   3       1603.91       1547.91        45.12 o                         
 -21   6   3        428.58        431.18        24.73 o                         
 -20   6   3        646.76        615.03        31.44 o                         
 -19   6   3       2005.31       1951.28        65.83 o                         
 -18   6   3       2116.76       2124.29        57.07 o                         
 -17   6   3         98.51        118.55        11.55 o                         
 -16   6   3       4184.83       4078.89        73.62 o                         
 -15   6   3       2505.66       2473.55        50.34 o                         
 -14   6   3        105.14        102.27        10.67 o                         
 -13   6   3         98.88        126.03        10.47 o                         
 -12   6   3        853.09        817.78        25.93 o                         
 -11   6   3       1374.64       1446.18        27.92 o                         
 -10   6   3       5277.78       5371.94        73.71 o                         
  -9   6   3          0.49         14.47         4.24 o                         
  -8   6   3       4999.70       5136.61        69.45 o                         
  -7   6   3       3009.17       3050.09        52.21 o                         
  -6   6   3       2010.46       2083.79        30.14 o                         
  -5   6   3       6589.64       6507.53        93.47 o                         
  -4   6   3      10079.00      10089.92       100.72 o                         
  -3   6   3       1491.66       1569.47        20.92 o                         
  -2   6   3       4486.26       4328.90        55.40 o                         
  -1   6   3        168.69        144.33         6.41 o                         
   0   6   3        540.82        538.52        11.87 o                         
   1   6   3      11704.26      11522.51       161.52 o                         
   2   6   3       7478.10       7248.63        83.04 o                         
   3   6   3          3.68         16.28         4.94 o                         
   4   6   3       7698.72       7796.84       105.31 o                         
   5   6   3       1271.66       1263.83        35.96 o                         
   6   6   3         51.27         75.84         6.18 o                         
   7   6   3       5429.76       5437.53        67.70 o                         
   8   6   3      11371.52      11432.02       141.37 o                         
   9   6   3       1020.98       1020.28        21.12 o                         
  10   6   3       2128.21       2090.60        34.99 o                         
  11   6   3        565.59        636.84        18.24 o                         
  12   6   3        353.26        371.58        13.71 o                         
  13   6   3       7973.98       7845.13       112.20 o                         
  14   6   3       1441.68       1521.23        34.94 o                         
  15   6   3        108.55        105.02        14.61 o                         
  16   6   3       1502.60       1441.47        38.25 o                         
  17   6   3        350.74        290.09        15.73 o                         
  18   6   3        394.83        397.03        19.47 o                         
  19   6   3       1875.46       1834.01        46.25 o                         
  20   6   3       1369.52       1383.25        48.06 o                         
 -21   7   3       1001.92       1046.90        38.01 o                         
 -20   7   3       1145.45       1205.81        37.17 o                         
 -19   7   3          2.35          6.37         7.52 o                         
 -18   7   3         62.02         46.02        16.48 o                         
 -17   7   3       5306.66       5244.94        99.30 o                         
 -16   7   3        179.18        170.83        13.88 o                         
 -15   7   3       2297.80       2386.98        49.44 o                         
 -14   7   3       1961.19       1938.83        42.23 o                         
 -13   7   3        152.49        169.43        11.54 o                         
 -12   7   3       4806.17       4763.29        74.16 o                         
 -11   7   3      16720.24      17105.77       264.77 o                         
 -10   7   3        307.70        343.03        13.49 o                         
  -9   7   3       1053.26       1024.32        21.75 o                         
  -8   7   3       1039.30       1035.00        21.05 o                         
  -7   7   3          4.64         19.75         4.59 o                         
  -6   7   3       3549.09       3585.45        52.59 o                         
  -5   7   3       7588.41       7737.64        97.31 o                         
  -4   7   3       1061.15       1140.30        20.28 o                         
  -3   7   3       7246.49       7147.41       105.71 o                         
  -2   7   3        539.51        540.05        15.61 o                         
  -1   7   3        463.80        469.11        16.15 o                         
   0   7   3       5308.27       5373.08        76.51 o                         
   1   7   3       5063.42       5016.63        76.94 o                         
   2   7   3       1239.76       1165.77        35.04 o                         
   3   7   3       5178.65       4932.47        75.23 o                         
   4   7   3        433.09        474.92        16.56 o                         
   5   7   3        590.15        613.73        18.27 o                         
   6   7   3       4009.39       3965.23        61.23 o                         
   7   7   3       7913.07       7840.31       119.10 o                         
   8   7   3       5736.33       5582.97        75.18 o                         
   9   7   3        554.89        550.73        15.46 o                         
  10   7   3       1758.52       1700.63        30.62 o                         
  11   7   3        340.47        358.10        13.34 o                         
  12   7   3       3238.56       3306.23        64.83 o                         
  13   7   3        969.44        995.47        24.67 o                         
  14   7   3       2248.30       2305.13        44.89 o                         
  15   7   3       1667.82       1800.92        57.26 o                         
  16   7   3         32.72         34.20         8.63 o                         
  17   7   3       1004.51       1018.82        31.00 o                         
  18   7   3       1338.68       1388.23        39.64 o                         
  19   7   3        204.88        185.68        21.52 o                         
 -20   8   3        462.12        460.47        40.11 o                         
 -19   8   3       1286.68       1259.13        59.36 o                         
 -18   8   3       2847.03       2670.54        63.24 o                         
 -17   8   3        470.19        445.88        20.09 o                         
 -16   8   3       3026.63       3086.21        66.17 o                         
 -15   8   3        562.46        537.91        23.01 o                         
 -14   8   3       1507.54       1493.09        36.08 o                         
 -13   8   3        138.19        165.39        11.71 o                         
 -12   8   3       3620.02       3550.77        57.79 o                         
 -11   8   3       1617.97       1598.07        33.02 o                         
 -10   8   3       6696.36       6853.86       104.03 o                         
  -9   8   3         49.31         70.32         6.88 o                         
  -8   8   3         70.71         85.71         9.12 o                         
  -7   8   3       1493.17       1540.31        41.06 o                         
  -6   8   3         66.28        101.14         6.59 o                         
  -5   8   3       4162.00       4175.91        57.15 o                         
  -4   8   3      15190.46      15339.75       184.02 o                         
  -3   8   3         16.38         22.84         4.15 o                         
  -2   8   3       3049.30       3032.22        56.43 o                         
  -1   8   3       1983.89       1993.27        38.23 o                         
   0   8   3       1740.50       1688.81        34.17 o                         
   1   8   3       8305.12       8354.56       127.03 o                         
   2   8   3       5320.30       5254.36        83.65 o                         
   3   8   3        154.30        160.81        10.72 o                         
   4   8   3       8608.38       8753.57       130.43 o                         
   5   8   3       3408.60       3469.16        61.22 o                         
   6   8   3       2736.99       2770.50        84.86 o                         
   7   8   3       2327.96       2246.91        51.02 o                         
   8   8   3       3514.56       3439.57        87.13 o                         
   9   8   3        169.73        200.81        16.81 o                         
  10   8   3       2540.93       2360.31        47.23 o                         
  11   8   3          5.00         11.11         8.09 o                         
  12   8   3          1.26         12.92         5.65 o                         
  13   8   3       3853.58       3785.18        59.12 o                         
  14   8   3       4405.83       4225.72        75.00 o                         
  15   8   3         23.18         34.85         8.74 o                         
  16   8   3        147.57        173.84        25.89 o                         
  17   8   3        578.86        595.18        25.16 o                         
  18   8   3        110.17        149.61        15.10 o                         
 -18   9   3        415.97        459.50        22.82 o                         
 -17   9   3       3345.43       3354.73        67.81 o                         
 -16   9   3        273.42        296.31        22.67 o                         
 -15   9   3       1804.19       1827.77        49.58 o                         
 -14   9   3        648.70        619.01        23.00 o                         
 -13   9   3       1431.62       1459.49        33.56 o                         
 -12   9   3       3191.85       3207.25        71.76 o                         
 -11   9   3       3507.74       3442.25        71.97 o                         
 -10   9   3        144.28        126.19        12.22 o                         
  -9   9   3       7831.02       7698.41       106.36 o                         
  -8   9   3        670.22        689.40        17.19 o                         
  -7   9   3          8.24          8.74         4.91 o                         
  -6   9   3       1719.80       1777.83        37.31 o                         
  -5   9   3       6157.27       6231.02        97.36 o                         
  -4   9   3        774.36        778.70        31.58 o                         
  -3   9   3       3115.10       3154.95        54.59 o                         
  -2   9   3        837.20        796.26        20.48 o                         
  -1   9   3       1152.08       1164.78        26.55 o                         
   0   9   3       2629.30       2577.76        50.01 o                         
   1   9   3       6778.17       6486.48       108.81 o                         
   2   9   3       2810.33       2835.64        62.17 o                         
   3   9   3       8170.32       7949.24       166.67 o                         
   4   9   3          3.21         -0.91         5.80 o                         
   5   9   3        394.27        441.84        23.14 o                         
   6   9   3       3109.99       3058.35        84.59 o                         
   7   9   3       2501.10       2330.34        60.97 o                         
   8   9   3       4918.38       4824.27       103.12 o                         
   9   9   3       3018.29       3070.68        66.80 o                         
  10   9   3          2.60         11.49         7.72 o                         
  11   9   3       3316.36       3270.38        71.78 o                         
  12   9   3       2880.22       2862.84        66.38 o                         
  13   9   3        814.80        802.63        23.57 o                         
  14   9   3       1271.80       1205.89        34.27 o                         
  15   9   3       2292.04       2270.84        53.96 o                         
  16   9   3         39.76         59.04        11.93 o                         
  17   9   3       1298.46       1323.95        43.35 o                         
 -17  10   3        413.44        433.88        29.73 o                         
 -16  10   3       2496.25       2458.22        55.53 o                         
 -15  10   3        203.29        194.92        13.63 o                         
 -14  10   3        916.52        991.16        30.98 o                         
 -13  10   3       1130.94       1182.12        31.40 o                         
 -12  10   3        879.95        827.06        24.51 o                         
 -11  10   3        296.78        322.85        24.24 o                         
 -10  10   3       2479.35       2450.05        66.62 o                         
  -9  10   3         62.89         46.97        15.97 o                         
  -8  10   3       1854.53       1791.83        55.71 o                         
  -7  10   3       1064.16       1003.14        31.96 o                         
  -6  10   3         17.08         23.78         7.18 o                         
  -5  10   3       3482.38       2193.88       124.70 o                         
  -4  10   3       5018.58       3135.09       157.36 o                         
  -3  10   3         36.40         60.22        15.90 o                         
  -2  10   3       4077.29       4132.47       135.40 o                         
  -1  10   3        692.72        748.30        28.64 o                         
   0  10   3        121.92        129.60        11.43 o                         
   1  10   3       4356.87       4197.15        85.42 o                         
   2  10   3       4610.76       4519.56       101.99 o                         
   3  10   3        101.02        108.59        19.30 o                         
   4  10   3       3570.46       3552.73        85.87 o                         
   5  10   3       1209.84       1142.72        43.77 o                         
   6  10   3        239.79        272.21        21.80 o                         
   7  10   3       2832.10       2898.41        65.12 o                         
   8  10   3       6267.01       6284.03       116.97 o                         
   9  10   3         76.01        100.72        16.06 o                         
  10  10   3       3762.75       3791.85        80.94 o                         
  11  10   3        143.53        183.28        20.37 o                         
  12  10   3        113.20        126.12        17.08 o                         
  13  10   3       1840.12       1797.46        51.13 o                         
  14  10   3       2745.60       2853.13        69.79 o                         
  15  10   3        587.03        591.99        34.96 o                         
 -15  11   3        331.47        275.83        42.86 o                         
 -14  11   3          8.77          7.99        11.56 o                         
 -13  11   3          5.69         12.78        11.31 o                         
 -12  11   3       1420.80       1342.92        44.81 o                         
 -11  11   3       4614.90       4481.33        93.08 o                         
 -10  11   3       1566.50       1656.04        46.71 o                         
  -9  11   3       2104.87       2033.77        55.96 o                         
  -8  11   3        589.89        627.39        22.32 o                         
  -7  11   3          5.20          9.60         7.17 o                         
  -6  11   3       2604.38       2601.94        77.14 o                         
  -5  11   3       2447.07       2422.54        67.80 o                         
  -4  11   3        388.05        451.41        29.11 o                         
  -3  11   3       5257.47       5375.26       118.12 o                         
  -2  11   3        244.96        213.03        21.52 o                         
  -1  11   3         44.12         56.88        12.05 o                         
   0  11   3       1301.23       1288.17        52.92 o                         
   1  11   3       1089.94       1040.77        28.93 o                         
   2  11   3        130.18        164.76        13.68 o                         
   3  11   3       5161.76       5144.69       138.85 o                         
   4  11   3          8.20         17.92         8.04 o                         
   5  11   3         58.25         50.19        11.61 o                         
   6  11   3       1655.66       1743.59        47.92 o                         
   7  11   3       3355.21       3380.58        78.92 o                         
   8  11   3        599.88        661.47        35.14 o                         
   9  11   3        653.95        767.29        31.46 o                         
  10  11   3        261.53        246.45        20.76 o                         
  11  11   3        231.12        260.80        22.03 o                         
  12  11   3        556.18        523.00        28.91 o                         
  13  11   3       1316.81       1314.83        44.21 o                         
 -12  12   3       1678.97       1666.42        50.16 o                         
 -11  12   3         12.04         23.25        11.31 o                         
 -10  12   3       1748.14       1765.69        57.45 o                         
  -9  12   3         48.92         53.00        12.80 o                         
  -8  12   3        208.71        248.48        25.17 o                         
  -7  12   3        149.42        156.20        20.92 o                         
  -6  12   3        253.92        220.45        26.14 o                         
  -5  12   3        550.38        547.27        44.99 o                         
  -4  12   3       4513.76       4449.22       112.65 o                         
  -3  12   3         17.58         25.47        12.43 o                         
  -2  12   3        485.26        455.39        37.53 o                         
  -1  12   3        388.25        316.47        42.98 o                         
   0  12   3        628.46        656.83        48.47 o                         
   1  12   3       1393.59       1379.08        64.67 o                         
   2  12   3       1884.87       1780.18        57.49 o                         
   3  12   3         27.16         32.86        10.50 o                         
   4  12   3       2815.02       2866.22        68.39 o                         
   5  12   3        338.86        348.21        24.17 o                         
   6  12   3        751.54        744.58        31.59 o                         
   7  12   3       1025.56       1146.13        39.95 o                         
   8  12   3       3899.61       3877.66        85.92 o                         
   9  12   3       1086.80       1032.56        38.65 o                         
  10  12   3        215.92        232.08        21.08 o                         
  -8  13   3          8.44         12.72        14.22 o                         
  -7  13   3         90.20         77.52        16.17 o                         
  -6  13   3        426.43        428.71        33.13 o                         
  -5  13   3        252.24        261.87        29.14 o                         
  -4  13   3        278.50        255.55        30.91 o                         
  -3  13   3       1197.95       1283.52        50.43 o                         
  -2  13   3         18.48         11.15        12.86 o                         
  -1  13   3        481.28        567.97        35.57 o                         
   0  13   3        883.00        877.02        41.96 o                         
   1  13   3       2675.25       2674.96        77.89 o                         
   2  13   3        723.03        720.56        38.51 o                         
   3  13   3       3035.28       3060.31        88.01 o                         
   4  13   3        136.14        130.79        16.62 o                         
   5  13   3        117.81        126.67        19.85 o                         
   6  13   3        556.29        500.41        30.08 o                         
 -25   0   4        130.57        174.98        29.17 o                         
 -24   0   4          8.68         22.84        17.98 o                         
 -23   0   4       3256.66       3298.04        98.59 o                         
 -22   0   4       7640.30       7447.86       170.69 o                         
 -21   0   4      13422.23      13647.91       474.43 o                         
 -20   0   4       6973.09       7026.92       159.30 o                         
 -19   0   4        835.31        810.55        36.82 o                         
 -18   0   4         63.28        130.16        16.97 o                         
 -17   0   4      15851.23      16537.13       288.73 o                         
 -16   0   4      34036.63      33639.61       556.65 o                         
 -15   0   4      15744.57      15752.93       270.46 o                         
 -14   0   4      11603.81      11528.00       201.75 o                         
 -13   0   4        309.87        392.65        22.20 o                         
 -12   0   4       4831.02       4800.99        82.76 o                         
 -11   0   4      11228.31      10567.60       250.69 o                         
 -10   0   4      66175.91      65353.77      1292.49 o                         
  -9   0   4      14379.51      13979.08       211.53 o                         
  -8   0   4      27218.24      26764.68       438.59 o                         
  -7   0   4        290.60        288.78        15.73 o                         
  -6   0   4       4667.06       4595.82        84.52 o                         
  -5   0   4       3990.05       3806.02        99.58 o                         
  -4   0   4     184311.33     175531.48      6534.43 o                         
  -3   0   4      39893.02      41257.65      1333.13 o                         
  -2   0   4     160727.02     146921.08      5222.08 o                         
  -1   0   4       3333.39       3662.54        57.88 o                         
   0   0   4      15593.62      16732.60       206.79 o                         
   1   0   4      26834.04      27747.41       402.05 o                         
   2   0   4     190617.67     193694.09      4815.56 o                         
   3   0   4       3879.54       3971.05        54.04 o                         
   4   0   4      82109.38      79421.78      2562.05 o                         
   5   0   4         67.05        109.37        20.18 o                         
   6   0   4       2054.14       1976.44        36.12 o                         
   7   0   4       3952.96       4258.98        77.92 o                         
   8   0   4     104159.75     103499.80      1916.85 o                         
   9   0   4         20.37         79.12         7.15 o                         
  10   0   4      31465.66      31088.33       510.10 o                         
  11   0   4       1870.54       2029.01        46.10 o                         
  12   0   4       6396.50       6646.53       123.00 o                         
  13   0   4        188.62        200.69        13.30 o                         
  14   0   4      36766.67      36045.35       594.30 o                         
  15   0   4       2701.29       2863.89        62.75 o                         
  16   0   4       7568.14       7944.72       215.13 o                         
  17   0   4        689.27        679.55        81.79 o                         
  18   0   4        577.80        590.01        25.91 o                         
  19   0   4        236.65        263.40        24.39 o                         
  20   0   4      14090.66      13904.74       643.34 o                         
  21   0   4        304.93        303.85        27.05 o                         
  22   0   4       8107.56       8201.76       195.01 o                         
 -24   1   4       1295.86       1386.29        37.91 o                         
 -23   1   4       2179.34       2199.40        49.28 o                         
 -22   1   4       8124.00       8426.50       190.13 o                         
 -21   1   4       6880.22       7212.94       116.38 o                         
 -20   1   4       3975.67       3970.33        78.84 o                         
 -19   1   4        304.82        381.49        23.26 o                         
 -18   1   4        940.17        952.20        27.10 o                         
 -17   1   4       2728.74       2715.01        48.46 o                         
 -16   1   4       8272.92       8047.08       105.50 o                         
 -15   1   4      21159.95      20973.67       250.17 o                         
 -14   1   4      29135.72      30101.41       334.97 o                         
 -13   1   4       7056.11       6920.90        76.99 o                         
 -12   1   4       4206.05       4296.51        53.90 o                         
 -11   1   4      28407.05      28077.87       292.33 o                         
 -10   1   4      31718.62      30736.08       303.98 o                         
  -9   1   4      43116.12      41773.73       391.02 o                         
  -8   1   4      29733.91      29937.65       294.48 o                         
  -7   1   4       2905.18       2605.28        29.29 o                         
  -6   1   4       4009.70       4055.94        49.10 o                         
  -5   1   4      61989.45      62710.41      2024.64 o                         
  -4   1   4      46743.77      47518.92      1537.71 o                         
  -3   1   4      25966.54      24525.35       264.34 o                         
  -2   1   4      74437.91      76629.84      1512.33 o                         
  -1   1   4       2738.19       2739.35        35.42 o                         
   0   1   4      15036.58      15918.09       151.55 o                         
   1   1   4       4698.29       4298.95        45.50 o                         
   2   1   4      29018.50      29807.82       290.75 o                         
   3   1   4      87121.84      84655.32      1763.39 o                         
   4   1   4      24142.82      25134.53       247.93 o                         
   5   1   4       8790.09       8810.20        96.18 o                         
   6   1   4        620.18        597.17        11.69 o                         
   7   1   4       8925.79       8265.81        97.96 o                         
   8   1   4      11999.18      11808.85       136.52 o                         
   9   1   4      72104.31      68706.12       890.62 o                         
  10   1   4      11270.56      12133.37       147.25 o                         
  11   1   4      11043.69      11492.10       141.16 o                         
  12   1   4       4594.10       4951.03        67.14 o                         
  13   1   4      19401.94      19325.18       248.46 o                         
  14   1   4        808.96        832.07        21.60 o                         
  15   1   4      33055.62      33185.52       389.20 o                         
  16   1   4        798.94        771.48        25.48 o                         
  17   1   4       3986.64       3898.97        72.36 o                         
  18   1   4        220.91        221.02        12.46 o                         
  19   1   4      10723.15      10512.43       198.59 o                         
  20   1   4         16.06         56.26        11.15 o                         
  21   1   4      11983.43      12269.70       186.20 o                         
  22   1   4        211.85        241.73        17.15 o                         
 -24   2   4         99.63        113.21        13.82 o                         
 -23   2   4       2844.11       2881.73        59.46 o                         
 -22   2   4       5720.00       5611.02        96.47 o                         
 -21   2   4       9539.32       9818.43       152.75 o                         
 -20   2   4       2747.36       2827.78        61.89 o                         
 -19   2   4        308.76        336.02        34.28 o                         
 -18   2   4         18.57         38.12         8.08 o                         
 -17   2   4      10555.93      10492.39       135.32 o                         
 -16   2   4      17870.25      17678.79       230.27 o                         
 -15   2   4      20107.17      19763.05       237.40 o                         
 -14   2   4      15846.49      15585.95       189.37 o                         
 -13   2   4         74.15        156.50        14.50 o                         
 -12   2   4       1457.01       1459.17        24.41 o                         
 -11   2   4       9881.06       9196.26        93.89 o                         
 -10   2   4      30553.85      28804.68       285.85 o                         
  -9   2   4      14512.91      14070.39       137.30 o                         
  -8   2   4      26825.90      26434.81       249.95 o                         
  -7   2   4       4836.33       5320.85        55.13 o                         
  -6   2   4        847.34        836.78        12.63 o                         
  -5   2   4      31081.79      31675.73       309.73 o                         
  -4   2   4      58814.23      57051.87      1840.56 o                         
  -3   2   4        604.83        508.08         8.68 o                         
  -2   2   4        119.67        331.45        11.12 o                         
  -1   2   4         21.89         42.22         3.35 o                         
   0   2   4       5298.39       5814.64        58.05 o                         
   1   2   4        329.66        502.35        10.71 o                         
   2   2   4      69756.52      66922.88      1774.32 o                         
   3   2   4      24391.13      25590.23       250.86 o                         
   4   2   4      32870.95      32555.95       334.88 o                         
   5   2   4         17.59         28.36         6.73 o                         
   6   2   4       6701.88       7236.72        90.22 o                         
   7   2   4       2388.79       2361.84        32.19 o                         
   8   2   4      50551.34      48470.64       475.47 o                         
   9   2   4       1525.42       1328.45        26.90 o                         
  10   2   4      30716.96      29357.11       448.02 o                         
  11   2   4       2547.86       2784.37        51.54 o                         
  12   2   4       5249.30       5580.74       110.39 o                         
  13   2   4        810.79        789.96        21.28 o                         
  14   2   4      27055.39      26627.20       335.52 o                         
  15   2   4       1415.55       1521.40        33.23 o                         
  16   2   4       8561.75       8634.08       119.63 o                         
  17   2   4        158.29        185.71        18.90 o                         
  18   2   4         11.94         48.36         7.38 o                         
  19   2   4        474.99        517.28        28.13 o                         
  20   2   4      10354.79      10594.38       184.54 o                         
  21   2   4          9.64          8.42        12.86 o                         
  22   2   4       4267.31       4366.16        94.71 o                         
 -24   3   4       1192.43       1178.90        35.54 o                         
 -23   3   4        965.03       1049.67        32.58 o                         
 -22   3   4       8164.96       8019.04       129.19 o                         
 -21   3   4       7031.01       7165.22       121.67 o                         
 -20   3   4       1437.69       1546.78        39.32 o                         
 -19   3   4       3691.62       3641.09        75.12 o                         
 -18   3   4       3118.97       3087.26        59.53 o                         
 -17   3   4       4505.95       4460.06        76.82 o                         
 -16   3   4       3745.59       3746.03        57.09 o                         
 -15   3   4      31480.80      30747.08       387.37 o                         
 -14   3   4       9782.95      10096.48       137.33 o                         
 -13   3   4       3425.32       3395.79        48.12 o                         
 -12   3   4       1961.29       1892.52        28.93 o                         
 -11   3   4      20409.58      20131.96       213.61 o                         
 -10   3   4      20289.32      20639.09       208.18 o                         
  -9   3   4      47917.39      48395.24       473.13 o                         
  -8   3   4       7021.78       6822.72        70.62 o                         
  -7   3   4       7017.01       7222.98        76.48 o                         
  -6   3   4      15387.51      16607.51       166.09 o                         
  -5   3   4      17685.30      16736.36       167.20 o                         
  -4   3   4       2796.89       2424.58        28.81 o                         
  -3   3   4     123578.39     123996.06      2573.14 o                         
  -2   3   4        254.91        204.68         5.47 o                         
  -1   3   4      11619.62      11821.57       119.13 o                         
   0   3   4        688.19        588.36        10.65 o                         
   1   3   4      59847.77      60567.00      1953.38 o                         
   2   3   4       1074.03        790.59        12.14 o                         
   3   3   4      64850.62      62572.41      1162.62 o                         
   4   3   4       6760.21       7192.05        72.42 o                         
   5   3   4       9412.01       9535.23        94.27 o                         
   6   3   4       2573.50       2503.26        30.57 o                         
   7   3   4      22063.90      21606.64       227.70 o                         
   8   3   4       2636.51       2517.53        48.89 o                         
   9   3   4      51847.72      51677.78       751.63 o                         
  10   3   4        655.97        711.38        19.67 o                         
  11   3   4       6212.60       6163.43        91.18 o                         
  12   3   4       1665.99       1792.25        38.91 o                         
  13   3   4      13685.11      13479.02       196.50 o                         
  14   3   4         85.16         76.51        10.84 o                         
  15   3   4      26515.71      27576.30       471.94 o                         
  16   3   4        376.51        346.75        35.54 o                         
  17   3   4       2071.66       1913.35       293.94 o                         
  18   3   4         64.87         51.96        13.81 o                         
  19   3   4       5735.41       5661.65       124.39 o                         
  20   3   4        238.55        213.00        19.42 o                         
  21   3   4       8593.39       8458.60       155.95 o                         
 -23   4   4       1276.02       1338.38        38.33 o                         
 -22   4   4       4719.87       4722.27        85.84 o                         
 -21   4   4       5344.02       5207.84       101.12 o                         
 -20   4   4       3660.65       3766.46        71.04 o                         
 -19   4   4       1096.42       1031.51        34.71 o                         
 -18   4   4        314.49        332.92        18.46 o                         
 -17   4   4       8020.93       7854.70       123.55 o                         
 -16   4   4       8022.93       7953.57       114.19 o                         
 -15   4   4      14429.11      14098.29       175.75 o                         
 -14   4   4       8996.40       8955.36       115.94 o                         
 -13   4   4        110.74        132.95        10.32 o                         
 -12   4   4        460.23        475.33        13.22 o                         
 -11   4   4      14202.40      13997.91       152.52 o                         
 -10   4   4      40460.73      41050.42       481.96 o                         
  -9   4   4      12882.49      12376.88       129.89 o                         
  -8   4   4      13218.42      13027.41       128.22 o                         
  -7   4   4        134.49        192.63         7.54 o                         
  -6   4   4      15224.52      17621.06       176.97 o                         
  -5   4   4      14562.39      14437.64       139.88 o                         
  -4   4   4      47870.01      46237.88       414.44 o                         
  -3   4   4      26043.62      27107.38       266.75 o                         
  -2   4   4       3755.33       2755.44        31.17 o                         
  -1   4   4        870.43        984.66        17.42 o                         
   0   4   4       3628.78       4512.30        47.38 o                         
   1   4   4       9659.80       9887.26       108.50 o                         
   2   4   4      29754.71      27463.26       270.24 o                         
   3   4   4      10042.36       9976.06        98.18 o                         
   4   4   4      53731.34      55272.70       537.91 o                         
   5   4   4       2311.93       2469.79        29.39 o                         
   6   4   4        283.05        365.91         9.36 o                         
   7   4   4       2400.82       2246.39        29.91 o                         
   8   4   4      44877.75      44939.42       486.42 o                         
   9   4   4       5982.87       6083.39        74.58 o                         
  10   4   4      20149.19      19790.32       222.32 o                         
  11   4   4       1179.17       1204.80        27.67 o                         
  12   4   4       1743.05       1733.55        36.51 o                         
  13   4   4       2965.00       3058.48        53.06 o                         
  14   4   4      15156.78      15484.72       277.65 o                         
  15   4   4       3138.04       2992.73        96.18 o                         
  16   4   4      10625.28      10892.75       235.78 o                         
  17   4   4        790.13        794.47        33.08 o                         
  18   4   4        689.27        693.73        37.66 o                         
  19   4   4        275.27        257.46        21.74 o                         
  20   4   4      11233.09      11017.01       220.22 o                         
  21   4   4         55.03         36.57        16.72 o                         
 -23   5   4        438.62        459.34        27.52 o                         
 -22   5   4       8671.28       8642.19       167.14 o                         
 -21   5   4       4349.23       4470.39        82.48 o                         
 -20   5   4       1777.75       1744.19        42.79 o                         
 -19   5   4       2410.51       2456.70        59.01 o                         
 -18   5   4       2538.79       2529.18        53.82 o                         
 -17   5   4       1706.08       1762.51        54.76 o                         
 -16   5   4       7720.91       7692.47       120.75 o                         
 -15   5   4      19169.01      19182.58       273.24 o                         
 -14   5   4       5759.16       5838.82        91.31 o                         
 -13   5   4       2575.68       2669.65        51.01 o                         
 -12   5   4       2303.13       2257.62        35.83 o                         
 -11   5   4      10006.10       9584.87       138.45 o                         
 -10   5   4      16104.38      15818.79       215.09 o                         
  -9   5   4      16992.83      16285.69       198.20 o                         
  -8   5   4       5587.58       6024.06        67.21 o                         
  -7   5   4      12600.90      13789.41       130.22 o                         
  -6   5   4       2090.43       1993.72        24.75 o                         
  -5   5   4      12861.19      12504.34       123.07 o                         
  -4   5   4      17115.67      17601.36       169.31 o                         
  -3   5   4      65737.70      66882.40       813.15 o                         
  -2   5   4      12391.51      13285.80       135.45 o                         
  -1   5   4       7966.24       8176.30        95.86 o                         
   0   5   4       9209.93       9509.94       104.66 o                         
   1   5   4      29907.71      30740.90       318.46 o                         
   2   5   4      15095.09      15590.44       174.71 o                         
   3   5   4      48978.73      48312.68       495.35 o                         
   4   5   4       1588.09       1629.88        21.49 o                         
   5   5   4        499.00        306.02         8.55 o                         
   6   5   4       4634.63       4957.67        70.27 o                         
   7   5   4       7420.41       7152.47        81.66 o                         
   8   5   4       5011.85       5031.33        67.42 o                         
   9   5   4      32188.13      31099.09       363.75 o                         
  10   5   4        211.75        233.77        10.87 o                         
  11   5   4       4522.70       4445.18        62.98 o                         
  12   5   4       1251.82       1250.32        26.82 o                         
  13   5   4      13874.01      13642.80       181.75 o                         
  14   5   4        162.43        173.49        11.57 o                         
  15   5   4      13047.37      13005.62       274.51 o                         
  16   5   4        923.63        981.92        35.66 o                         
  17   5   4        722.66        725.63        32.09 o                         
  18   5   4         71.99         72.35        18.81 o                         
  19   5   4       2584.57       2636.59        76.56 o                         
  20   5   4       1217.63       1282.29        45.81 o                         
 -22   6   4       3292.13       3211.89        72.16 o                         
 -21   6   4       2099.92       2123.88        55.01 o                         
 -20   6   4       3696.55       3783.55        82.77 o                         
 -19   6   4        242.94        250.61        18.79 o                         
 -18   6   4         10.07         10.00         8.03 o                         
 -17   6   4       3297.00       3437.62        65.74 o                         
 -16   6   4       9468.85       9438.15       145.19 o                         
 -15   6   4       8800.88       9026.25       153.99 o                         
 -14   6   4       9344.75       9304.58       154.72 o                         
 -13   6   4        222.45        223.75        16.82 o                         
 -12   6   4         22.48         59.66        11.95 o                         
 -11   6   4       5476.30       5415.24        75.09 o                         
 -10   6   4      19021.23      19402.27       232.34 o                         
  -9   6   4       3101.05       3005.89        46.13 o                         
  -8   6   4      17463.04      17751.87       229.61 o                         
  -7   6   4         91.70        144.40         8.54 o                         
  -6   6   4       1308.45       1478.68        27.48 o                         
  -5   6   4       5566.84       5353.85        63.03 o                         
  -4   6   4      14057.41      13577.18       142.58 o                         
  -3   6   4       4578.66       4374.24        48.12 o                         
  -2   6   4      10866.38      10245.31       119.24 o                         
  -1   6   4        182.94        194.43         8.09 o                         
   0   6   4        133.63        134.97        11.48 o                         
   1   6   4       7325.59       6986.52        89.48 o                         
   2   6   4      17234.86      16558.55       211.06 o                         
   3   6   4       2596.25       2677.62        42.73 o                         
   4   6   4      25349.29      25582.77       320.07 o                         
   5   6   4       1882.54       1931.24        31.54 o                         
   6   6   4       1567.28       1637.38        25.64 o                         
   7   6   4       1956.18       1898.20        30.96 o                         
   8   6   4      28611.12      28233.61       330.51 o                         
   9   6   4        784.80        804.62        20.21 o                         
  10   6   4      14045.55      13884.15       170.50 o                         
  11   6   4         96.16         97.30         7.82 o                         
  12   6   4       1101.82       1079.93        23.70 o                         
  13   6   4       2646.51       2770.10        51.86 o                         
  14   6   4      17863.26      17459.65       256.93 o                         
  15   6   4        144.96        171.43        14.07 o                         
  16   6   4       4952.15       5121.33        94.92 o                         
  17   6   4        604.01        569.55        34.20 o                         
  18   6   4        153.81        164.86        28.53 o                         
  19   6   4        394.53        439.98        29.67 o                         
  20   6   4       5668.61       6005.79       122.95 o                         
 -21   7   4       1923.61       1888.72        46.99 o                         
 -20   7   4        623.75        727.38        31.77 o                         
 -19   7   4        741.75        870.46        54.47 o                         
 -18   7   4       2238.22       2359.81        54.44 o                         
 -17   7   4         16.94         59.26         9.39 o                         
 -16   7   4       3616.75       3658.29        68.29 o                         
 -15   7   4       5275.46       5387.77       102.14 o                         
 -14   7   4       2129.59       2033.48        43.70 o                         
 -13   7   4       6557.50       6678.01       106.77 o                         
 -12   7   4       2119.59       1978.60        46.12 o                         
 -11   7   4       2658.00       2652.57        46.55 o                         
 -10   7   4      10992.49      10912.39       159.83 o                         
  -9   7   4      12672.60      12780.61       168.70 o                         
  -8   7   4       1994.54       2085.94        37.31 o                         
  -7   7   4       2529.85       2470.73        38.40 o                         
  -6   7   4       3076.08       3007.25        46.28 o                         
  -5   7   4       2828.52       2866.66        42.11 o                         
  -4   7   4      15079.50      15050.17       180.33 o                         
  -3   7   4      11979.48      11471.24       163.62 o                         
  -2   7   4        598.55        611.01        15.94 o                         
  -1   7   4       3282.09       3183.07        54.39 o                         
   0   7   4       2759.53       2614.29        62.81 o                         
   1   7   4       2511.76       2314.65        39.26 o                         
   2   7   4      10651.12      10544.67       140.29 o                         
   3   7   4      14220.47      14252.30       244.47 o                         
   4   7   4       1058.58       1143.68        25.00 o                         
   5   7   4       3993.04       3975.24        58.35 o                         
   6   7   4       3073.87       3202.89        61.40 o                         
   7   7   4       2200.15       2075.29        50.16 o                         
   8   7   4       7512.19       7358.01        95.68 o                         
   9   7   4      17011.66      16726.11       202.56 o                         
  10   7   4         97.31        102.95         8.02 o                         
  11   7   4       1641.15       1635.42        32.90 o                         
  12   7   4       2825.66       2630.66        45.87 o                         
  13   7   4       3025.74       2960.97        52.37 o                         
  14   7   4       1795.81       1841.74        37.99 o                         
  15   7   4       9258.66       9371.64       135.39 o                         
  16   7   4          0.09         21.81         7.28 o                         
  17   7   4        899.07        826.60        37.62 o                         
  18   7   4        732.37        693.27        33.15 o                         
  19   7   4       3919.07       3988.42        93.13 o                         
 -20   8   4       5418.61       5383.03       113.31 o                         
 -19   8   4          2.63          4.99         9.89 o                         
 -18   8   4        581.92        542.93        25.55 o                         
 -17   8   4       4361.30       4274.19       104.86 o                         
 -16   8   4       6095.81       6041.56       125.28 o                         
 -15   8   4       1352.22       1491.54        42.80 o                         
 -14   8   4       5731.69       5645.67        94.69 o                         
 -13   8   4        655.17        640.69        21.74 o                         
 -12   8   4        326.14        310.69        19.41 o                         
 -11   8   4       5926.90       6056.43        94.84 o                         
 -10   8   4       5042.53       4949.37        79.58 o                         
  -9   8   4       3395.74       3379.15        52.91 o                         
  -8   8   4      11730.27      11980.40       148.73 o                         
  -7   8   4       2825.32       2830.95        43.19 o                         
  -6   8   4        238.67        247.52        12.31 o                         
  -5   8   4       8829.35       8999.76       113.03 o                         
  -4   8   4      13217.53      13272.87       173.05 o                         
  -3   8   4        531.45        510.61        16.44 o                         
  -2   8   4      15109.25      14858.31       227.83 o                         
  -1   8   4       2947.41       2920.62        52.08 o                         
   0   8   4         55.80         97.46        13.42 o                         
   1   8   4       1381.10       1223.25        28.42 o                         
   2   8   4      15989.05      15790.16       222.77 o                         
   3   8   4       2089.31       2050.09        41.10 o                         
   4   8   4      13459.07      12798.11       200.34 o                         
   5   8   4       1280.21       1219.72        39.13 o                         
   6   8   4         29.29         34.34         8.44 o                         
   7   8   4       5003.02       4751.15        87.48 o                         
   8   8   4       8720.12       8415.08       140.88 o                         
   9   8   4         65.66         77.82        11.30 o                         
  10   8   4       7088.00       6902.09        98.33 o                         
  11   8   4        745.29        736.86        19.45 o                         
  12   8   4        611.78        594.51        21.11 o                         
  13   8   4        429.85        482.94        20.20 o                         
  14   8   4       4498.92       4500.76        74.23 o                         
  15   8   4        323.37        361.11        26.24 o                         
  16   8   4       1647.69       1781.81        49.92 o                         
  17   8   4        634.05        664.40        25.56 o                         
 -18   9   4        211.03        221.75        26.78 o                         
 -17   9   4        119.17        104.36        22.79 o                         
 -16   9   4       2226.47       2303.32        51.56 o                         
 -15   9   4       6154.81       6084.73       121.09 o                         
 -14   9   4         40.73         46.39        12.06 o                         
 -13   9   4       2718.48       2677.07        57.81 o                         
 -12   9   4        856.93        894.62        25.18 o                         
 -11   9   4        578.25        644.98        23.68 o                         
 -10   9   4       5858.81       5764.25        90.83 o                         
  -9   9   4      12149.74      12160.99       160.62 o                         
  -8   9   4        266.63        280.13        11.81 o                         
  -7   9   4       1851.17       1777.18        30.76 o                         
  -6   9   4       3774.69       3859.10        55.03 o                         
  -5   9   4       2036.26       2156.16        44.45 o                         
  -4   9   4       1970.89       1933.77        38.94 o                         
  -3   9   4       8561.82       8460.44       127.07 o                         
  -2   9   4         21.01         44.85         6.88 o                         
  -1   9   4       2208.00       2209.07        47.36 o                         
   0   9   4       2958.12       2893.90        63.22 o                         
   1   9   4        402.25        386.89        23.14 o                         
   2   9   4       2359.76       2350.78        55.83 o                         
   3   9   4       8156.79       8079.06       183.12 o                         
   4   9   4        336.87        310.58        20.56 o                         
   5   9   4       7784.31       7728.23       169.13 o                         
   6   9   4        283.34        310.99        23.14 o                         
   7   9   4       3177.09       3071.14        75.38 o                         
   8   9   4       4747.88       4805.25       102.47 o                         
   9   9   4       8436.62       8483.54       147.81 o                         
  10   9   4         40.63         78.45        13.47 o                         
  11   9   4       2432.47       2415.30        58.57 o                         
  12   9   4       3132.58       3114.23        70.76 o                         
  13   9   4       1914.17       1835.15        41.83 o                         
  14   9   4       1439.05       1506.39        38.94 o                         
  15   9   4       6277.03       6115.87       107.49 o                         
  16   9   4        884.20        932.93        31.19 o                         
 -17  10   4       4026.67       3964.40       109.91 o                         
 -16  10   4        357.28        425.16        20.81 o                         
 -15  10   4       1090.09       1068.62        31.13 o                         
 -14  10   4       5465.43       5347.73        92.82 o                         
 -13  10   4       1374.51       1310.00        31.94 o                         
 -12  10   4        481.10        489.87        18.90 o                         
 -11  10   4       2595.59       2504.14        50.55 o                         
 -10  10   4       2077.54       2073.10        40.18 o                         
  -9  10   4        349.04        340.79        13.66 o                         
  -8  10   4       2541.24       2601.63        52.80 o                         
  -7  10   4        339.54        285.05        17.35 o                         
  -6  10   4        525.77        512.48        20.54 o                         
  -5  10   4       3453.53       3544.83       169.24 o                         
  -4  10   4        577.22        605.12        34.14 o                         
  -3  10   4       1352.30       1404.13        72.31 o                         
  -2  10   4       3503.35       3367.30        70.49 o                         
  -1  10   4       1420.51       1362.81        36.40 o                         
   0  10   4         27.90         32.03         8.07 o                         
   1  10   4       6223.28       6361.54       122.18 o                         
   2  10   4       1176.95       1151.89        37.98 o                         
   3  10   4        704.33        719.67        29.99 o                         
   4  10   4       2332.43       2484.75        86.00 o                         
   5  10   4       3801.14       3714.48       139.71 o                         
   6  10   4        193.62        181.48        18.81 o                         
   7  10   4       2183.16       2260.02        55.73 o                         
   8  10   4       3383.83       3347.07        74.05 o                         
   9  10   4         81.04        119.26        14.70 o                         
  10  10   4       1325.48       1352.23        46.41 o                         
  11  10   4        712.24        752.91        38.47 o                         
  12  10   4        656.44        582.18        30.32 o                         
  13  10   4        768.90        848.80        34.72 o                         
  14  10   4        954.72        998.76        42.68 o                         
 -15  11   4       2499.60       2556.59        60.54 o                         
 -14  11   4        157.82        169.45        14.19 o                         
 -13  11   4       1477.00       1529.04        46.59 o                         
 -12  11   4       1406.88       1460.17        49.31 o                         
 -11  11   4         36.26         43.88        14.51 o                         
 -10  11   4       4157.65       4011.25        84.55 o                         
  -9  11   4       3103.51       3114.93        64.13 o                         
  -8  11   4        780.62        768.98        32.75 o                         
  -7  11   4       1722.31       1831.38        58.23 o                         
  -6  11   4       1297.38       1332.70        48.34 o                         
  -5  11   4         11.87         54.00        31.87 o                         
  -4  11   4       4149.73       4163.20        98.29 o                         
  -3  11   4       3829.00       3758.80        91.74 o                         
  -2  11   4        569.21        663.31        33.40 o                         
  -1  11   4       2774.04       2720.83        66.95 o                         
   0  11   4       3094.23       3128.23        62.63 o                         
   1  11   4        763.48        778.65        25.74 o                         
   2  11   4       2747.34       2687.27        57.45 o                         
   3  11   4       2846.78       2918.89        62.33 o                         
   4  11   4        506.75        537.48        26.16 o                         
   5  11   4       1279.89       1331.04        40.80 o                         
   6  11   4       3880.30       4117.83        92.34 o                         
   7  11   4        260.07        231.05        20.77 o                         
   8  11   4       1758.01       1738.13        49.77 o                         
   9  11   4       2743.05       2856.36        68.60 o                         
  10  11   4        656.09        620.43        31.83 o                         
  11  11   4        843.41        865.02        36.62 o                         
  12  11   4       3066.42       3083.92        74.65 o                         
 -12  12   4       1099.52       1068.55        39.60 o                         
 -11  12   4        876.17        948.06        40.17 o                         
 -10  12   4       1583.58       1493.98        45.28 o                         
  -9  12   4         48.83         57.05        11.94 o                         
  -8  12   4       5467.89       5118.56       196.71 o                         
  -7  12   4        694.00        725.95        44.76 o                         
  -6  12   4        445.44        453.16        65.32 o                         
  -5  12   4       2570.42       2502.67       116.99 o                         
  -4  12   4        876.36        880.23        60.92 o                         
  -3  12   4        387.21        382.83        48.29 o                         
  -2  12   4       3562.87       3650.51       143.53 o                         
  -1  12   4       1628.69       1652.22        70.64 o                         
   0  12   4        231.13        261.56        25.34 o                         
   1  12   4       2764.64       2770.81        63.27 o                         
   2  12   4        877.18        851.09        31.39 o                         
   3  12   4        146.32        183.57        21.62 o                         
   4  12   4       4680.24       4577.09        94.02 o                         
   5  12   4       1658.41       1577.70        61.24 o                         
   6  12   4        307.13        316.97        23.45 o                         
   7  12   4       2600.71       2686.72        66.87 o                         
   8  12   4       1377.09       1293.60        43.90 o                         
   9  12   4         29.31         38.73        13.20 o                         
  -7  13   4       1381.87       1398.39        55.14 o                         
  -6  13   4       3819.09       3752.02        98.79 o                         
  -5  13   4        310.16        318.01        34.38 o                         
  -4  13   4       1103.08       1231.27        63.85 o                         
  -3  13   4       1949.05       2049.13        67.52 o                         
  -2  13   4        477.24        519.94        36.67 o                         
  -1  13   4       1162.08       1227.85        50.42 o                         
   0  13   4       1638.85       1749.18        60.88 o                         
   1  13   4         80.58         95.24        18.58 o                         
   2  13   4       2400.83       2420.57        75.68 o                         
   3  13   4        539.35        587.47        41.19 o                         
   4  13   4        531.35        505.61        29.61 o                         
   5  13   4        887.35        978.61        49.17 o                         
 -25   1   5         78.36         69.56        13.00 o                         
 -24   1   5        639.27        610.56        25.95 o                         
 -23   1   5         88.96        100.35        14.02 o                         
 -22   1   5         16.49         24.42         9.24 o                         
 -21   1   5        138.48        127.73        12.79 o                         
 -20   1   5         44.56         42.91         8.23 o                         
 -19   1   5        803.68        707.27        23.21 o                         
 -18   1   5       1789.26       1808.95        39.98 o                         
 -17   1   5        135.34        165.17        11.13 o                         
 -16   1   5        114.11        123.17         8.84 o                         
 -15   1   5       3172.37       3222.35        48.27 o                         
 -14   1   5        341.05        310.44        16.37 o                         
 -13   1   5        880.76        846.78        17.56 o                         
 -12   1   5        487.62        519.35        13.07 o                         
 -11   1   5       1720.69       1809.47        24.68 o                         
 -10   1   5       2441.22       2691.15        33.57 o                         
  -9   1   5        698.80        807.85        16.92 o                         
  -8   1   5        992.46       1014.06        22.75 o                         
  -7   1   5        871.96        924.99        19.41 o                         
  -6   1   5          5.96         12.74         3.93 o                         
  -5   1   5       2514.38       2625.04        33.75 o                         
  -4   1   5        534.15        540.37         8.82 o                         
  -3   1   5        276.50        303.51         6.21 o                         
  -2   1   5       2376.71       2483.23        32.06 o                         
  -1   1   5         32.18         37.59         3.46 o                         
   0   1   5         37.61         48.50         4.07 o                         
   1   1   5       1245.63       1322.01        16.88 o                         
   2   1   5        337.19        370.04         6.94 o                         
   3   1   5         69.64         88.79         4.27 o                         
   4   1   5         54.97         71.87         4.89 o                         
   5   1   5       1176.01       1251.68        20.02 o                         
   6   1   5        368.42        428.04        10.54 o                         
   7   1   5        457.13        420.51        10.62 o                         
   8   1   5        115.77        147.67         7.18 o                         
   9   1   5        603.91        541.16        16.84 o                         
  10   1   5       1527.07       1446.68        31.89 o                         
  11   1   5       2295.33       2346.84        46.89 o                         
  12   1   5         76.27         94.28        10.11 o                         
  13   1   5        656.19        701.60        21.86 o                         
  14   1   5       2690.08       2602.31        51.12 o                         
  15   1   5        243.67        249.24        16.40 o                         
  16   1   5        303.93        268.98        22.81 o                         
  17   1   5         74.73         78.82        10.92 o                         
  18   1   5          0.25          1.27         9.97 o                         
  19   1   5        385.60        368.02        24.59 o                         
  20   1   5        446.24        465.60        32.72 o                         
  21   1   5          4.29          5.67        10.52 o                         
  22   1   5         18.25         48.10        44.54 o                         
 -24   2   5         20.25         14.75         9.24 o                         
 -23   2   5          7.85          9.50         8.42 o                         
 -22   2   5        179.42        142.71        14.32 o                         
 -21   2   5        421.44        432.93        19.73 o                         
 -20   2   5        270.42        309.24        18.64 o                         
 -19   2   5        589.33        568.61        22.07 o                         
 -18   2   5       1320.49       1247.68        29.18 o                         
 -17   2   5         74.75         65.99         8.15 o                         
 -16   2   5        291.55        287.38        12.90 o                         
 -15   2   5       2983.37       3047.66        47.22 o                         
 -14   2   5       2470.74       2529.21        40.39 o                         
 -13   2   5        643.54        630.40        17.53 o                         
 -12   2   5       2482.53       2524.05        36.65 o                         
 -11   2   5       2463.17       2538.48        38.21 o                         
 -10   2   5        666.10        745.32        13.35 o                         
  -9   2   5        265.50        220.75         6.85 o                         
  -8   2   5         16.95         15.43         2.20 o                         
  -7   2   5       3078.67       3203.71        37.40 o                         
  -6   2   5       3427.37       3666.66        39.53 o                         
  -5   2   5       2465.35       2553.81        31.58 o                         
  -4   2   5       1134.65       1188.88        16.20 o                         
  -3   2   5         40.56         37.28         2.59 o                         
  -2   2   5        919.63        990.09        14.73 o                         
  -1   2   5       6904.50       7424.86        70.75 o                         
   0   2   5        693.11        722.60        11.58 o                         
   1   2   5       1396.24       1528.42        19.31 o                         
   2   2   5       5088.40       5507.10        58.85 o                         
   3   2   5        225.53        238.78         6.02 o                         
   4   2   5         13.24         29.15         3.76 o                         
   5   2   5       4005.48       4274.21        53.87 o                         
   6   2   5        998.13       1035.01        17.74 o                         
   7   2   5         25.37         31.82         3.55 o                         
   8   2   5       2469.80       2462.63        38.50 o                         
   9   2   5        317.47        343.04        13.16 o                         
  10   2   5          7.53         23.49         5.92 o                         
  11   2   5       2477.91       2500.76        56.99 o                         
  12   2   5        195.24        183.53        12.70 o                         
  13   2   5         70.45         83.76         9.74 o                         
  14   2   5        665.09        626.18        39.00 o                         
  15   2   5        759.39        728.62        26.58 o                         
  16   2   5        626.07        634.56        30.12 o                         
  17   2   5        612.47        595.92        25.90 o                         
  18   2   5        128.95        136.11        21.13 o                         
  19   2   5        140.68        163.39        18.43 o                         
  20   2   5        205.40        217.06        29.14 o                         
  21   2   5        256.91        284.47        24.80 o                         
 -24   3   5        157.29        123.37        14.22 o                         
 -23   3   5         89.95         94.46        12.23 o                         
 -22   3   5       2716.56       2648.11        71.85 o                         
 -21   3   5        155.25        168.01        15.17 o                         
 -20   3   5        213.37        207.90        15.55 o                         
 -19   3   5        426.00        422.82        19.31 o                         
 -18   3   5          6.43         15.08         5.72 o                         
 -17   3   5         56.17         71.56         8.67 o                         
 -16   3   5         86.74         96.77         9.99 o                         
 -15   3   5        149.97        148.78        10.07 o                         
 -14   3   5       1597.44       1495.22        28.76 o                         
 -13   3   5        109.16         85.62         7.01 o                         
 -12   3   5        301.57        307.17        13.82 o                         
 -11   3   5        865.42        846.00        15.93 o                         
 -10   3   5         28.29         14.20         2.95 o                         
  -9   3   5        485.83        517.10        10.58 o                         
  -8   3   5       4591.71       4658.68        52.44 o                         
  -7   3   5       1897.82       1924.81        25.10 o                         
  -6   3   5        397.97        388.78         8.44 o                         
  -5   3   5       1641.27       1612.58        21.30 o                         
  -4   3   5       4988.41       5076.39        55.41 o                         
  -3   3   5       2328.44       2471.26        27.56 o                         
  -2   3   5       2374.21       2426.75        27.99 o                         
  -1   3   5       5997.88       6458.90        65.33 o                         
   0   3   5       1727.14       1900.81        22.92 o                         
   1   3   5       2055.61       2065.83        25.51 o                         
   2   3   5       2822.70       2958.19        31.90 o                         
   3   3   5        300.83        305.51         8.22 o                         
   4   3   5       8588.46       9021.20        90.19 o                         
   5   3   5         62.23         55.11         4.76 o                         
   6   3   5       3306.07       3426.58        43.75 o                         
   7   3   5       1146.75       1082.06        22.16 o                         
   8   3   5       2075.35       2329.98        62.63 o                         
   9   3   5        689.73        725.18        18.92 o                         
  10   3   5       2236.82       2129.39        46.43 o                         
  11   3   5         11.40         12.66         5.85 o                         
  12   3   5       1738.25       1716.90        42.93 o                         
  13   3   5        249.82        246.22        21.69 o                         
  14   3   5         36.46         48.23         9.58 o                         
  15   3   5        627.14        613.09        50.03 o                         
  16   3   5        989.42       1067.57        55.37 o                         
  17   3   5        148.27        176.69        22.02 o                         
  18   3   5        334.72        342.82        26.27 o                         
  19   3   5        442.67        504.18        31.78 o                         
  20   3   5         84.48         93.16        16.30 o                         
  21   3   5         72.39         82.49        18.05 o                         
 -24   4   5        133.25        160.17        24.31 o                         
 -23   4   5        490.37        532.07        24.30 o                         
 -22   4   5        357.29        393.80        21.54 o                         
 -21   4   5        392.91        397.94        22.35 o                         
 -20   4   5        495.36        513.99        22.24 o                         
 -19   4   5       2769.37       2775.61        62.63 o                         
 -18   4   5        961.73        935.79        28.12 o                         
 -17   4   5       3640.93       3507.97        63.13 o                         
 -16   4   5         18.35         37.58         6.47 o                         
 -15   4   5       1665.76       1687.85        34.26 o                         
 -14   4   5        345.45        374.48        13.66 o                         
 -13   4   5       1053.67       1039.13        24.34 o                         
 -12   4   5         43.50         46.41         5.78 o                         
 -11   4   5       1837.91       1941.51        31.38 o                         
 -10   4   5       2199.51       2207.12        32.48 o                         
  -9   4   5       5502.69       5524.62        62.31 o                         
  -8   4   5        275.00        312.57         8.34 o                         
  -7   4   5       2883.17       2836.85        33.83 o                         
  -6   4   5       3540.10       3511.41        39.78 o                         
  -5   4   5       3993.59       4198.01        47.69 o                         
  -4   4   5          4.03         30.08         3.24 o                         
  -3   4   5       2130.04       2015.25        25.08 o                         
  -2   4   5         83.90        115.83         4.99 o                         
  -1   4   5      10058.39      10325.63       101.73 o                         
   0   4   5        492.13        379.99         8.02 o                         
   1   4   5       5069.77       5451.57        56.80 o                         
   2   4   5       4511.10       4740.46        52.31 o                         
   3   4   5       1741.63       1621.10        22.00 o                         
   4   4   5        345.68        392.38         8.55 o                         
   5   4   5       5368.57       5223.44        55.71 o                         
   6   4   5       1217.28       1224.58        22.46 o                         
   7   4   5        828.78        867.17        16.36 o                         
   8   4   5        399.80        404.39        13.38 o                         
   9   4   5       3118.03       2936.70        52.30 o                         
  10   4   5        384.55        338.47        15.04 o                         
  11   4   5       2856.48       2782.39        53.57 o                         
  12   4   5        626.21        636.96        24.06 o                         
  13   4   5        775.57        825.05        31.39 o                         
  14   4   5        912.52        907.12        32.93 o                         
  15   4   5          7.04         42.62        22.85 o                         
  16   4   5        372.73        401.96        25.80 o                         
  17   4   5       3387.52       3287.76        87.29 o                         
  18   4   5        648.18        642.48        32.93 o                         
  19   4   5         18.54          9.75        16.71 o                         
  20   4   5        676.80        651.97        34.04 o                         
 -23   5   5        200.96        163.88        17.57 o                         
 -22   5   5        730.27        730.12        39.17 o                         
 -21   5   5        408.94        413.51        21.15 o                         
 -20   5   5        174.84        192.04        15.81 o                         
 -19   5   5       3239.36       3227.78        78.76 o                         
 -18   5   5         37.01         47.16         9.46 o                         
 -17   5   5         74.08         81.07        11.15 o                         
 -16   5   5       4061.78       3980.67        71.31 o                         
 -15   5   5        372.73        383.41        15.86 o                         
 -14   5   5       4481.12       4450.40        69.97 o                         
 -13   5   5       5616.96       5619.27        99.02 o                         
 -12   5   5       1266.28       1252.30        25.39 o                         
 -11   5   5        353.40        400.42        13.33 o                         
 -10   5   5       4892.59       4953.21        60.92 o                         
  -9   5   5        503.21        551.33        13.30 o                         
  -8   5   5       7412.31       7626.28        87.15 o                         
  -7   5   5         74.99         64.45         4.94 o                         
  -6   5   5        139.30        157.17         6.50 o                         
  -5   5   5       7902.45       8365.94        85.33 o                         
  -4   5   5       4865.00       4870.20        55.01 o                         
  -3   5   5        614.47        642.52        11.66 o                         
  -2   5   5      11569.04      11477.64       113.41 o                         
  -1   5   5       1185.89       1250.07        19.99 o                         
   0   5   5        404.97        383.82         8.99 o                         
   1   5   5       9228.73       9417.87        99.64 o                         
   2   5   5       5645.49       5634.47        66.17 o                         
   3   5   5          4.91         14.49         3.12 o                         
   4   5   5       4405.62       4144.34        49.73 o                         
   5   5   5       1883.83       1964.29        25.81 o                         
   6   5   5        366.40        336.00         9.70 o                         
   7   5   5        176.21        155.89         7.71 o                         
   8   5   5       7120.65       6890.48        95.87 o                         
   9   5   5       6774.05       6791.46        88.47 o                         
  10   5   5        708.13        739.62        17.10 o                         
  11   5   5        216.82        243.42        15.68 o                         
  12   5   5        569.44        525.35        24.56 o                         
  13   5   5       2704.34       2807.09        70.75 o                         
  14   5   5       1093.48       1060.47        39.81 o                         
  15   5   5       3556.55       3519.53        78.04 o                         
  16   5   5       2822.58       2759.59        67.10 o                         
  17   5   5        127.24        152.52        17.67 o                         
  18   5   5        574.72        592.37        33.55 o                         
  19   5   5       1654.15       1609.08        68.52 o                         
  20   5   5        473.17        521.56        38.59 o                         
 -22   6   5          2.95         20.04        20.57 o                         
 -21   6   5       2924.37       2849.44        74.23 o                         
 -20   6   5        643.17        699.35        38.51 o                         
 -19   6   5          4.10          0.79         8.01 o                         
 -18   6   5          7.54         14.90         7.12 o                         
 -17   6   5       2202.38       2074.69        47.52 o                         
 -16   6   5       1725.12       1623.70        38.66 o                         
 -15   6   5       1196.21       1193.24        41.53 o                         
 -14   6   5        108.24        106.33        10.67 o                         
 -13   6   5       3764.83       3781.14        67.05 o                         
 -12   6   5       4172.98       4238.10        72.47 o                         
 -11   6   5       2767.01       2688.66        52.70 o                         
 -10   6   5        428.45        417.03        12.13 o                         
  -9   6   5       4512.30       4498.92        89.24 o                         
  -8   6   5        200.30        222.89         9.29 o                         
  -7   6   5       7323.86       7513.79        87.59 o                         
  -6   6   5       4509.85       4627.59        63.90 o                         
  -5   6   5       4591.53       4624.96        58.55 o                         
  -4   6   5        847.29        763.00        13.99 o                         
  -3   6   5       7376.81       7384.27        79.81 o                         
  -2   6   5         73.37         81.52         6.69 o                         
  -1   6   5       6679.05       6522.18        85.03 o                         
   0   6   5       2175.12       2003.47        33.54 o                         
   1   6   5       2535.30       2539.27        41.69 o                         
   2   6   5       3976.92       4100.85        65.29 o                         
   3   6   5       6008.32       5813.00        81.99 o                         
   4   6   5          6.14         19.34         4.60 o                         
   5   6   5       6429.30       6357.72        72.95 o                         
   6   6   5       2572.13       2582.97        39.33 o                         
   7   6   5        511.50        500.41        13.21 o                         
   8   6   5       4438.48       4315.89        64.41 o                         
   9   6   5       1873.12       1849.34        31.56 o                         
  10   6   5         19.27         19.45         5.22 o                         
  11   6   5      10386.85      10153.35       129.57 o                         
  12   6   5       1646.26       1493.06        32.81 o                         
  13   6   5        878.40        856.52        35.11 o                         
  14   6   5       1010.17       1117.63        48.43 o                         
  15   6   5       2837.86       2813.27        62.29 o                         
  16   6   5        481.28        562.88        29.16 o                         
  17   6   5       1177.93       1131.03        49.28 o                         
  18   6   5       1024.48       1101.77        50.11 o                         
  19   6   5          3.12         -9.07        18.39 o                         
 -21   7   5        170.73        173.85        16.00 o                         
 -20   7   5       2485.65       2467.62        50.80 o                         
 -19   7   5        774.77        716.06        35.19 o                         
 -18   7   5       1151.34       1088.03        32.19 o                         
 -17   7   5       1125.32       1120.53        29.57 o                         
 -16   7   5       3690.84       3758.76        64.58 o                         
 -15   7   5        128.41        132.55        11.54 o                         
 -14   7   5       5136.14       5222.54        81.53 o                         
 -13   7   5       1491.76       1544.79        39.35 o                         
 -12   7   5        105.01        138.65        12.60 o                         
 -11   7   5       2018.17       2047.76        44.30 o                         
 -10   7   5       2467.86       2489.56        44.14 o                         
  -9   7   5        373.73        436.77        14.99 o                         
  -8   7   5       7138.54       7258.39       122.19 o                         
  -7   7   5       2720.25       2761.09        42.45 o                         
  -6   7   5        385.88        426.08        13.37 o                         
  -5   7   5       4121.19       4228.02        58.86 o                         
  -4   7   5       5083.42       5131.24        68.40 o                         
  -3   7   5        610.33        607.54        15.26 o                         
  -2   7   5      10125.30      10184.14       148.27 o                         
  -1   7   5       2755.96       2654.27        48.36 o                         
   0   7   5       1388.89       1401.37        28.14 o                         
   1   7   5       4656.35       4495.93        68.48 o                         
   2   7   5       6756.12       6496.09       109.09 o                         
   3   7   5       1109.38       1082.37        24.11 o                         
   4   7   5      10251.35      10129.37       142.18 o                         
   5   7   5       1416.15       1341.69        31.32 o                         
   6   7   5       2177.58       2137.40        42.99 o                         
   7   7   5       1958.34       1902.37        39.78 o                         
   8   7   5       1418.22       1308.59        26.11 o                         
   9   7   5       1036.94       1018.61        21.87 o                         
  10   7   5       6501.46       6360.75        91.31 o                         
  11   7   5        403.26        406.07        15.32 o                         
  12   7   5       3302.94       3201.44        50.76 o                         
  13   7   5        973.33        938.61        39.16 o                         
  14   7   5        326.82        338.61        20.60 o                         
  15   7   5        240.42        257.29        21.49 o                         
  16   7   5       2964.14       2981.14        89.98 o                         
  17   7   5         19.51         17.93        13.65 o                         
  18   7   5       2121.72       2123.37        72.41 o                         
 -20   8   5       1052.31        991.44        32.42 o                         
 -19   8   5        327.63        342.10        24.66 o                         
 -18   8   5        980.76        960.85        31.39 o                         
 -17   8   5       1970.23       1842.91        51.97 o                         
 -16   8   5         84.15        108.59        12.53 o                         
 -15   8   5       1432.12       1468.24        40.54 o                         
 -14   8   5       1168.26       1090.03        30.30 o                         
 -13   8   5       1564.75       1539.93        36.74 o                         
 -12   8   5       1778.48       1842.97        38.89 o                         
 -11   8   5         65.12         66.76         7.83 o                         
 -10   8   5        142.24        170.76        12.17 o                         
  -9   8   5       9184.71       8916.79       159.58 o                         
  -8   8   5         44.30         85.55         7.45 o                         
  -7   8   5       4798.78       4927.15        68.24 o                         
  -6   8   5       4421.75       4573.10        63.80 o                         
  -5   8   5       3888.01       3826.72        59.34 o                         
  -4   8   5       2690.25       2699.00        45.13 o                         
  -3   8   5       1384.67       1386.04        32.95 o                         
  -2   8   5        162.09        160.97        11.94 o                         
  -1   8   5      12999.88      13076.49       187.64 o                         
   0   8   5       3009.59       3005.17        74.80 o                         
   1   8   5       1813.81       1705.27        36.54 o                         
   2   8   5       3158.78       3141.89        56.90 o                         
   3   8   5       3099.52       2953.76        54.38 o                         
   4   8   5          2.23         12.20         6.15 o                         
   5   8   5       8407.53       8288.58       136.44 o                         
   6   8   5        770.08        735.69        26.96 o                         
   7   8   5          7.62         18.58         7.24 o                         
   8   8   5       3926.82       3801.01        74.29 o                         
   9   8   5       6713.58       6711.48       117.08 o                         
  10   8   5        588.60        565.94        16.53 o                         
  11   8   5       5010.96       4932.57        71.47 o                         
  12   8   5        993.84       1020.97        26.73 o                         
  13   8   5        108.76        114.98        10.04 o                         
  14   8   5       1631.21       1507.65        37.50 o                         
  15   8   5       2229.90       2186.19        49.06 o                         
  16   8   5       1713.26       1737.19        51.92 o                         
  17   8   5       2389.92       2416.01        65.28 o                         
 -19   9   5        531.78        593.82        68.29 o                         
 -18   9   5         54.38         60.23        11.24 o                         
 -17   9   5         26.34         26.66         8.24 o                         
 -16   9   5       2938.78       2852.18        58.68 o                         
 -15   9   5        423.46        483.35        24.72 o                         
 -14   9   5       4089.31       3974.21        79.51 o                         
 -13   9   5        374.66        447.87        36.29 o                         
 -12   9   5        843.16        738.49        30.07 o                         
 -11   9   5       1286.78       1346.74        34.16 o                         
 -10   9   5       5024.18       5084.50        89.35 o                         
  -9   9   5       1354.10       1283.52        27.03 o                         
  -8   9   5       3863.84       3842.24        59.44 o                         
  -7   9   5       2831.03       2786.53        43.58 o                         
  -6   9   5        515.42        538.35        14.37 o                         
  -5   9   5       1707.55       1658.96        31.60 o                         
  -4   9   5       6569.20       6406.84       101.68 o                         
  -3   9   5          8.09         20.09         6.14 o                         
  -2   9   5       6236.32       6051.15       133.89 o                         
  -1   9   5        166.92        180.64        13.66 o                         
   0   9   5         15.39         44.40         9.56 o                         
   1   9   5       2786.05       2539.73        54.16 o                         
   2   9   5       1968.79       1839.28        76.71 o                         
   3   9   5        281.41        303.34        22.57 o                         
   4   9   5       6031.82       6005.04       181.46 o                         
   5   9   5       1212.65       1155.70        43.40 o                         
   6   9   5         63.63         78.22        18.90 o                         
   7   9   5       1198.81       1216.12        58.28 o                         
   8   9   5       5236.04       5104.83       109.11 o                         
   9   9   5        472.57        573.01        25.71 o                         
  10   9   5       1055.90       1144.55        37.00 o                         
  11   9   5        113.97        106.19        13.17 o                         
  12   9   5        194.87        243.55        20.13 o                         
  13   9   5       1157.99       1181.36        42.93 o                         
  14   9   5        658.09        682.92        26.17 o                         
  15   9   5       1673.38       1676.89        49.57 o                         
 -17  10   5       1719.45       1625.88        46.01 o                         
 -16  10   5         27.01         34.49         9.74 o                         
 -15  10   5       2327.75       2296.25        50.55 o                         
 -14  10   5       1314.55       1285.38        34.51 o                         
 -13  10   5        969.07        965.38        36.86 o                         
 -12  10   5         17.50         17.09         9.30 o                         
 -11  10   5       1539.74       1487.85        32.91 o                         
 -10  10   5         27.26         34.53         6.79 o                         
  -9  10   5       3709.64       3670.93        55.96 o                         
  -8  10   5        259.74        279.83        17.70 o                         
  -7  10   5       2207.65       2231.49        38.96 o                         
  -6  10   5        902.78        933.81        29.64 o                         
  -5  10   5       1361.04       1320.81        66.59 o                         
  -4  10   5       1240.62       1156.13        40.86 o                         
  -3  10   5       6030.33       5701.84       279.85 o                         
  -2  10   5          0.17         13.55         7.10 o                         
  -1  10   5       2865.02       2809.41        90.43 o                         
   0  10   5       2086.84       2019.85        50.39 o                         
   1  10   5       1128.47       1112.44        34.75 o                         
   2  10   5       1306.70       1324.09        54.43 o                         
   3  10   5       5443.01       5439.69       131.55 o                         
   4  10   5        415.14        450.43        25.86 o                         
   5  10   5       2676.11       2515.07       124.35 o                         
   6  10   5        253.85        240.61        19.62 o                         
   7  10   5        542.19        501.26        25.94 o                         
   8  10   5        576.98        568.97        27.34 o                         
   9  10   5       2487.84       2487.80        63.54 o                         
  10  10   5        487.22        533.33        27.67 o                         
  11  10   5       3870.25       3870.21       113.14 o                         
  12  10   5        744.64        745.51        32.79 o                         
  13  10   5        955.38        936.33        36.66 o                         
  14  10   5        503.42        575.86        34.96 o                         
 -15  11   5         43.79         35.41        56.41 o                         
 -14  11   5       3261.28       3205.66        80.66 o                         
 -13  11   5        897.99        872.49        30.33 o                         
 -12  11   5          3.96         41.27        15.00 o                         
 -11  11   5        178.81        164.41        17.11 o                         
 -10  11   5        824.73        850.56        31.16 o                         
  -9  11   5         29.33         20.26         7.95 o                         
  -8  11   5       4327.96       4166.93        74.75 o                         
  -7  11   5         82.20         78.62        15.03 o                         
  -6  11   5          6.67         17.47        11.36 o                         
  -5  11   5       1466.49       1507.38        52.13 o                         
  -4  11   5       2331.35       2128.62        64.17 o                         
  -3  11   5        219.38        242.29        17.08 o                         
  -2  11   5       4849.10       4794.40        81.96 o                         
  -1  11   5        370.42        348.93        17.32 o                         
   0  11   5        339.96        409.89        21.36 o                         
   1  11   5       2108.49       2078.83        81.58 o                         
   2  11   5       5083.84       4948.58        94.29 o                         
   3  11   5        166.31        153.95        19.55 o                         
   4  11   5       3177.75       3166.81        71.45 o                         
   5  11   5          9.31         17.03        10.48 o                         
   6  11   5        425.32        513.06        40.28 o                         
   7  11   5        162.52        156.46        16.69 o                         
   8  11   5       1218.28       1225.88        41.62 o                         
   9  11   5       2528.95       2545.52        64.89 o                         
  10  11   5       1722.46       1715.72        51.70 o                         
  11  11   5          5.60         13.08        11.48 o                         
  12  11   5        676.69        712.13        53.44 o                         
 -12  12   5        408.04        551.54        46.98 o                         
 -11  12   5         66.52         74.99        15.96 o                         
 -10  12   5        444.04        499.28        42.80 o                         
  -9  12   5       3326.20       3256.14        79.50 o                         
  -8  12   5          1.57        -11.76        14.57 o                         
  -7  12   5       1578.17       1666.34        60.62 o                         
  -6  12   5        893.07        897.72        49.24 o                         
  -5  12   5        474.14        493.29        40.09 o                         
  -4  12   5         46.06         49.49        18.62 o                         
  -3  12   5       2882.80       2913.06        94.05 o                         
  -2  12   5         49.10         58.67        16.71 o                         
  -1  12   5       2182.24       2227.56        54.67 o                         
   0  12   5         66.15         59.59        11.04 o                         
   1  12   5        563.69        517.39        26.24 o                         
   2  12   5       1034.80       1113.66        37.70 o                         
   3  12   5       2617.59       2573.32        63.47 o                         
   4  12   5        309.77        359.61        24.81 o                         
   5  12   5        846.88        869.53        35.45 o                         
   6  12   5       1575.50       1497.95        47.04 o                         
   7  12   5         34.38         48.83        14.42 o                         
   8  12   5        331.13        294.96        26.81 o                         
   9  12   5       2245.15       2330.77       104.97 o                         
  -7  13   5         19.33         41.30        16.74 o                         
  -6  13   5        107.03        179.25        28.36 o                         
  -5  13   5       1399.83       1330.72        56.53 o                         
  -4  13   5       1770.92       1840.59        63.33 o                         
  -3  13   5        630.51        716.34        39.65 o                         
  -2  13   5       1815.30       1860.55        63.48 o                         
  -1  13   5       1044.88       1097.82        47.72 o                         
   0  13   5         86.82         98.33        20.57 o                         
   1  13   5        629.57        668.30        39.57 o                         
   2  13   5        272.80        248.64        21.82 o                         
   3  13   5        102.89        100.31        16.63 o                         
   4  13   5       3112.51       3192.25        75.93 o                         
 -25   0   6       2932.93       2892.11       110.32 o                         
 -24   0   6       1040.74       1078.48        52.32 o                         
 -23   0   6         30.33         42.64        12.85 o                         
 -22   0   6       5801.11       5764.53       207.42 o                         
 -21   0   6       3369.88       3176.08        75.16 o                         
 -20   0   6      15882.16      15856.27       321.25 o                         
 -19   0   6       4667.83       4399.98       104.00 o                         
 -18   0   6       5829.58       5882.56       248.75 o                         
 -17   0   6         47.71         50.22         8.35 o                         
 -16   0   6      14515.16      14337.99       246.77 o                         
 -15   0   6       7675.55       7619.81       138.09 o                         
 -14   0   6      51878.49      50412.91      1161.61 o                         
 -13   0   6      15973.17      15501.05       304.71 o                         
 -12   0   6         38.82         30.32        15.95 o                         
 -11   0   6        234.15        283.19        28.28 o                         
 -10   0   6      14962.06      14416.01       248.57 o                         
  -9   0   6      18159.51      17520.68       418.75 o                         
  -8   0   6      32226.46      29940.44       570.21 o                         
  -7   0   6      19926.64      18563.47       310.99 o                         
  -6   0   6       9569.88       9561.59       166.60 o                         
  -5   0   6          1.42         15.16         3.76 o                         
  -4   0   6      28639.68      29232.04       424.33 o                         
  -3   0   6      24775.99      23836.60       317.97 o                         
  -2   0   6       8544.23       7975.99       122.41 o                         
  -1   0   6      21723.59      20437.52       274.75 o                         
   0   0   6      17498.31      18051.56       297.25 o                         
   1   0   6        415.47        422.93        14.94 o                         
   2   0   6       8503.68       8104.80       126.22 o                         
   3   0   6      59932.59      58103.68      1086.04 o                         
   4   0   6      19872.91      19121.79       281.59 o                         
   5   0   6      29026.78      28579.59       382.96 o                         
   6   0   6       5814.32       5887.55       112.04 o                         
   7   0   6       1771.61       1947.13        47.91 o                         
   8   0   6        213.58        354.40        31.24 o                         
   9   0   6      50466.21      50717.24      1180.71 o                         
  10   0   6      25930.08      26819.88       517.21 o                         
  11   0   6      10287.24      10372.43       275.93 o                         
  12   0   6       2174.73       2123.43        47.88 o                         
  13   0   6        565.68        668.02        21.72 o                         
  14   0   6        574.87        629.82        31.12 o                         
  15   0   6       8724.49       8554.00       309.12 o                         
  16   0   6       2953.66       2963.58       132.43 o                         
  17   0   6      11497.04      11823.19       250.59 o                         
  18   0   6       2264.81       2138.62       132.13 o                         
  19   0   6        190.85        193.19        40.90 o                         
  20   0   6        152.43        139.10        28.28 o                         
  21   0   6       7392.84       7951.34       242.32 o                         
 -25   1   6       3833.93       3829.34        84.38 o                         
 -24   1   6        836.85        849.43        29.69 o                         
 -23   1   6        528.22        541.26        24.12 o                         
 -22   1   6        493.36        513.23        27.22 o                         
 -21   1   6      11172.81      11341.23       195.44 o                         
 -20   1   6       4454.18       4529.69       108.83 o                         
 -19   1   6       5758.30       5765.59       118.37 o                         
 -18   1   6       6287.16       6024.05        87.96 o                         
 -17   1   6         12.30         38.24         6.18 o                         
 -16   1   6      10188.20      10202.26       128.38 o                         
 -15   1   6      16258.22      15986.14       193.69 o                         
 -14   1   6       6603.03       6203.21        87.00 o                         
 -13   1   6      26902.87      26965.56       314.38 o                         
 -12   1   6       9959.13      10277.08       127.47 o                         
 -11   1   6         20.96         13.44         5.27 o                         
 -10   1   6       6866.95       6653.94       102.04 o                         
  -9   1   6      50547.45      50596.81       739.71 o                         
  -8   1   6      30130.83      29196.45       363.74 o                         
  -7   1   6      29517.73      28601.85       356.20 o                         
  -6   1   6      36554.34      37647.50       433.93 o                         
  -5   1   6      14218.08      15897.75       167.35 o                         
  -4   1   6      20947.34      21358.81       211.08 o                         
  -3   1   6      12543.51      12037.87       112.23 o                         
  -2   1   6     101524.42      97556.27      1840.08 o                         
  -1   1   6       8159.52       7928.60        79.06 o                         
   0   1   6      14305.18      14764.39       141.84 o                         
   1   1   6       6498.38       7856.80        82.63 o                         
   2   1   6      44925.90      46229.36       450.20 o                         
   3   1   6      31555.51      31509.38       325.48 o                         
   4   1   6      39472.18      38157.38       392.98 o                         
   5   1   6      24714.64      25603.46       299.15 o                         
   6   1   6      12595.35      12624.64       137.15 o                         
   7   1   6        738.94        873.97        16.57 o                         
   8   1   6      12125.66      12065.02       234.54 o                         
   9   1   6      15165.00      15136.67       212.99 o                         
  10   1   6      26474.60      25826.89       353.90 o                         
  11   1   6       6638.70       6640.70       104.65 o                         
  12   1   6      22697.93      22729.35       316.04 o                         
  13   1   6        947.10        914.39        31.65 o                         
  14   1   6      12630.41      12490.97       184.75 o                         
  15   1   6       2844.66       2822.78        91.11 o                         
  16   1   6      22886.68      21859.66       529.67 o                         
  17   1   6       1250.57       1368.39        41.86 o                         
  18   1   6       3770.17       3702.00        70.20 o                         
  19   1   6        351.62        359.87        23.29 o                         
  20   1   6       4017.13       3882.05        89.50 o                         
  21   1   6         34.82         55.96        13.00 o                         
 -24   2   6       1602.77       1436.84        43.61 o                         
 -23   2   6         81.77         98.42        12.45 o                         
 -22   2   6       3794.95       3896.12        72.43 o                         
 -21   2   6       4406.18       4355.71        77.52 o                         
 -20   2   6      13671.92      13250.19       233.09 o                         
 -19   2   6       2379.62       2471.09        54.82 o                         
 -18   2   6       2760.52       2709.62        47.77 o                         
 -17   2   6        209.91        251.57        12.75 o                         
 -16   2   6       9875.82       9752.55       124.08 o                         
 -15   2   6       4981.49       4989.39        69.24 o                         
 -14   2   6      28952.98      28211.60       368.49 o                         
 -13   2   6      15092.87      15169.22       205.23 o                         
 -12   2   6       2719.57       2648.32        39.15 o                         
 -11   2   6        525.50        634.51        13.12 o                         
 -10   2   6      23010.70      23159.34       221.45 o                         
  -9   2   6      43188.87      44657.73       418.43 o                         
  -8   2   6      33503.96      32696.51       336.54 o                         
  -7   2   6      13730.21      12690.27       123.66 o                         
  -6   2   6       5308.57       5357.64        60.68 o                         
  -5   2   6        255.22        325.53        10.84 o                         
  -4   2   6      14872.00      14621.23       140.74 o                         
  -3   2   6      61056.21      61124.21      1138.64 o                         
  -2   2   6      63909.25      65861.40      1498.82 o                         
  -1   2   6      50549.08      51269.67       584.86 o                         
   0   2   6       4834.27       5036.16        55.06 o                         
   1   2   6        129.00        169.71         5.60 o                         
   2   2   6       5872.56       5676.59        58.57 o                         
   3   2   6      29104.22      27954.53       288.46 o                         
   4   2   6      19043.56      18540.10       206.82 o                         
   5   2   6      56490.07      57325.10       585.75 o                         
   6   2   6      11195.46      11707.74       128.71 o                         
   7   2   6         76.39        120.84        10.29 o                         
   8   2   6       2814.33       2798.93        51.54 o                         
   9   2   6      41093.58      42066.74       617.05 o                         
  10   2   6      17016.03      16738.72       258.74 o                         
  11   2   6      14436.53      14194.20       204.51 o                         
  12   2   6       1144.60       1143.20        29.91 o                         
  13   2   6        142.00        312.43        22.94 o                         
  14   2   6       1228.76       1229.25        49.87 o                         
  15   2   6      14687.56      15109.93       378.85 o                         
  16   2   6       3489.75       3577.29       114.48 o                         
  17   2   6      10776.39      10641.97       181.84 o                         
  18   2   6       1261.14       1213.21        35.68 o                         
  19   2   6          0.36         24.88        20.08 o                         
  20   2   6        442.69        429.18        28.78 o                         
  21   2   6      10229.67      10460.92       186.14 o                         
 -24   3   6        757.80        782.68        35.45 o                         
 -23   3   6        523.89        552.74        23.68 o                         
 -22   3   6          6.52         11.82        10.84 o                         
 -21   3   6      11562.61      11920.76       179.36 o                         
 -20   3   6       5013.59       4842.17        77.31 o                         
 -19   3   6      11386.68      10937.83       182.51 o                         
 -18   3   6       3058.66       2950.02        52.40 o                         
 -17   3   6        164.74        180.33        13.73 o                         
 -16   3   6       5059.50       4946.73        70.23 o                         
 -15   3   6      34974.99      34178.55       400.43 o                         
 -14   3   6       5350.50       4959.23        77.85 o                         
 -13   3   6      18127.29      18072.33       271.48 o                         
 -12   3   6       4994.33       4868.03        70.40 o                         
 -11   3   6       4220.67       4098.46        53.63 o                         
 -10   3   6       3827.45       3539.21        51.20 o                         
  -9   3   6      24117.81      23362.35       223.62 o                         
  -8   3   6      23268.19      22278.89       223.08 o                         
  -7   3   6      38630.25      39947.76       391.99 o                         
  -6   3   6      12902.31      13221.93       134.69 o                         
  -5   3   6         72.01        190.26         8.88 o                         
  -4   3   6      31511.59      33000.78       310.11 o                         
  -3   3   6      73274.73      75983.84      2446.25 o                         
  -2   3   6      10342.61       9690.42        96.19 o                         
  -1   3   6      50462.83      52297.96       487.46 o                         
   0   3   6      33653.80      34887.33       327.62 o                         
   1   3   6       3720.54       4202.73        45.46 o                         
   2   3   6      23356.37      24089.63       239.22 o                         
   3   3   6      43468.74      44841.92       484.05 o                         
   4   3   6      39078.79      37937.54       356.14 o                         
   5   3   6      10453.48      10145.31       118.78 o                         
   6   3   6       5789.65       5399.73        69.05 o                         
   7   3   6         42.85         62.16         6.94 o                         
   8   3   6      10152.01      10134.86       143.22 o                         
   9   3   6      13894.08      13429.29       168.74 o                         
  10   3   6      23431.90      22935.39       318.01 o                         
  11   3   6      12523.34      12444.03       182.65 o                         
  12   3   6       7000.37       6917.38       122.53 o                         
  13   3   6        811.60        751.68        27.08 o                         
  14   3   6       7426.43       6973.59       234.38 o                         
  15   3   6       5547.70       5359.40       255.26 o                         
  16   3   6      12533.31      12751.10       278.90 o                         
  17   3   6       1320.21       1417.24        45.76 o                         
  18   3   6       3430.14       3533.26        81.55 o                         
  19   3   6        212.13        214.58        32.60 o                         
  20   3   6       2183.47       2090.54        62.19 o                         
 -24   4   6        631.73        657.51        30.46 o                         
 -23   4   6        679.41        651.77        26.22 o                         
 -22   4   6       3725.06       3771.22        72.17 o                         
 -21   4   6       2225.11       2248.60        57.31 o                         
 -20   4   6       5811.28       5919.35        99.98 o                         
 -19   4   6       1972.98       1908.70        58.67 o                         
 -18   4   6       1403.75       1425.03        33.76 o                         
 -17   4   6         94.49        122.79        10.03 o                         
 -16   4   6       1979.70       1935.64        35.93 o                         
 -15   4   6       4394.94       4237.41        62.25 o                         
 -14   4   6      16811.85      16148.00       321.83 o                         
 -13   4   6      12994.50      13014.40       171.84 o                         
 -12   4   6       7527.54       7620.46       106.37 o                         
 -11   4   6        249.83        229.19         9.41 o                         
 -10   4   6       7559.94       7288.95        96.29 o                         
  -9   4   6      14703.33      14379.07       148.27 o                         
  -8   4   6      34072.59      34254.05       324.29 o                         
  -7   4   6       7751.82       7195.25        74.76 o                         
  -6   4   6         11.33        107.52         5.66 o                         
  -5   4   6       1476.99       1648.86        23.20 o                         
  -4   4   6      12031.89      11693.00       115.43 o                         
  -3   4   6      12644.64      12111.25       114.72 o                         
  -2   4   6        409.74        159.55         7.10 o                         
  -1   4   6      15241.59      14556.57       148.17 o                         
   0   4   6       4275.50       4477.37        48.58 o                         
   1   4   6       1340.01       1569.11        22.24 o                         
   2   4   6        743.66        415.08         9.30 o                         
   3   4   6      13305.01      12713.78       125.51 o                         
   4   4   6      25541.31      26239.31       260.67 o                         
   5   4   6      20694.38      19857.09       208.96 o                         
   6   4   6       1578.91       1536.47        32.50 o                         
   7   4   6        268.92        331.92        11.93 o                         
   8   4   6       6352.09       6188.04       116.34 o                         
   9   4   6      22269.61      21863.86       299.27 o                         
  10   4   6      10944.73      10563.18       229.53 o                         
  11   4   6      21835.01      21736.67       284.26 o                         
  12   4   6         67.53         87.67        12.60 o                         
  13   4   6          4.71         15.44         8.13 o                         
  14   4   6       1127.71       1126.25        47.02 o                         
  15   4   6      13834.09      13815.85       229.43 o                         
  16   4   6       1508.26       1663.69        55.88 o                         
  17   4   6       8336.47       8485.37       177.45 o                         
  18   4   6        514.68        507.27        34.75 o                         
  19   4   6         48.14         79.09        16.10 o                         
  20   4   6       1494.17       1692.51        58.42 o                         
 -23   5   6        397.80        390.04        22.01 o                         
 -22   5   6        154.99        137.51        14.11 o                         
 -21   5   6       8105.64       7979.42       130.20 o                         
 -20   5   6       4840.10       4751.03        88.90 o                         
 -19   5   6       4012.93       4187.93       108.00 o                         
 -18   5   6       5100.18       5051.02        87.74 o                         
 -17   5   6        494.93        555.63        23.68 o                         
 -16   5   6       2066.75       2045.70        44.43 o                         
 -15   5   6      17987.98      17202.88       309.85 o                         
 -14   5   6       5227.41       5145.78       118.04 o                         
 -13   5   6       5470.69       5231.05        73.43 o                         
 -12   5   6       7650.59       7406.01       146.50 o                         
 -11   5   6       3623.91       3480.26        51.69 o                         
 -10   5   6       1080.47       1066.14        20.17 o                         
  -9   5   6      14794.62      14638.63       158.82 o                         
  -8   5   6      20255.86      20347.55       228.40 o                         
  -7   5   6       7435.57       7133.73        82.05 o                         
  -6   5   6      15533.34      15920.87       162.43 o                         
  -5   5   6       1618.23       1585.96        21.48 o                         
  -4   5   6       3837.26       3692.49        43.90 o                         
  -3   5   6      16656.22      16314.46       158.51 o                         
  -2   5   6      47140.04      47463.63       444.73 o                         
  -1   5   6       8277.10       8219.78        83.95 o                         
   0   5   6       7146.16       6981.19        72.34 o                         
   1   5   6       1763.99       1843.64        23.95 o                         
   2   5   6       9496.56       9684.92        93.68 o                         
   3   5   6      13199.74      12688.34       137.22 o                         
   4   5   6      29089.33      28473.48       332.36 o                         
   5   5   6       2326.48       2204.19        37.04 o                         
   6   5   6       6761.21       6780.15        87.15 o                         
   7   5   6         26.00         37.34         4.61 o                         
   8   5   6       9139.65       9118.16       114.52 o                         
   9   5   6       5103.53       4745.06        83.92 o                         
  10   5   6      12523.27      12046.53       176.45 o                         
  11   5   6       4949.54       4810.98        92.40 o                         
  12   5   6       5246.75       4963.98       125.11 o                         
  13   5   6        661.95        674.15        33.57 o                         
  14   5   6       3354.14       3424.04        76.35 o                         
  15   5   6       3785.64       3942.34        85.97 o                         
  16   5   6      11157.07      11192.21       194.74 o                         
  17   5   6        311.21        278.93        28.22 o                         
  18   5   6       1099.44       1261.11        45.35 o                         
  19   5   6        283.00        341.82        27.72 o                         
 -22   6   6       1013.31       1066.74        34.26 o                         
 -21   6   6       1935.95       1978.02        48.91 o                         
 -20   6   6       6210.32       6271.23       128.97 o                         
 -19   6   6       2296.49       2361.01        52.90 o                         
 -18   6   6       1099.48       1116.44        32.39 o                         
 -17   6   6        374.86        346.53        18.62 o                         
 -16   6   6       4654.02       4505.56        87.82 o                         
 -15   6   6       2940.23       2846.59        55.62 o                         
 -14   6   6      14762.26      14702.35       234.15 o                         
 -13   6   6       7466.53       7223.42       108.18 o                         
 -12   6   6       1776.39       2007.89        38.43 o                         
 -11   6   6        114.06        116.56         8.55 o                         
 -10   6   6      15258.96      15143.35       204.37 o                         
  -9   6   6       5357.14       5281.01        79.67 o                         
  -8   6   6      24906.56      25420.26       333.75 o                         
  -7   6   6      12656.15      12242.23       134.74 o                         
  -6   6   6          3.64         28.03         5.43 o                         
  -5   6   6        131.02        132.31         7.78 o                         
  -4   6   6      14412.07      14412.56       155.62 o                         
  -3   6   6      12729.43      12043.04       164.78 o                         
  -2   6   6       8920.50       8653.10       102.30 o                         
  -1   6   6      20014.93      19429.58       247.45 o                         
   0   6   6       2619.57       2870.63        47.67 o                         
   1   6   6        778.16        868.18        20.72 o                         
   2   6   6       1952.39       1749.19        32.47 o                         
   3   6   6      10846.91      10330.68       127.94 o                         
   4   6   6      18476.20      18509.62       234.57 o                         
   5   6   6      13740.11      13575.03       164.64 o                         
   6   6   6       2817.30       2925.11        43.35 o                         
   7   6   6       1595.70       1651.51        30.08 o                         
   8   6   6       7094.95       7181.25        94.22 o                         
   9   6   6      11702.26      11385.20       151.13 o                         
  10   6   6       6837.98       6411.88        93.29 o                         
  11   6   6       6596.34       6333.50       112.72 o                         
  12   6   6          2.93         31.70        10.32 o                         
  13   6   6         26.19         57.68        11.63 o                         
  14   6   6       1562.35       1491.43        41.82 o                         
  15   6   6       3400.52       3430.97        72.99 o                         
  16   6   6       1545.11       1694.09        60.88 o                         
  17   6   6       8269.63       8447.98       205.28 o                         
  18   6   6          7.84         18.85        11.59 o                         
 -21   7   6       3259.86       3253.84        74.04 o                         
 -20   7   6       2510.88       2480.40        60.05 o                         
 -19   7   6       1963.72       1901.29        51.83 o                         
 -18   7   6       3972.87       3837.35        72.52 o                         
 -17   7   6        544.33        513.82        21.84 o                         
 -16   7   6        489.14        483.77        20.56 o                         
 -15   7   6       6380.93       6357.10        97.21 o                         
 -14   7   6       5403.05       5703.36        97.21 o                         
 -13   7   6       2906.34       3058.49        56.39 o                         
 -12   7   6       4165.58       4198.28        74.42 o                         
 -11   7   6        980.14       1135.72        28.37 o                         
 -10   7   6         20.78         43.23         6.43 o                         
  -9   7   6      11453.16      11389.72       155.71 o                         
  -8   7   6      18219.94      18119.78       231.88 o                         
  -7   7   6       1554.88       1550.35        30.13 o                         
  -6   7   6       7197.93       7339.53        95.47 o                         
  -5   7   6       2174.19       2109.67        34.34 o                         
  -4   7   6       2031.21       2027.75        33.13 o                         
  -3   7   6       8742.34       8808.90       111.10 o                         
  -2   7   6      18599.26      18547.85       258.68 o                         
  -1   7   6       1602.34       1619.79        39.60 o                         
   0   7   6       7922.23       7836.53       125.61 o                         
   1   7   6       1518.94       1429.36        32.59 o                         
   2   7   6       2439.47       2415.00        42.19 o                         
   3   7   6       5352.78       5323.54        79.09 o                         
   4   7   6      19552.87      19023.66       265.48 o                         
   5   7   6       2361.37       2378.50        45.93 o                         
   6   7   6       2290.18       2270.06        45.43 o                         
   7   7   6       1324.75       1159.30        24.08 o                         
   8   7   6        699.69        727.42        23.55 o                         
   9   7   6       5122.62       5147.13        75.90 o                         
  10   7   6      11426.86      11228.95       151.08 o                         
  11   7   6        800.67        807.53        20.23 o                         
  12   7   6       5703.13       5629.83        85.76 o                         
  13   7   6       1229.25       1338.81        41.56 o                         
  14   7   6       3498.90       3310.57        88.53 o                         
  15   7   6       2788.22       2641.00        73.38 o                         
  16   7   6       5932.02       6071.30       111.99 o                         
  17   7   6         47.26         51.62        14.07 o                         
 -20   8   6       4156.75       4145.60        79.35 o                         
 -19   8   6       1718.77       1800.26        51.80 o                         
 -18   8   6        520.75        533.93        25.76 o                         
 -17   8   6        439.45        502.63        25.03 o                         
 -16   8   6       4248.31       4446.94        80.67 o                         
 -15   8   6        376.65        396.82        25.94 o                         
 -14   8   6       7875.79       7706.16       154.56 o                         
 -13   8   6       6901.08       7130.47       135.12 o                         
 -12   8   6        159.83        156.28        13.12 o                         
 -11   8   6       1276.25       1324.79        47.80 o                         
 -10   8   6       3951.53       3857.00        65.47 o                         
  -9   8   6       3320.67       3375.35        51.86 o                         
  -8   8   6       3117.60       3428.38        57.23 o                         
  -7   8   6       3377.61       3470.27        52.42 o                         
  -6   8   6        390.90        460.00        13.92 o                         
  -5   8   6       1174.54       1212.80        23.29 o                         
  -4   8   6       3669.08       3742.20        65.76 o                         
  -3   8   6       2127.74       2076.05        43.17 o                         
  -2   8   6      11205.25      11420.86       165.51 o                         
  -1   8   6       3753.30       3818.65        66.95 o                         
   0   8   6        292.79        318.14        17.66 o                         
   1   8   6        412.14        423.79        17.06 o                         
   2   8   6      10339.16      10481.00       156.19 o                         
   3   8   6       2370.33       2314.86        52.87 o                         
   4   8   6       1296.59       1442.00        62.05 o                         
   5   8   6      11334.27      10999.35       258.29 o                         
   6   8   6          6.82         27.70         8.72 o                         
   7   8   6        140.36        138.03        13.56 o                         
   8   8   6       2369.33       2278.14        51.68 o                         
   9   8   6       7030.68       6660.41       116.11 o                         
  10   8   6       4262.15       3918.10        58.69 o                         
  11   8   6       2255.61       2201.49        38.71 o                         
  12   8   6        151.28        135.22        10.44 o                         
  13   8   6          3.39          9.89         9.10 o                         
  14   8   6       2527.51       2367.97        61.42 o                         
  15   8   6        843.92        879.45        36.60 o                         
  16   8   6        472.14        515.36        30.75 o                         
 -18   9   6        948.65       1004.27        39.95 o                         
 -17   9   6        104.37        152.52        14.26 o                         
 -16   9   6        351.81        291.53        17.91 o                         
 -15   9   6       3076.34       3092.15        99.33 o                         
 -14   9   6       2013.65       2079.37        51.63 o                         
 -13   9   6       4143.08       4271.64        83.71 o                         
 -12   9   6       1981.81       1911.99        51.31 o                         
 -11   9   6        673.35        670.89        23.90 o                         
 -10   9   6        479.95        462.85        18.19 o                         
  -9   9   6      10683.07      10239.12       148.50 o                         
  -8   9   6       3256.48       3244.46        70.02 o                         
  -7   9   6       3343.19       3300.69        81.34 o                         
  -6   9   6       3599.11       3623.22        57.72 o                         
  -5   9   6       4131.11       3995.34        78.83 o                         
  -4   9   6        503.02        499.18        21.97 o                         
  -3   9   6       7750.83       7706.26       132.53 o                         
  -2   9   6       6302.82       6065.61       107.57 o                         
  -1   9   6        617.54        628.83        23.46 o                         
   0   9   6       3566.64       3439.52       126.05 o                         
   1   9   6        419.07        404.68        31.26 o                         
   2   9   6        196.16        181.64        18.00 o                         
   3   9   6      11168.66      10854.98       201.61 o                         
   4   9   6       2921.48       2894.97        70.07 o                         
   5   9   6       2046.62       2005.72        62.27 o                         
   6   9   6       2019.07       1988.26        62.27 o                         
   7   9   6       4005.99       3836.08        88.98 o                         
   8   9   6        507.57        541.28        27.07 o                         
   9   9   6       6471.27       6590.27       121.68 o                         
  10   9   6       5447.11       5206.79        91.34 o                         
  11   9   6        250.86        268.56        22.70 o                         
  12   9   6       2922.69       2972.52        69.77 o                         
  13   9   6       2169.36       2246.78        50.95 o                         
  14   9   6        171.84        161.15        15.86 o                         
  15   9   6       3657.50       3714.15        84.40 o                         
 -17  10   6       1972.93       2075.68        52.89 o                         
 -16  10   6       2163.67       1988.42        51.30 o                         
 -15  10   6        659.75        582.62        23.01 o                         
 -14  10   6        635.43        635.59        23.30 o                         
 -13  10   6       2951.97       3022.64        66.39 o                         
 -12  10   6        228.75        232.83        15.28 o                         
 -11  10   6       1852.34       1880.17        45.48 o                         
 -10  10   6       3417.44       3215.59        83.83 o                         
  -9  10   6       2329.46       2277.58        43.21 o                         
  -8  10   6       1466.38       1574.64        36.79 o                         
  -7  10   6       7311.76       7286.95       112.14 o                         
  -6  10   6       1054.61       1089.54        38.29 o                         
  -5  10   6        426.41        491.99        26.14 o                         
  -4  10   6       2727.95       2731.42        73.34 o                         
  -3  10   6       2081.80       1981.48        54.40 o                         
  -2  10   6       1359.51       1266.55        37.91 o                         
  -1  10   6       8723.20       8609.72       185.85 o                         
   0  10   6        842.84        722.36        26.11 o                         
   1  10   6       1154.18       1201.50        42.29 o                         
   2  10   6       1836.23       1889.84        49.17 o                         
   3  10   6       1544.27       1564.26        48.36 o                         
   4  10   6        596.40        606.67        32.76 o                         
   5  10   6       6077.32       5833.47       110.74 o                         
   6  10   6        250.98        260.09        23.04 o                         
   7  10   6        894.99        981.28        35.38 o                         
   8  10   6       2079.86       2175.14        83.93 o                         
   9  10   6       1443.87       1552.69        53.29 o                         
  10  10   6        467.45        492.51        38.57 o                         
  11  10   6       2716.75       2795.03        68.85 o                         
  12  10   6        282.65        309.66        28.59 o                         
  13  10   6          0.93         15.04        12.02 o                         
 -14  11   6       2135.82       2093.84        51.79 o                         
 -13  11   6        282.97        288.85        18.64 o                         
 -12  11   6        732.90        719.22        27.66 o                         
 -11  11   6        554.83        662.83        38.29 o                         
 -10  11   6       1683.06       1670.04        57.13 o                         
  -9  11   6       5190.38       5082.03       135.95 o                         
  -8  11   6       2411.84       2434.19        65.47 o                         
  -7  11   6         41.29         61.11         8.89 o                         
  -6  11   6       4964.93       4902.04        83.96 o                         
  -5  11   6       2453.74       2530.04        61.87 o                         
  -4  11   6        174.69        182.75        13.41 o                         
  -3  11   6       2487.82       2705.72        64.84 o                         
  -2  11   6       4673.59       4539.43        90.47 o                         
  -1  11   6        180.28        215.98        15.49 o                         
   0  11   6       2038.66       2023.76        57.10 o                         
   1  11   6       2497.03       2640.89        68.87 o                         
   2  11   6        126.03        142.79        17.63 o                         
   3  11   6       1544.49       1565.61        53.50 o                         
   4  11   6       4285.18       4330.99       103.76 o                         
   5  11   6        636.23        626.74        33.46 o                         
   6  11   6        853.23        953.40        36.30 o                         
   7  11   6       1941.88       1913.50        54.46 o                         
   8  11   6         42.75         77.14        14.03 o                         
   9  11   6       3338.00       3374.39        78.83 o                         
  10  11   6       2401.03       2413.38        65.00 o                         
  11  11   6         39.95         53.44        14.38 o                         
 -11  12   6       1192.75       1234.49        67.63 o                         
 -10  12   6       2637.66       2610.35        63.32 o                         
  -9  12   6          1.23         17.74        12.13 o                         
  -8  12   6        497.68        572.82        50.57 o                         
  -7  12   6       1832.18       1780.62        62.59 o                         
  -6  12   6        899.29        875.19        43.66 o                         
  -5  12   6       1731.07       1667.06        80.15 o                         
  -4  12   6       1585.43       1526.28        57.68 o                         
  -3  12   6         14.58          7.25         8.53 o                         
  -2  12   6        172.96        173.88        16.62 o                         
  -1  12   6       1075.39       1113.48        38.31 o                         
   0  12   6        741.86        739.04        30.95 o                         
   1  12   6        573.46        643.34        28.87 o                         
   2  12   6       1077.00       1068.54        38.40 o                         
   3  12   6         74.62         76.97        15.59 o                         
   4  12   6        867.18        931.58        36.92 o                         
   5  12   6       1109.73       1230.30        42.58 o                         
   6  12   6        201.22        219.31        21.36 o                         
   7  12   6        227.86        220.70        23.35 o                         
   8  12   6       3115.49       3276.33        89.31 o                         
  -6  13   6        975.95       1089.23        49.05 o                         
  -5  13   6        626.73        688.45        39.40 o                         
  -4  13   6        391.12        488.05        36.73 o                         
  -3  13   6       1865.95       1895.81        68.23 o                         
  -2  13   6       1404.60       1444.12        56.09 o                         
  -1  13   6        302.35        321.16        29.31 o                         
   0  13   6       1147.38       1164.65        39.30 o                         
   1  13   6       3427.46       3236.87        75.27 o                         
   2  13   6        311.93        321.51        25.82 o                         
 -25   1   7        818.90        750.82        28.11 o                         
 -24   1   7         72.46         74.28        15.50 o                         
 -23   1   7          0.95         -2.34         8.19 o                         
 -22   1   7         75.04         51.84         9.30 o                         
 -21   1   7        653.03        645.75        19.08 o                         
 -20   1   7        177.45        171.04        11.46 o                         
 -19   1   7         98.67        109.12        10.73 o                         
 -18   1   7       1709.61       1629.41        33.56 o                         
 -17   1   7       1458.42       1453.08        28.05 o                         
 -16   1   7        795.50        795.81        21.84 o                         
 -15   1   7         10.89         27.39         7.47 o                         
 -14   1   7        378.32        421.08        23.67 o                         
 -13   1   7        162.54        134.50        13.24 o                         
 -12   1   7        202.57        206.88        16.71 o                         
 -11   1   7        261.83        305.59        15.40 o                         
 -10   1   7        298.82        340.30        12.95 o                         
  -9   1   7        579.70        719.31        18.67 o                         
  -8   1   7        389.70        426.09        14.15 o                         
  -7   1   7       1001.77        997.92        21.76 o                         
  -6   1   7          2.74          2.59         2.27 o                         
  -5   1   7          6.45         10.17         2.45 o                         
  -4   1   7        107.68        121.16         5.05 o                         
  -3   1   7         57.46         66.93         3.76 o                         
  -2   1   7        257.57        275.08         7.45 o                         
  -1   1   7       1346.68       1424.76        18.59 o                         
   0   1   7        233.73        272.74         6.86 o                         
   1   1   7        170.57        179.30         6.03 o                         
   2   1   7        130.35        184.48         6.00 o                         
   3   1   7        103.74        142.52         7.98 o                         
   4   1   7        304.72        343.17        10.77 o                         
   5   1   7        884.76        992.18        20.82 o                         
   6   1   7        150.94        188.08         7.39 o                         
   7   1   7        713.26        810.56        19.15 o                         
   8   1   7        720.57        751.54        23.63 o                         
   9   1   7         17.70         12.13         4.51 o                         
  10   1   7        804.39        892.14        23.72 o                         
  11   1   7         10.34         31.41         6.64 o                         
  12   1   7       2228.47       2275.67        57.12 o                         
  13   1   7       1035.51       1057.11        28.50 o                         
  14   1   7       1685.17       1609.71        98.43 o                         
  15   1   7          5.42          4.49         8.23 o                         
  16   1   7        238.93        257.33        18.66 o                         
  17   1   7         38.43         30.95         8.86 o                         
  18   1   7        506.89        437.36        26.52 o                         
  19   1   7         64.08         71.01        16.77 o                         
  20   1   7         88.23         89.86        19.34 o                         
 -24   2   7          3.49         -0.49         8.26 o                         
 -23   2   7          9.08         16.81         8.56 o                         
 -22   2   7         45.35         37.55         9.28 o                         
 -21   2   7        108.75        102.76         9.94 o                         
 -20   2   7        276.07        254.37        13.00 o                         
 -19   2   7        178.75        211.08        14.56 o                         
 -18   2   7        215.81        201.88        11.27 o                         
 -17   2   7         84.48         79.39         7.32 o                         
 -16   2   7        268.46        262.44        12.87 o                         
 -15   2   7         20.69         21.71         5.07 o                         
 -14   2   7        177.01        180.54         9.32 o                         
 -13   2   7        257.10        249.50        19.01 o                         
 -12   2   7       1798.12       1774.59        34.37 o                         
 -11   2   7         69.65         75.98         6.74 o                         
 -10   2   7        520.62        515.58        12.46 o                         
  -9   2   7        278.09        281.01        10.31 o                         
  -8   2   7       3531.31       3675.48        54.02 o                         
  -7   2   7       1847.10       2001.52        26.61 o                         
  -6   2   7        388.93        371.33         8.20 o                         
  -5   2   7        572.84        730.50        12.10 o                         
  -4   2   7        220.16        226.60         6.35 o                         
  -3   2   7       1817.85       2023.61        25.27 o                         
  -2   2   7       4070.29       4232.89        46.05 o                         
  -1   2   7       1434.03       1572.37        21.85 o                         
   0   2   7        926.71        953.59        15.54 o                         
   1   2   7          7.38          7.14         2.43 o                         
   2   2   7        388.69        471.99        11.43 o                         
   3   2   7        896.94        901.00        14.11 o                         
   4   2   7       1110.63       1037.94        18.24 o                         
   5   2   7       1197.13       1298.50        21.47 o                         
   6   2   7       1484.81       1465.04        27.83 o                         
   7   2   7        432.23        451.58        14.70 o                         
   8   2   7          4.18         11.59         4.35 o                         
   9   2   7          8.01          7.94         5.03 o                         
  10   2   7       1959.93       1937.67        40.93 o                         
  11   2   7        668.82        689.03        23.02 o                         
  12   2   7        287.47        255.68        26.78 o                         
  13   2   7         28.94         35.07         8.87 o                         
  14   2   7         53.01         45.36        16.99 o                         
  15   2   7          2.07          3.40         7.03 o                         
  16   2   7        193.87        195.36        17.68 o                         
  17   2   7        205.35        205.40        16.74 o                         
  18   2   7       1518.19       1376.12        42.18 o                         
  19   2   7         55.35         75.67        15.61 o                         
  20   2   7          4.15         16.47        12.34 o                         
 -24   3   7         91.43         96.54        12.41 o                         
 -23   3   7        960.53        917.00        41.83 o                         
 -22   3   7         43.47         56.20        10.40 o                         
 -21   3   7        510.54        458.30        17.67 o                         
 -20   3   7        166.01        182.78        14.82 o                         
 -19   3   7        259.12        264.89        14.08 o                         
 -18   3   7        429.29        428.53        17.05 o                         
 -17   3   7        874.71        843.80        22.44 o                         
 -16   3   7        516.41        534.35        24.13 o                         
 -15   3   7       2893.56       2671.95        42.36 o                         
 -14   3   7        181.36        186.62         9.83 o                         
 -13   3   7        561.21        625.38        15.95 o                         
 -12   3   7        905.24        912.87        18.58 o                         
 -11   3   7        127.41        162.63         8.64 o                         
 -10   3   7        737.89        752.01        14.66 o                         
  -9   3   7       3925.21       4039.68        49.42 o                         
  -8   3   7        538.60        631.44        12.83 o                         
  -7   3   7       7046.91       7385.87        79.82 o                         
  -6   3   7       2960.74       3172.53        38.07 o                         
  -5   3   7         18.96         20.08         3.29 o                         
  -4   3   7       1218.79       1240.14        18.06 o                         
  -3   3   7        678.72        702.48        12.54 o                         
  -2   3   7         13.62         15.35         2.58 o                         
  -1   3   7       9309.89       9747.95        93.67 o                         
   0   3   7        177.97        201.29         9.15 o                         
   1   3   7       1535.25       1778.60        23.41 o                         
   2   3   7       4302.11       4595.38        60.15 o                         
   3   3   7        790.18        817.28        14.67 o                         
   4   3   7          0.83         12.42         3.03 o                         
   5   3   7       1413.97       1289.64        24.95 o                         
   6   3   7        394.62        426.52        12.85 o                         
   7   3   7        387.42        374.23        20.58 o                         
   8   3   7        863.86        793.16        26.76 o                         
   9   3   7       2362.30       2334.24        46.16 o                         
  10   3   7       3453.20       3397.98        67.96 o                         
  11   3   7       3033.34       3153.17        60.15 o                         
  12   3   7        915.55        883.05        29.59 o                         
  13   3   7         52.73         59.25        11.45 o                         
  14   3   7       1509.32       1466.84        70.59 o                         
  15   3   7       1361.00       1338.47        48.60 o                         
  16   3   7        754.82        783.99        38.38 o                         
  17   3   7       2448.96       2514.07        72.50 o                         
  18   3   7        198.57        217.92        21.89 o                         
  19   3   7          6.68          3.51        11.82 o                         
  20   3   7         93.83         91.27        16.56 o                         
 -24   4   7        703.76        735.78        36.37 o                         
 -23   4   7         68.25         74.86        12.65 o                         
 -22   4   7        910.79        949.39        31.65 o                         
 -21   4   7          5.35          6.06         7.98 o                         
 -20   4   7       1398.86       1393.82        42.83 o                         
 -19   4   7        486.18        491.74        19.48 o                         
 -18   4   7       1158.68       1146.43        34.03 o                         
 -17   4   7        217.87        239.82        13.41 o                         
 -16   4   7        690.72        653.97        19.01 o                         
 -15   4   7       3101.29       2870.15        56.04 o                         
 -14   4   7       8079.76       7966.80       129.04 o                         
 -13   4   7       4128.59       4203.72        70.12 o                         
 -12   4   7        186.67        215.91        10.28 o                         
 -11   4   7       2861.58       2896.78        43.72 o                         
 -10   4   7        714.51        631.46        14.04 o                         
  -9   4   7        622.48        614.07        16.89 o                         
  -8   4   7       8130.63       8421.64        96.26 o                         
  -7   4   7       2801.59       2890.56        36.47 o                         
  -6   4   7       1511.43       1447.08        20.72 o                         
  -5   4   7       2122.67       2118.71        27.30 o                         
  -4   4   7       2551.16       2586.42        31.51 o                         
  -3   4   7       4239.63       4294.21        45.80 o                         
  -2   4   7       3566.10       3411.17        39.25 o                         
  -1   4   7       4790.66       4933.47        56.00 o                         
   0   4   7       4871.15       5071.99        62.95 o                         
   1   4   7        280.19        276.95         7.80 o                         
   2   4   7       1410.90       1387.18        19.82 o                         
   3   4   7       3449.40       3462.11        43.69 o                         
   4   4   7       3367.41       3258.30        41.13 o                         
   5   4   7        134.59        188.99         7.27 o                         
   6   4   7       2902.86       2958.72        48.31 o                         
   7   4   7       1990.71       2035.30        53.64 o                         
   8   4   7        155.97        149.10         9.94 o                         
   9   4   7       6597.54       6364.67       126.20 o                         
  10   4   7        518.71        552.98        19.45 o                         
  11   4   7       1022.14        980.78        32.98 o                         
  12   4   7       3179.62       3040.27        91.69 o                         
  13   4   7        314.92        306.13        42.76 o                         
  14   4   7        113.32        136.42        19.02 o                         
  15   4   7       1102.33       1169.82        40.79 o                         
  16   4   7       2082.72       2140.37        80.50 o                         
  17   4   7         75.44        111.22        16.36 o                         
  18   4   7        583.19        628.51        37.21 o                         
  19   4   7         23.80         27.02        13.51 o                         
 -23   5   7         29.53         37.95        10.00 o                         
 -22   5   7         36.86         24.43         9.79 o                         
 -21   5   7        727.64        771.87        28.58 o                         
 -20   5   7        209.74        237.78        17.32 o                         
 -19   5   7       1885.89       1885.45        48.86 o                         
 -18   5   7       1127.76       1038.77        30.39 o                         
 -17   5   7         12.05         20.64         6.92 o                         
 -16   5   7        727.46        674.30        20.14 o                         
 -15   5   7        812.52        825.30        23.09 o                         
 -14   5   7          0.97         -1.64         5.27 o                         
 -13   5   7       2564.13       2469.17        40.76 o                         
 -12   5   7        561.27        510.40        15.02 o                         
 -11   5   7        210.18        230.50        10.74 o                         
 -10   5   7       5086.18       5126.79        63.84 o                         
  -9   5   7       2346.58       2222.52        34.46 o                         
  -8   5   7        446.65        435.42        11.91 o                         
  -7   5   7       5991.37       5899.26        70.39 o                         
  -6   5   7       1775.65       1764.17        28.64 o                         
  -5   5   7          3.34         22.23         4.22 o                         
  -4   5   7       3528.08       3627.12        43.77 o                         
  -3   5   7       5753.47       5715.48        64.47 o                         
  -2   5   7        814.25        891.53        16.66 o                         
  -1   5   7       8146.66       8032.57        86.54 o                         
   0   5   7       5440.56       5560.28        60.18 o                         
   1   5   7       1341.40       1401.55        22.15 o                         
   2   5   7       2485.87       2451.79        33.27 o                         
   3   5   7       2635.92       2571.01        34.91 o                         
   4   5   7       2015.01       1969.89        30.15 o                         
   5   5   7       9309.05       9408.06       153.90 o                         
   6   5   7       6232.48       6168.05        80.49 o                         
   7   5   7       4152.04       4094.64        68.62 o                         
   8   5   7       1937.98       1872.81        38.83 o                         
   9   5   7        945.17        939.38        31.48 o                         
  10   5   7         44.05         58.11        11.06 o                         
  11   5   7       8858.73       8491.48       164.36 o                         
  12   5   7       1051.09        979.64        44.50 o                         
  13   5   7        557.53        631.56        30.44 o                         
  14   5   7        605.05        650.42        30.29 o                         
  15   5   7         35.68         36.45        11.90 o                         
  16   5   7          2.81         -1.80        14.17 o                         
  17   5   7       2507.63       2628.81        69.17 o                         
  18   5   7        284.57        331.01        27.22 o                         
  19   5   7        524.73        528.48        33.03 o                         
 -22   6   7        867.16        912.61        35.82 o                         
 -21   6   7        200.85        206.20        16.76 o                         
 -20   6   7       1540.51       1508.15        50.70 o                         
 -19   6   7       2364.39       2186.15        58.87 o                         
 -18   6   7        764.42        731.53        29.25 o                         
 -17   6   7        229.77        239.82        16.66 o                         
 -16   6   7       1417.13       1443.03        38.69 o                         
 -15   6   7         64.62         75.73         9.50 o                         
 -14   6   7       2811.55       2811.81        95.60 o                         
 -13   6   7        395.62        357.70        15.71 o                         
 -12   6   7       2453.61       2487.91        46.58 o                         
 -11   6   7       2053.79       2087.97        39.14 o                         
 -10   6   7        767.59        744.06        26.09 o                         
  -9   6   7       2006.87       2068.29        31.60 o                         
  -8   6   7      12297.27      12092.57       128.07 o                         
  -7   6   7       3374.37       3366.33        47.07 o                         
  -6   6   7        843.25        825.02        16.74 o                         
  -5   6   7        670.91        681.33        14.91 o                         
  -4   6   7        410.75        384.08        15.44 o                         
  -3   6   7       4014.25       3807.45        46.57 o                         
  -2   6   7       7360.81       7250.02        87.67 o                         
  -1   6   7       1939.20       1904.00        29.18 o                         
   0   6   7       5179.32       5347.57        67.02 o                         
   1   6   7        548.57        507.11        12.10 o                         
   2   6   7        977.75        984.55        18.35 o                         
   3   6   7       4225.36       4212.71        64.74 o                         
   4   6   7       3634.83       3605.92        51.54 o                         
   5   6   7        446.02        433.29        12.51 o                         
   6   6   7       6284.56       6176.73        82.97 o                         
   7   6   7        220.47        226.07         9.83 o                         
   8   6   7        294.57        294.36        11.53 o                         
   9   6   7       2943.82       2911.27        76.79 o                         
  10   6   7       3194.89       3176.18        67.05 o                         
  11   6   7        503.09        534.34        27.73 o                         
  12   6   7       2678.26       2659.28        63.29 o                         
  13   6   7        500.75        547.02        28.33 o                         
  14   6   7        560.09        496.44        26.04 o                         
  15   6   7       4307.29       4371.65       118.58 o                         
  16   6   7       3931.66       4058.07        91.26 o                         
  17   6   7          0.80         19.53        16.83 o                         
  18   6   7       1500.42       1488.86        51.56 o                         
 -21   7   7       1530.76       1453.51        45.02 o                         
 -20   7   7        585.98        600.28        24.88 o                         
 -19   7   7        295.60        295.08        22.57 o                         
 -18   7   7       1778.26       1762.03        60.47 o                         
 -17   7   7          1.51         -0.59         7.15 o                         
 -16   7   7        285.96        312.64        20.38 o                         
 -15   7   7       3963.34       3945.74        71.96 o                         
 -14   7   7       1572.20       1549.08        39.07 o                         
 -13   7   7       4134.74       3997.66        71.11 o                         
 -12   7   7       1072.18       1171.35        33.33 o                         
 -11   7   7         11.24         18.98         5.40 o                         
 -10   7   7        174.74        181.25        13.50 o                         
  -9   7   7       6487.41       6462.68        87.48 o                         
  -8   7   7        130.06        154.69        10.80 o                         
  -7   7   7       8061.34       8101.41       105.18 o                         
  -6   7   7       2043.95       2032.29        34.70 o                         
  -5   7   7         49.98         61.31         5.67 o                         
  -4   7   7       1896.42       1933.51        32.64 o                         
  -3   7   7       2539.64       2480.22        36.88 o                         
  -2   7   7         64.67         79.02         9.50 o                         
  -1   7   7      11051.40      11007.70       163.02 o                         
   0   7   7       1748.13       1657.25        33.73 o                         
   1   7   7         66.99         67.55         7.23 o                         
   2   7   7       2672.78       2630.15        50.23 o                         
   3   7   7       2283.25       2234.87        44.61 o                         
   4   7   7         52.33         64.53         9.94 o                         
   5   7   7       4670.76       4675.29        93.79 o                         
   6   7   7        983.33        873.29        19.91 o                         
   7   7   7        444.96        494.15        18.18 o                         
   8   7   7        873.27        923.46        22.27 o                         
   9   7   7       4025.83       3821.34        62.96 o                         
  10   7   7       1485.52       1545.80        34.53 o                         
  11   7   7       2794.27       2875.20        68.62 o                         
  12   7   7        111.43        105.06        13.84 o                         
  13   7   7        307.03        319.82        22.46 o                         
  14   7   7       1072.87       1074.88        42.57 o                         
  15   7   7        886.80        938.86        35.02 o                         
  16   7   7       1273.15       1264.01        46.70 o                         
  17   7   7       2343.79       2257.18        76.26 o                         
 -20   8   7       1120.20       1083.98        37.45 o                         
 -19   8   7        618.66        678.77        29.09 o                         
 -18   8   7        330.05        310.62        27.00 o                         
 -17   8   7        128.42        151.93        14.17 o                         
 -16   8   7       1220.93       1135.84        32.94 o                         
 -15   8   7        399.64        382.68        19.30 o                         
 -14   8   7       3144.11       3106.66        66.50 o                         
 -13   8   7        862.88        807.00        34.95 o                         
 -12   8   7        441.48        501.37        21.43 o                         
 -11   8   7       1199.40       1225.53        32.48 o                         
 -10   8   7        290.49        309.33        16.37 o                         
  -9   8   7        616.93        666.64        18.37 o                         
  -8   8   7       6038.50       6028.82        82.90 o                         
  -7   8   7       2912.85       2832.59        60.46 o                         
  -6   8   7       5994.89       5954.14        81.16 o                         
  -5   8   7        271.71        270.37        11.36 o                         
  -4   8   7       3111.86       2833.23        43.59 o                         
  -3   8   7       1454.20       1460.25        35.34 o                         
  -2   8   7       9907.19       9908.56       150.81 o                         
  -1   8   7       1302.53       1299.74        36.18 o                         
   0   8   7       1789.12       1959.45        53.75 o                         
   1   8   7        745.43        698.24        28.58 o                         
   2   8   7        503.38        519.42        22.72 o                         
   3   8   7       2070.09       2112.45        50.81 o                         
   4   8   7       6327.92       6107.06       119.47 o                         
   5   8   7        333.57        298.27        20.33 o                         
   6   8   7       4466.81       4139.34        86.82 o                         
   7   8   7       1378.01       1314.54        38.81 o                         
   8   8   7          4.25          8.14         9.22 o                         
   9   8   7       1501.62       1371.22        28.72 o                         
  10   8   7       6568.94       6404.55        88.25 o                         
  11   8   7        197.08        171.12        11.68 o                         
  12   8   7       3949.09       3847.06        78.73 o                         
  13   8   7        319.93        336.82        24.91 o                         
  14   8   7        122.09         92.76        16.54 o                         
  15   8   7       1622.84       1612.52        51.16 o                         
  16   8   7       4081.94       3986.51        85.64 o                         
 -18   9   7       1523.04       1552.99        69.13 o                         
 -17   9   7        355.47        355.21        19.99 o                         
 -16   9   7        676.63        707.51        25.90 o                         
 -15   9   7       2241.35       2250.56        54.37 o                         
 -14   9   7        310.06        320.33        19.48 o                         
 -13   9   7       3210.75       3230.86        79.60 o                         
 -12   9   7       1088.94       1111.06        34.61 o                         
 -11   9   7        457.55        534.03        19.78 o                         
 -10   9   7       1239.87       1251.45        43.15 o                         
  -9   9   7       4003.06       3836.39        62.48 o                         
  -8   9   7          9.74         -1.03         5.24 o                         
  -7   9   7       4786.24       4922.99        78.14 o                         
  -6   9   7       1222.96       1215.02        26.18 o                         
  -5   9   7         14.04         24.71         7.73 o                         
  -4   9   7       3883.62       3705.42        74.14 o                         
  -3   9   7       1195.48       1136.68        33.29 o                         
  -2   9   7         30.21         44.91         9.62 o                         
  -1   9   7      14473.60      14360.20       262.26 o                         
   0   9   7       2591.47       2331.25        74.14 o                         
   1   9   7        232.68        280.11        22.85 o                         
   2   9   7       1042.73       1093.22        39.39 o                         
   3   9   7       5206.32       4702.45       118.64 o                         
   4   9   7        384.78        395.90        25.70 o                         
   5   9   7       4224.65       4287.10        95.64 o                         
   6   9   7         59.45         42.46        12.00 o                         
   7   9   7       1256.33       1383.05        48.31 o                         
   8   9   7       1402.48       1395.83        37.26 o                         
   9   9   7        542.91        595.07        35.19 o                         
  10   9   7       2097.72       1990.51        75.00 o                         
  11   9   7       3074.36       3053.44        71.37 o                         
  12   9   7        806.73        822.18        33.75 o                         
  13   9   7        972.26        974.87        37.60 o                         
  14   9   7       1104.29       1111.24        73.56 o                         
 -16  10   7        554.06        551.79        23.73 o                         
 -15  10   7        888.09        946.04        34.25 o                         
 -14  10   7       2694.20       2702.39        79.01 o                         
 -13  10   7        576.53        542.79        22.57 o                         
 -12  10   7       1326.38       1459.56        36.72 o                         
 -11  10   7       3121.26       3132.33        64.84 o                         
 -10  10   7         45.93         59.39        10.62 o                         
  -9  10   7        112.12        128.76        10.94 o                         
  -8  10   7       8510.60       8399.61       165.11 o                         
  -7  10   7       1664.85       1470.77        30.02 o                         
  -6  10   7       1413.26       1451.82        37.82 o                         
  -5  10   7        383.17        379.58        20.44 o                         
  -4  10   7        771.50        661.13        58.89 o                         
  -3  10   7        788.61        843.68        37.28 o                         
  -2  10   7       4309.41       4266.77        97.15 o                         
  -1  10   7        310.88        318.03        19.03 o                         
   0  10   7       1997.15       2116.42        60.90 o                         
   1  10   7        233.43        236.00        18.79 o                         
   2  10   7        115.98        139.56        16.63 o                         
   3  10   7       2404.22       2310.99        57.43 o                         
   4  10   7       1674.91       1744.10        61.91 o                         
   5  10   7         91.08        120.81        15.24 o                         
   6  10   7       5799.96       5590.06       109.17 o                         
   7  10   7       3639.50       3652.24        95.86 o                         
   8  10   7         32.42         53.40        12.03 o                         
   9  10   7        878.06        926.46        37.30 o                         
  10  10   7       3139.81       3069.47        73.50 o                         
  11  10   7        438.01        447.61        28.90 o                         
  12  10   7       2539.40       2648.67        75.48 o                         
 -14  11   7         19.42         21.40        11.10 o                         
 -13  11   7       2334.59       2364.73        55.77 o                         
 -12  11   7         15.72         14.22         8.95 o                         
 -11  11   7          6.98         14.68         9.96 o                         
 -10  11   7       1269.94       1272.54        38.06 o                         
  -9  11   7       3525.65       3406.15        70.71 o                         
  -8  11   7         85.86        119.42        12.30 o                         
  -7  11   7       3214.96       3250.83        62.66 o                         
  -6  11   7       1002.24        962.50        28.85 o                         
  -5  11   7        127.81        144.93        12.96 o                         
  -4  11   7        731.72        722.45        24.71 o                         
  -3  11   7       2502.73       2409.89        57.98 o                         
  -2  11   7         57.27         82.01        13.05 o                         
  -1  11   7       2869.60       2904.77        68.14 o                         
   0  11   7        855.88        839.64        30.08 o                         
   1  11   7        108.94        167.94        18.21 o                         
   2  11   7       1372.07       1369.15        47.23 o                         
   3  11   7       1396.18       1313.60        66.30 o                         
   4  11   7          0.51         11.07        11.50 o                         
   5  11   7       3439.25       3498.21        79.34 o                         
   6  11   7       1555.07       1536.54        47.53 o                         
   7  11   7        100.83        158.25        18.43 o                         
   8  11   7        103.08        105.03        16.43 o                         
   9  11   7       1621.98       1598.93        50.67 o                         
  10  11   7        223.09        243.60        22.85 o                         
 -11  12   7        371.20        415.76        26.43 o                         
 -10  12   7        411.73        434.39        20.02 o                         
  -9  12   7         22.51         14.44        10.14 o                         
  -8  12   7       3961.96       3982.93        84.43 o                         
  -7  12   7        142.92        116.75        19.33 o                         
  -6  12   7        441.23        461.58        23.85 o                         
  -5  12   7        308.12        284.30        23.23 o                         
  -4  12   7        305.07        235.16        18.57 o                         
  -3  12   7        148.77        174.07        17.21 o                         
  -2  12   7       2668.52       2574.15        69.75 o                         
  -1  12   7        160.44        165.29        17.08 o                         
   0  12   7       1281.76       1358.71        45.31 o                         
   1  12   7        341.21        402.45        30.88 o                         
   2  12   7        308.60        322.50        24.90 o                         
   3  12   7         40.08         59.61        13.54 o                         
   4  12   7       2047.98       2078.67        58.42 o                         
   5  12   7         55.28         88.31        15.78 o                         
   6  12   7        989.79       1063.01        44.29 o                         
   7  12   7         47.36         56.40        18.70 o                         
  -4  13   7          1.51          3.50        13.13 o                         
  -3  13   7       1739.74       1716.92        52.58 o                         
  -2  13   7          0.10          8.87        10.68 o                         
  -1  13   7       2333.99       2401.93        61.58 o                         
   0  13   7         33.35         49.70        12.76 o                         
 -25   0   8      14002.41      13517.93       630.79 o                         
 -24   0   8       1064.00        938.24        74.23 o                         
 -23   0   8       2970.20       2949.35       109.49 o                         
 -22   0   8        124.82        115.80        38.60 o                         
 -21   0   8       6739.63       6621.05       194.71 o                         
 -20   0   8        683.65        591.24        41.36 o                         
 -19   0   8      17812.95      18029.66       650.24 o                         
 -18   0   8       2795.91       2722.38       148.46 o                         
 -17   0   8        981.82        956.06        77.20 o                         
 -16   0   8        166.05        160.60        21.97 o                         
 -15   0   8       3802.33       3656.77       116.17 o                         
 -14   0   8       1500.74       1482.44        61.27 o                         
 -13   0   8      32062.82      33170.67      1113.42 o                         
 -12   0   8      14103.07      14410.89       355.63 o                         
 -11   0   8      12612.52      12299.88       306.33 o                         
 -10   0   8       1395.45       1619.56        65.53 o                         
  -9   0   8      29006.59      30310.33       503.23 o                         
  -8   0   8      23660.36      24265.63       405.63 o                         
  -7   0   8      32041.77      29251.21       561.00 o                         
  -6   0   8       4275.27       3893.15        90.82 o                         
  -5   0   8      11468.95      10922.21       152.81 o                         
  -4   0   8        843.17       1052.04        26.89 o                         
  -3   0   8       9923.23       9701.24       150.82 o                         
  -2   0   8       4831.28       4505.95        69.47 o                         
  -1   0   8      32356.71      30598.79       409.08 o                         
   0   0   8      20513.16      20760.15       281.19 o                         
   1   0   8      16064.81      16009.35       219.52 o                         
   2   0   8       7503.82       8084.80       116.74 o                         
   3   0   8         28.04         68.24         6.42 o                         
   4   0   8      19435.83      20158.73       299.31 o                         
   5   0   8      43380.53      43695.17      1144.16 o                         
   6   0   8      32257.86      33257.91       633.33 o                         
   7   0   8      11814.14      12160.31       448.34 o                         
   8   0   8       1530.88       1715.85       106.89 o                         
   9   0   8       6750.15       6798.68       282.07 o                         
  10   0   8       5202.38       5086.82       158.42 o                         
  11   0   8       6500.85       6794.07       200.29 o                         
  12   0   8      17263.56      16963.99       434.53 o                         
  15   0   8         26.00        166.27        38.60 o                         
  16   0   8       7446.26       7527.02       229.71 o                         
  17   0   8       6843.68       7009.43       220.18 o                         
  18   0   8       7078.93       7193.17       226.48 o                         
  19   0   8       6732.39       6469.64       384.50 o                         
  20   0   8        272.47        284.81        56.41 o                         
 -25   1   8        597.71        700.71        77.20 o                         
 -24   1   8       6962.41       6719.85       145.68 o                         
 -23   1   8        443.67        398.19        33.00 o                         
 -22   1   8          1.23          9.99        13.06 o                         
 -21   1   8        224.74        211.54        16.26 o                         
 -20   1   8      11920.40      11745.09       255.73 o                         
 -19   1   8       1754.52       1527.69        57.59 o                         
 -18   1   8      29008.49      28703.59       699.09 o                         
 -17   1   8        131.59        147.24        19.82 o                         
 -16   1   8       1309.96       1252.75        40.75 o                         
 -15   1   8         62.17         63.47         9.81 o                         
 -14   1   8      21540.25      21090.03       361.72 o                         
 -13   1   8       3508.91       3279.37        90.02 o                         
 -12   1   8      36504.97      36912.48       610.83 o                         
 -11   1   8       3251.26       3011.24        66.78 o                         
 -10   1   8          4.67         37.77         9.88 o                         
  -9   1   8        132.73         84.72         7.20 o                         
  -8   1   8      22748.01      21543.90       256.10 o                         
  -7   1   8      15299.64      14364.26       165.14 o                         
  -6   1   8      98549.07      96940.88      2209.49 o                         
  -5   1   8      21033.37      22379.17       204.68 o                         
  -4   1   8        479.37        601.15        10.98 o                         
  -3   1   8       7133.07       7441.81        76.25 o                         
  -2   1   8      64202.82      65713.38       748.88 o                         
  -1   1   8      46513.77      47636.26       445.75 o                         
   0   1   8      86507.80      87075.20      1617.47 o                         
   1   1   8       4880.81       4381.97        48.46 o                         
   2   1   8       4305.68       4972.20        53.55 o                         
   3   1   8       8581.81       8817.05        93.50 o                         
   4   1   8      24289.81      24072.25       267.54 o                         
   5   1   8      17782.15      16718.52       199.38 o                         
   6   1   8      28513.94      28646.10       358.78 o                         
   7   1   8       8274.12       8470.34       140.65 o                         
   8   1   8        360.73        377.96        36.17 o                         
   9   1   8       3423.44       3390.08        68.04 o                         
  10   1   8      11560.98      11841.05       175.11 o                         
  11   1   8      14113.90      14101.01       205.56 o                         
  12   1   8      22694.59      22616.80       317.16 o                         
  13   1   8       9128.24       8766.27       310.17 o                         
  14   1   8        433.71        385.99        26.72 o                         
  15   1   8       1767.83       1829.63        48.85 o                         
  16   1   8       5685.13       5692.55       131.54 o                         
  17   1   8      12705.88      12494.95       245.94 o                         
  18   1   8       1983.71       2089.43        81.15 o                         
  19   1   8       5708.50       5892.19       158.99 o                         
  20   1   8         11.22         23.95        17.02 o                         
 -24   2   8        274.49        289.35        25.88 o                         
 -23   2   8       1659.02       1678.99        59.85 o                         
 -22   2   8        203.04        220.18        18.73 o                         
 -21   2   8       4243.04       4132.91        78.78 o                         
 -20   2   8        657.61        606.97        31.20 o                         
 -19   2   8      17578.09      16919.23       265.99 o                         
 -18   2   8       4031.66       3833.76        73.14 o                         
 -17   2   8       6443.00       6578.16       115.04 o                         
 -16   2   8         32.42         32.00        12.67 o                         
 -15   2   8       3472.41       3583.08        81.39 o                         
 -14   2   8        849.98        821.75        44.57 o                         
 -13   2   8      36909.16      35947.77       860.79 o                         
 -12   2   8       7186.39       7046.93       134.06 o                         
 -11   2   8      16224.09      16504.20       284.52 o                         
 -10   2   8        917.89        933.74        27.39 o                         
  -9   2   8       8686.60       8354.80       139.22 o                         
  -8   2   8       2047.31       1739.81        26.10 o                         
  -7   2   8      45525.83      44239.86       454.94 o                         
  -6   2   8      15738.83      16158.19       164.00 o                         
  -5   2   8      11211.65      10819.00       112.52 o                         
  -4   2   8        626.95        582.09        11.33 o                         
  -3   2   8       8922.30       8915.99        94.05 o                         
  -2   2   8      12901.52      12976.18       133.22 o                         
  -1   2   8      32787.66      32075.36       316.50 o                         
   0   2   8      20467.62      21004.21       220.62 o                         
   1   2   8      15860.64      16345.81       158.87 o                         
   2   2   8       2174.87       2715.74        33.87 o                         
   3   2   8       8193.91       8212.46        84.33 o                         
   4   2   8      14029.93      13841.16       177.25 o                         
   5   2   8      29848.46      30111.85       375.97 o                         
   6   2   8      17747.80      17129.22       220.31 o                         
   7   2   8      10380.97      10515.22       143.05 o                         
   8   2   8         53.05         93.03         8.92 o                         
   9   2   8       3788.32       3798.94        66.94 o                         
  10   2   8       6399.93       6446.07       113.31 o                         
  11   2   8      11815.05      11584.31       197.23 o                         
  12   2   8      21417.14      20557.67       395.66 o                         
  13   2   8       5305.63       5183.24       203.59 o                         
  14   2   8        221.38        244.45        18.31 o                         
  15   2   8        175.42        228.86        17.35 o                         
  16   2   8       7297.85       7220.58       136.22 o                         
  17   2   8       6319.52       6203.43       132.33 o                         
  18   2   8       6271.79       6535.87       128.31 o                         
  19   2   8       2535.12       2482.46        65.06 o                         
 -24   3   8       6743.27       6633.29       215.56 o                         
 -23   3   8       1631.54       1634.36        45.75 o                         
 -22   3   8         21.44         47.92        10.15 o                         
 -21   3   8        122.24        126.13        14.57 o                         
 -20   3   8      11783.12      11595.96       173.56 o                         
 -19   3   8       3965.64       3774.56        79.07 o                         
 -18   3   8      14991.42      14623.85       210.05 o                         
 -17   3   8       2308.80       2309.69        42.10 o                         
 -16   3   8       3331.49       3359.96        54.98 o                         
 -15   3   8        178.35        210.61        12.61 o                         
 -14   3   8      10344.03      10222.94       150.13 o                         
 -13   3   8       6099.70       6262.84       119.00 o                         
 -12   3   8      18211.40      18007.94       249.92 o                         
 -11   3   8       6372.99       6422.67        82.71 o                         
 -10   3   8        406.33        485.02        20.34 o                         
  -9   3   8        897.93        822.92        15.04 o                         
  -8   3   8      20524.93      20330.53       196.92 o                         
  -7   3   8       7489.54       7341.36        83.39 o                         
  -6   3   8      16952.02      15914.05       155.26 o                         
  -5   3   8      34256.09      35925.05       325.87 o                         
  -4   3   8        373.33        440.47        10.83 o                         
  -3   3   8       6422.12       6744.60        73.85 o                         
  -2   3   8      12235.50      11602.47       116.03 o                         
  -1   3   8      53765.92      55572.30       519.18 o                         
   0   3   8      19334.01      19138.66       184.82 o                         
   1   3   8       1417.32       1242.82        18.74 o                         
   2   3   8         70.12        113.23         7.28 o                         
   3   3   8       3005.88       3131.46        40.09 o                         
   4   3   8      14705.22      14587.02       188.85 o                         
   5   3   8      34515.07      34816.52       468.99 o                         
   6   3   8      15777.68      15625.34       202.87 o                         
   7   3   8       3965.36       3951.89        67.75 o                         
   8   3   8        528.19        594.57        19.47 o                         
   9   3   8       7578.96       7435.23       114.35 o                         
  10   3   8       3489.85       3386.60        70.91 o                         
  11   3   8       8183.57       8191.93       155.86 o                         
  12   3   8       8504.40       8450.20       357.84 o                         
  13   3   8       5657.16       5378.31       172.43 o                         
  14   3   8          2.17         18.08        11.55 o                         
  15   3   8       1398.88       1359.18        48.73 o                         
  16   3   8       2444.97       2611.02        80.34 o                         
  17   3   8       7881.57       7979.57       181.14 o                         
  18   3   8       2532.20       2706.38        70.16 o                         
  19   3   8       4883.48       5038.81       107.26 o                         
 -23   4   8       1961.83       1990.00        46.96 o                         
 -22   4   8        105.41        137.73        14.96 o                         
 -21   4   8       1909.32       1924.60        67.67 o                         
 -20   4   8        665.43        732.71        23.33 o                         
 -19   4   8      12218.14      12170.16       167.06 o                         
 -18   4   8        517.76        493.39        18.15 o                         
 -17   4   8       6555.25       6151.25       129.76 o                         
 -16   4   8         58.62         60.18         9.19 o                         
 -15   4   8       3947.99       3606.33        54.22 o                         
 -14   4   8        431.38        474.11        14.35 o                         
 -13   4   8      39061.66      38608.60       449.10 o                         
 -12   4   8       3436.61       3356.06        49.33 o                         
 -11   4   8       9725.17       9770.48       130.11 o                         
 -10   4   8        909.82        846.61        24.37 o                         
  -9   4   8      11981.62      11825.93       130.00 o                         
  -8   4   8       3863.63       4019.98        56.31 o                         
  -7   4   8      48448.70      48382.84       498.18 o                         
  -6   4   8      26311.15      25239.00       252.23 o                         
  -5   4   8      31065.52      32132.05       292.94 o                         
  -4   4   8        223.04        180.30         7.73 o                         
  -3   4   8      16719.34      16798.48       163.75 o                         
  -2   4   8      10121.16       9475.30       100.78 o                         
  -1   4   8      71279.30      71482.28       729.53 o                         
   0   4   8      29848.22      29674.75       271.02 o                         
   1   4   8       9070.69       9010.55        96.08 o                         
   2   4   8        318.34        368.13         9.25 o                         
   3   4   8       5041.45       4735.88        63.77 o                         
   4   4   8       6506.14       6240.21        76.09 o                         
   5   4   8      27168.26      27490.33       345.51 o                         
   6   4   8      10457.98      10152.79       138.43 o                         
   7   4   8      11814.21      11854.02       199.38 o                         
   8   4   8       1911.14       1999.83        38.16 o                         
   9   4   8       4668.57       4629.40        94.62 o                         
  10   4   8       2444.13       2347.20        53.36 o                         
  11   4   8      12634.59      12161.87       314.40 o                         
  12   4   8      15836.05      15836.84       326.04 o                         
  13   4   8       3522.35       3782.42        86.69 o                         
  14   4   8        907.83        953.96        36.81 o                         
  15   4   8       1832.37       1906.27        71.57 o                         
  16   4   8       9011.44       8837.99       168.73 o                         
  17   4   8       4205.37       4027.29        94.91 o                         
  18   4   8       7067.83       6942.83       137.30 o                         
  19   4   8       1276.10       1272.49        47.77 o                         
 -23   5   8       1318.71       1355.27        41.13 o                         
 -22   5   8          0.30         -3.11         9.94 o                         
 -21   5   8         83.70         78.24        17.04 o                         
 -20   5   8      14139.12      13805.30       205.30 o                         
 -19   5   8       1447.56       1469.09        40.43 o                         
 -18   5   8      11349.64      11614.88       202.70 o                         
 -17   5   8       2419.33       2322.55        41.55 o                         
 -16   5   8       3081.80       2833.70        50.79 o                         
 -15   5   8         10.35         32.88         6.30 o                         
 -14   5   8      11149.00      11378.76       164.87 o                         
 -13   5   8       5330.47       5254.10        76.82 o                         
 -12   5   8      12023.38      11843.68       148.09 o                         
 -11   5   8       4344.64       4371.42        66.94 o                         
 -10   5   8         51.75         68.97         7.51 o                         
  -9   5   8        183.23        214.91        12.17 o                         
  -8   5   8      20090.66      19799.73       223.16 o                         
  -7   5   8      12265.78      12170.87       141.77 o                         
  -6   5   8      22597.54      23030.73       243.36 o                         
  -5   5   8       2111.10       2028.19        27.50 o                         
  -4   5   8        584.11        560.88        12.69 o                         
  -3   5   8        167.70        198.30         8.90 o                         
  -2   5   8      18862.23      18976.25       192.74 o                         
  -1   5   8      10254.46      10021.80       106.60 o                         
   0   5   8      21877.74      22571.95       237.66 o                         
   1   5   8      11860.57      11928.83       161.53 o                         
   2   5   8         47.06         62.22         6.30 o                         
   3   5   8       2964.64       3091.61        45.38 o                         
   4   5   8      18485.38      18526.18       235.09 o                         
   5   5   8      15775.32      15361.62       198.90 o                         
   6   5   8      10260.63      10241.50       150.05 o                         
   7   5   8       4792.09       4603.00        76.58 o                         
   8   5   8        100.09         92.14         8.86 o                         
   9   5   8       3359.82       3352.67       108.28 o                         
  10   5   8       5659.89       5514.52       211.71 o                         
  11   5   8       7878.59       7602.05       204.76 o                         
  12   5   8       7359.19       7281.51       134.26 o                         
  13   5   8       1356.75       1482.14        57.60 o                         
  14   5   8          0.54         15.44        10.74 o                         
  15   5   8        149.37        138.79        19.29 o                         
  16   5   8       3844.60       3804.52       100.56 o                         
  17   5   8       4005.46       4092.29        93.96 o                         
  18   5   8       2468.70       2547.75        75.47 o                         
 -22   6   8        193.75        182.82        19.88 o                         
 -21   6   8       1834.40       1767.46        45.37 o                         
 -20   6   8        203.15        190.61        16.09 o                         
 -19   6   8       3662.75       3714.31        66.87 o                         
 -18   6   8       1415.30       1389.50        56.68 o                         
 -17   6   8       2867.06       2898.87        58.39 o                         
 -16   6   8        131.21        185.38        13.62 o                         
 -15   6   8        803.55        825.23        24.52 o                         
 -14   6   8         85.75         55.73        10.18 o                         
 -13   6   8      13006.96      12778.24       222.36 o                         
 -12   6   8       4425.87       4290.87        81.84 o                         
 -11   6   8       3834.61       3826.47        57.95 o                         
 -10   6   8       2019.96       1816.29        47.04 o                         
  -9   6   8       4557.43       4393.57        68.79 o                         
  -8   6   8       1014.28        889.46        17.77 o                         
  -7   6   8       8960.15       8705.28       147.37 o                         
  -6   6   8       2433.01       2413.13        35.54 o                         
  -5   6   8       3550.94       3505.21        49.32 o                         
  -4   6   8       2267.12       2260.78        37.30 o                         
  -3   6   8       4828.77       4635.28        61.11 o                         
  -2   6   8       2248.69       2290.20        40.66 o                         
  -1   6   8      15198.50      14869.72       169.72 o                         
   0   6   8       3432.71       3252.53        47.87 o                         
   1   6   8        484.87        486.80        13.16 o                         
   2   6   8       1064.69       1047.59        25.31 o                         
   3   6   8       4037.61       3964.10        56.26 o                         
   4   6   8       3527.14       3125.49        46.69 o                         
   5   6   8      10904.68      10475.59       140.01 o                         
   6   6   8       6400.19       6272.36        83.55 o                         
   7   6   8       1829.34       1763.74        34.71 o                         
   8   6   8        259.68        319.32        17.24 o                         
   9   6   8       5388.40       5094.07       143.24 o                         
  10   6   8        572.21        600.33        49.82 o                         
  11   6   8       6256.36       6177.94       128.91 o                         
  12   6   8      11284.09      11079.17       214.29 o                         
  13   6   8         26.85         41.20        11.73 o                         
  14   6   8        741.92        739.47        34.34 o                         
  15   6   8        765.48        797.26        35.58 o                         
  16   6   8       2672.44       2566.73        79.91 o                         
  17   6   8       1741.65       1671.09        54.56 o                         
 -21   7   8        242.66        248.97        18.71 o                         
 -20   7   8       7614.65       7483.51       123.93 o                         
 -19   7   8        701.09        729.81        26.84 o                         
 -18   7   8       5239.16       5207.39       116.21 o                         
 -17   7   8       1239.25       1227.48        34.35 o                         
 -16   7   8        237.22        231.76        16.37 o                         
 -15   7   8        938.55        867.12        27.39 o                         
 -14   7   8      10120.43      10147.60       166.83 o                         
 -13   7   8       2203.54       2268.43        55.08 o                         
 -12   7   8       6039.64       6118.78       108.22 o                         
 -11   7   8       2861.91       2964.33        54.33 o                         
 -10   7   8         80.85        146.88        12.42 o                         
  -9   7   8        726.11        662.76        19.50 o                         
  -8   7   8      13324.18      12802.24       171.10 o                         
  -7   7   8       2217.38       2301.00        39.56 o                         
  -6   7   8      14593.83      14269.99       165.08 o                         
  -5   7   8      13031.48      12610.40       156.83 o                         
  -4   7   8         32.81         52.55         6.00 o                         
  -3   7   8         23.00         41.37         5.77 o                         
  -2   7   8      18062.82      17408.50       211.07 o                         
  -1   7   8      11496.10      11569.00       155.13 o                         
   0   7   8      12875.84      12475.83       197.51 o                         
   1   7   8       1998.41       2111.45        45.15 o                         
   2   7   8       1415.72       1379.98        32.75 o                         
   3   7   8          8.82         42.47        13.15 o                         
   4   7   8      11783.03      11418.08       142.35 o                         
   5   7   8       4933.92       4934.63        71.86 o                         
   6   7   8       3369.63       3364.14        52.89 o                         
   7   7   8       5869.29       5627.29        86.23 o                         
   8   7   8         29.83         39.13         6.38 o                         
   9   7   8        291.70        289.36        19.28 o                         
  10   7   8       5621.42       5420.71       100.13 o                         
  11   7   8       3662.45       3511.73        76.48 o                         
  12   7   8       6398.72       6401.98       121.67 o                         
  13   7   8       3190.57       3228.47        95.47 o                         
  14   7   8        165.94        172.14        17.49 o                         
  15   7   8         25.18         43.82        14.48 o                         
  16   7   8       7176.01       6823.69       165.30 o                         
 -20   8   8         27.14         20.42        11.43 o                         
 -19   8   8       3030.70       2935.82       108.00 o                         
 -18   8   8       2529.84       2533.27        56.74 o                         
 -17   8   8        481.48        489.37        20.55 o                         
 -16   8   8       1503.24       1501.04        39.32 o                         
 -15   8   8       1895.35       1866.58        43.77 o                         
 -14   8   8        837.42        879.38        37.40 o                         
 -13   8   8       6754.14       6933.05       119.56 o                         
 -12   8   8       1922.42       1812.08        56.57 o                         
 -11   8   8       1383.90       1479.31        39.35 o                         
 -10   8   8       3021.58       3204.68        70.05 o                         
  -9   8   8       5804.65       5794.28       126.98 o                         
  -8   8   8       1249.64       1025.58        25.23 o                         
  -7   8   8      11474.36      11443.16       155.19 o                         
  -6   8   8       8559.53       8801.48       132.31 o                         
  -5   8   8        121.24        141.19        10.23 o                         
  -4   8   8       2371.98       2611.98        48.23 o                         
  -3   8   8       3700.19       3653.88        84.26 o                         
  -2   8   8       1513.99       1696.48        44.44 o                         
  -1   8   8       4682.79       4586.98       102.35 o                         
   0   8   8      12002.13      11863.58       194.46 o                         
   1   8   8       2786.31       2780.32        61.64 o                         
   2   8   8       1470.85       1371.01        40.08 o                         
   3   8   8       1621.01       1515.30        46.41 o                         
   4   8   8       2427.58       2348.68        55.99 o                         
   5   8   8      10212.41       9966.30       163.49 o                         
   6   8   8       2707.51       2629.32        80.06 o                         
   7   8   8        276.23        281.54        19.71 o                         
   8   8   8       1509.39       1573.55        35.68 o                         
   9   8   8       3947.88       3855.57        58.15 o                         
  10   8   8        819.80        806.06        22.80 o                         
  11   8   8       1591.14       1633.46        43.80 o                         
  12   8   8       2098.83       2083.85        55.66 o                         
  13   8   8          9.54         52.59        14.57 o                         
  14   8   8        720.94        726.37        34.80 o                         
  15   8   8        221.33        263.67        21.81 o                         
 -18   9   8       2983.87       3039.71       105.74 o                         
 -17   9   8       2128.78       2131.54        59.68 o                         
 -16   9   8        153.81        183.90        17.44 o                         
 -15   9   8        300.68        303.09        19.16 o                         
 -14   9   8       4513.74       4473.00       125.32 o                         
 -13   9   8        267.70        301.40        17.66 o                         
 -12   9   8        858.81        899.57        27.82 o                         
 -11   9   8       4041.53       4131.85        74.15 o                         
 -10   9   8          8.55          9.67         6.39 o                         
  -9   9   8       3092.54       2930.25        51.77 o                         
  -8   9   8       5128.33       5113.18        82.64 o                         
  -7   9   8       3846.80       3803.24        70.00 o                         
  -6   9   8       1866.48       1903.23        39.09 o                         
  -5   9   8      10340.06       9765.36       186.50 o                         
  -4   9   8          8.01         29.23        20.40 o                         
  -3   9   8         27.06         46.97        12.27 o                         
  -2   9   8      10463.54      10068.35       170.12 o                         
  -1   9   8       6485.62       6296.47       150.72 o                         
   0   9   8       1254.81       1265.57        42.14 o                         
   1   9   8       3990.28       4091.41       107.71 o                         
   2   9   8       1564.85       1504.71        49.09 o                         
   3   9   8         44.35         48.20         9.83 o                         
   4   9   8       4056.21       3961.36        82.64 o                         
   5   9   8       2738.42       2725.54        69.92 o                         
   6   9   8        469.83        581.73        27.00 o                         
   7   9   8       2083.01       2094.32        47.82 o                         
   8   9   8        192.84        187.35        15.95 o                         
   9   9   8        249.13        287.54        27.36 o                         
  10   9   8       3537.33       3548.15        78.14 o                         
  11   9   8       3409.22       3328.41        74.99 o                         
  12   9   8        838.53        863.33        35.07 o                         
  13   9   8       1507.86       1463.09        46.95 o                         
 -16  10   8       3180.90       3122.13        73.47 o                         
 -15  10   8        854.28        832.67        49.57 o                         
 -14  10   8          2.28          5.22         7.88 o                         
 -13  10   8       4327.67       4568.87        90.34 o                         
 -12  10   8       2865.08       2842.09        58.93 o                         
 -11  10   8        407.89        510.78        23.68 o                         
 -10  10   8       2368.28       2482.08        61.97 o                         
  -9  10   8       1532.76       1480.46        44.39 o                         
  -8  10   8          0.03          6.52         8.69 o                         
  -7  10   8       4197.64       4452.27        89.51 o                         
  -6  10   8       1428.61       1573.56        44.08 o                         
  -5  10   8        158.12        201.48        18.02 o                         
  -4  10   8       1331.13       1407.68        51.03 o                         
  -3  10   8       2838.02       2835.38        80.97 o                         
  -2  10   8        129.93        119.74        16.09 o                         
  -1  10   8       3578.89       3626.33        95.77 o                         
   0  10   8       1276.75       1341.54        48.07 o                         
   1  10   8         69.51         93.04        17.02 o                         
   2  10   8       2514.18       2508.09        65.67 o                         
   3  10   8       2673.21       2700.86        65.19 o                         
   4  10   8        924.11        883.72        34.28 o                         
   5  10   8       4377.74       4357.26       124.24 o                         
   6  10   8       1539.03       1553.27        99.84 o                         
   7  10   8          9.23         18.61        10.13 o                         
   8  10   8        524.06        627.03        32.83 o                         
   9  10   8       2702.33       2737.06        70.38 o                         
  10  10   8        309.20        257.82        24.99 o                         
  11  10   8       1403.43       1416.57        51.88 o                         
 -14  11   8       2816.12       2726.70        74.82 o                         
 -13  11   8        251.54        285.68        17.86 o                         
 -12  11   8        190.81        180.81        15.77 o                         
 -11  11   8       2717.22       2811.70        57.87 o                         
 -10  11   8        265.40        290.22        18.15 o                         
  -9  11   8        697.00        660.86        22.94 o                         
  -8  11   8       2403.44       2320.39        60.92 o                         
  -7  11   8        408.06        386.21        24.01 o                         
  -6  11   8        482.58        512.50        28.69 o                         
  -5  11   8       2185.91       2157.12        57.78 o                         
  -4  11   8        602.06        658.94        29.62 o                         
  -3  11   8       1598.22       1690.49        49.54 o                         
  -2  11   8       3727.59       3667.81        81.84 o                         
  -1  11   8       1077.09       1070.97        50.82 o                         
   0  11   8        188.94        211.24        35.79 o                         
   1  11   8       2172.42       2076.07        72.02 o                         
   2  11   8       1088.83       1028.53        46.79 o                         
   3  11   8        417.42        433.84        27.16 o                         
   4  11   8       4326.93       4346.98        93.28 o                         
   5  11   8        388.14        364.58        25.35 o                         
   6  11   8         38.49         38.40        12.90 o                         
   7  11   8       1524.38       1551.94        49.90 o                         
   8  11   8        558.27        544.32        31.04 o                         
   9  11   8        180.08        183.19        21.35 o                         
 -10  12   8       3125.88       3146.53        62.45 o                         
  -9  12   8       1124.01       1180.95        49.48 o                         
  -8  12   8          5.19         14.29         9.80 o                         
  -7  12   8       2118.48       2199.24        56.83 o                         
  -6  12   8       1936.53       1939.67        52.73 o                         
  -5  12   8          9.58         11.95         9.77 o                         
  -4  12   8       2387.59       2486.92        65.93 o                         
  -3  12   8       1082.39       1094.05        38.56 o                         
  -2  12   8          1.31          6.93        10.00 o                         
  -1  12   8       2516.91       2686.75        78.90 o                         
   0  12   8       1683.99       1714.50        50.53 o                         
   1  12   8        121.06        109.97        20.48 o                         
   2  12   8       2606.76       2657.72        67.88 o                         
   3  12   8       1620.47       1641.22        51.07 o                         
   4  12   8         47.30         96.77        16.75 o                         
   5  12   8        516.18        524.25        33.26 o                         
 -24   1   9        264.84        237.86        24.45 o                         
 -23   1   9          4.77          3.88        14.21 o                         
 -22   1   9         83.70         66.42        14.01 o                         
 -21   1   9        217.02        214.79        22.71 o                         
 -20   1   9        936.91        862.38        52.76 o                         
 -19   1   9         19.57         14.52        11.12 o                         
 -18   1   9        202.82        187.96        29.39 o                         
 -17   1   9        230.26        239.72        24.44 o                         
 -16   1   9       3035.55       3074.29        86.43 o                         
 -15   1   9        837.26        850.39        32.45 o                         
 -14   1   9        451.12        481.26        23.83 o                         
 -13   1   9         26.53         40.62         9.36 o                         
 -12   1   9        341.80        446.95        22.25 o                         
 -11   1   9        187.40        215.18        15.54 o                         
 -10   1   9        399.21        436.11        19.83 o                         
  -9   1   9        238.70        233.12        14.69 o                         
  -8   1   9       1933.63       2082.32        44.74 o                         
  -7   1   9          0.81          2.52         3.09 o                         
  -6   1   9          1.02          9.80         2.92 o                         
  -5   1   9        166.14        184.61        10.00 o                         
  -4   1   9         77.10         92.94         5.34 o                         
  -3   1   9        600.98        638.69        12.28 o                         
  -2   1   9        536.14        571.27        11.88 o                         
  -1   1   9        240.19        260.30         7.99 o                         
   0   1   9        401.25        398.56         9.78 o                         
   1   1   9        236.84        273.10         8.20 o                         
   2   1   9        579.63        681.22        12.16 o                         
   3   1   9        316.77        342.73         8.83 o                         
   4   1   9        816.54        858.52        18.68 o                         
   5   1   9         15.38         12.47         4.54 o                         
   6   1   9        357.78        340.10        12.82 o                         
   7   1   9         20.75         27.81         5.69 o                         
   8   1   9        164.62        179.03        10.98 o                         
   9   1   9       3349.04       3328.32        68.40 o                         
  10   1   9       3189.71       3230.20       146.57 o                         
  11   1   9         68.46         70.89         9.85 o                         
  12   1   9       1034.78        945.25       109.86 o                         
  13   1   9       1240.32       1126.26       151.64 o                         
  14   1   9         23.34         43.19        24.11 o                         
  15   1   9          5.23         -1.72        10.71 o                         
  16   1   9        586.99        523.27        45.86 o                         
  17   1   9         14.15          9.76        14.39 o                         
  18   1   9        639.20        644.29        42.42 o                         
  19   1   9         83.57         80.76        19.63 o                         
 -24   2   9         85.62        101.57        17.32 o                         
 -23   2   9        547.92        485.83        29.85 o                         
 -22   2   9        247.13        244.73        24.78 o                         
 -21   2   9          4.63          2.69        10.36 o                         
 -20   2   9         29.95         33.42        11.06 o                         
 -19   2   9        697.98        736.49        45.86 o                         
 -18   2   9        873.46        915.49        43.15 o                         
 -17   2   9       4111.16       3968.10        90.29 o                         
 -16   2   9        744.74        763.55        31.06 o                         
 -15   2   9       2722.61       2671.25        66.25 o                         
 -14   2   9         45.27         50.43         9.44 o                         
 -13   2   9       2295.63       2323.73        58.00 o                         
 -12   2   9        524.31        557.81        29.45 o                         
 -11   2   9         38.61         43.31         7.98 o                         
 -10   2   9        631.88        649.84        24.91 o                         
  -9   2   9        314.92        317.90        15.17 o                         
  -8   2   9        181.17        189.39         7.73 o                         
  -7   2   9       2825.78       2858.59        34.21 o                         
  -6   2   9        631.10        670.62        13.05 o                         
  -5   2   9        221.07        224.04         7.72 o                         
  -4   2   9       1068.53       1111.21        18.14 o                         
  -3   2   9        804.22        912.19        16.27 o                         
  -2   2   9        199.63        215.28         7.62 o                         
  -1   2   9        579.46        572.37        11.91 o                         
   0   2   9         86.90        103.85         5.90 o                         
   1   2   9       1923.12       2004.56        25.76 o                         
   2   2   9        801.66        805.11        14.59 o                         
   3   2   9        413.22        424.12        10.94 o                         
   4   2   9       1831.61       1992.50        37.98 o                         
   5   2   9       3265.10       3262.56        58.89 o                         
   6   2   9        208.42        245.23        13.90 o                         
   7   2   9          6.56         20.24         5.07 o                         
   8   2   9        924.64        924.96        24.93 o                         
   9   2   9       1516.82       1508.21        35.86 o                         
  10   2   9        198.44        231.67        17.28 o                         
  11   2   9        719.29        707.94        38.19 o                         
  12   2   9          6.60         13.52         8.92 o                         
  13   2   9        248.99        260.04        24.47 o                         
  14   2   9         31.12         25.14         9.93 o                         
  15   2   9        362.63        324.47        19.41 o                         
  16   2   9        195.19        211.82        17.17 o                         
  17   2   9         14.92         19.56        12.48 o                         
  18   2   9         66.72         94.35        22.28 o                         
  19   2   9       1017.52        973.45        48.90 o                         
 -24   3   9       1626.04       1544.56        53.96 o                         
 -23   3   9        226.00        200.95        21.70 o                         
 -22   3   9         70.64         90.12        17.98 o                         
 -21   3   9         74.91         69.98        14.19 o                         
 -20   3   9       1313.91       1361.29        53.53 o                         
 -19   3   9         81.41         83.36        13.09 o                         
 -18   3   9        104.02        120.20        11.90 o                         
 -17   3   9        370.18        347.86        19.75 o                         
 -16   3   9        365.89        401.72        29.57 o                         
 -15   3   9        418.66        371.90        17.30 o                         
 -14   3   9         46.35         56.35         7.76 o                         
 -13   3   9         16.05         19.62         4.68 o                         
 -12   3   9       1582.65       1545.87        33.09 o                         
 -11   3   9       1777.02       1742.39        39.28 o                         
 -10   3   9        141.72        164.51        10.29 o                         
  -9   3   9       1053.50       1004.19        24.40 o                         
  -8   3   9        272.61        242.75        11.30 o                         
  -7   3   9       1805.55       1878.18        26.30 o                         
  -6   3   9       2447.77       2485.92        30.46 o                         
  -5   3   9         81.59        122.67         6.30 o                         
  -4   3   9          1.67          4.50         2.61 o                         
  -3   3   9       5785.82       6110.11        65.67 o                         
  -2   3   9       1756.89       1866.01        25.66 o                         
  -1   3   9        735.17        827.76        14.33 o                         
   0   3   9       3098.77       3095.86        37.66 o                         
   1   3   9         94.24        109.69         8.79 o                         
   2   3   9       3464.16       3573.13        54.98 o                         
   3   3   9       1151.68       1178.89        21.53 o                         
   4   3   9       1440.38       1509.89        29.96 o                         
   5   3   9        628.74        639.34        16.83 o                         
   6   3   9       1820.53       1813.89        33.24 o                         
   7   3   9       1017.25       1013.96        26.84 o                         
   8   3   9       3989.48       3825.13        86.28 o                         
   9   3   9        991.97        976.60        33.56 o                         
  10   3   9         49.96         47.95        10.77 o                         
  11   3   9         67.36         71.15        12.85 o                         
  12   3   9       4757.20       4487.43       129.00 o                         
  13   3   9        239.86        296.35        26.18 o                         
  14   3   9         27.16         31.86        11.15 o                         
  15   3   9       1822.27       1770.68        53.78 o                         
  16   3   9        461.93        452.24        25.73 o                         
  17   3   9        147.66        149.18        23.83 o                         
  18   3   9          4.64         11.40        15.19 o                         
 -23   4   9         66.00         48.51        11.48 o                         
 -22   4   9        162.09        135.74        15.60 o                         
 -21   4   9        113.40        109.96        14.39 o                         
 -20   4   9         46.32         53.63        10.46 o                         
 -19   4   9        642.71        673.11        23.79 o                         
 -18   4   9       1326.02       1256.43        35.79 o                         
 -17   4   9        107.35         95.86        11.51 o                         
 -16   4   9        131.46        120.51         9.42 o                         
 -15   4   9        140.92        161.36         9.81 o                         
 -14   4   9          0.12          3.95         3.89 o                         
 -13   4   9       1735.23       1714.26        30.10 o                         
 -12   4   9         17.53         15.38         4.48 o                         
 -11   4   9       2466.21       2337.26        36.85 o                         
 -10   4   9       3429.87       3454.57        50.26 o                         
  -9   4   9       2638.63       2685.96        44.06 o                         
  -8   4   9          8.46          9.87         3.93 o                         
  -7   4   9        596.65        519.97        12.52 o                         
  -6   4   9       1030.95       1023.35        18.94 o                         
  -5   4   9       8087.29       8244.82        94.10 o                         
  -4   4   9       1303.31       1269.84        20.02 o                         
  -3   4   9       2458.47       2552.33        34.86 o                         
  -2   4   9        697.08        698.21        13.49 o                         
  -1   4   9       3487.71       3411.36        40.95 o                         
   0   4   9        842.60        876.72        15.60 o                         
   1   4   9       3766.90       3850.59        50.28 o                         
   2   4   9       1990.99       1913.22        29.78 o                         
   3   4   9        620.35        653.78        14.25 o                         
   4   4   9        935.48        964.16        18.98 o                         
   5   4   9       2440.06       2558.67        46.90 o                         
   6   4   9       2222.08       2216.69        42.31 o                         
   7   4   9       4341.66       4159.95        75.47 o                         
   8   4   9          7.28         15.83         5.90 o                         
   9   4   9         47.58         60.02        10.53 o                         
  10   4   9        574.52        532.08        35.63 o                         
  11   4   9       2437.24       2446.59        73.49 o                         
  12   4   9        295.56        306.78        26.38 o                         
  13   4   9       2004.65       2078.45        63.00 o                         
  14   4   9       1053.44       1079.57        49.20 o                         
  15   4   9        260.67        267.94        37.55 o                         
  16   4   9        684.95        606.39        32.66 o                         
  17   4   9       1436.12       1577.42        61.16 o                         
  18   4   9          7.48         12.77        17.35 o                         
 -23   5   9        376.25        397.26        24.43 o                         
 -22   5   9        211.52        180.96        20.14 o                         
 -21   5   9        512.61        497.54        22.29 o                         
 -20   5   9       1388.36       1312.47        37.43 o                         
 -19   5   9       1273.51       1198.72        28.34 o                         
 -18   5   9       1048.28        960.27        26.74 o                         
 -17   5   9       2060.69       1992.77        55.37 o                         
 -16   5   9         59.37         80.88        10.45 o                         
 -15   5   9        742.38        733.77        20.15 o                         
 -14   5   9       2874.27       2808.03        46.88 o                         
 -13   5   9       3146.84       3153.23        92.28 o                         
 -12   5   9       3538.72       3381.03        58.50 o                         
 -11   5   9       1404.04       1399.31        29.12 o                         
 -10   5   9        522.07        571.40        16.85 o                         
  -9   5   9        395.45        358.98        12.66 o                         
  -8   5   9       5178.71       5070.17        66.35 o                         
  -7   5   9        255.84        232.88        10.41 o                         
  -6   5   9       4080.05       3962.91        57.22 o                         
  -5   5   9       1438.35       1451.07        24.61 o                         
  -4   5   9       1056.47       1083.24        17.78 o                         
  -3   5   9       2033.78       2108.49        30.18 o                         
  -2   5   9       2126.29       2146.84        35.76 o                         
  -1   5   9        617.54        662.97        15.85 o                         
   0   5   9       5228.39       5394.83        72.97 o                         
   1   5   9         42.53         63.08         5.48 o                         
   2   5   9         12.90         18.51         4.12 o                         
   3   5   9       3378.90       3370.33        52.14 o                         
   4   5   9       1663.50       1602.41        27.49 o                         
   5   5   9         76.60         96.15         7.40 o                         
   6   5   9       4901.75       4863.47        85.87 o                         
   7   5   9        241.24        228.92        13.57 o                         
   8   5   9         63.68         66.28        13.06 o                         
   9   5   9       2904.20       2834.66        95.75 o                         
  10   5   9       2662.40       2591.57       136.51 o                         
  11   5   9         74.96         95.55        18.52 o                         
  12   5   9       2001.43       2176.46        57.04 o                         
  13   5   9          4.64          3.49         8.53 o                         
  14   5   9        665.21        628.38        34.66 o                         
  15   5   9        877.23        803.67        42.79 o                         
  16   5   9       1091.51       1091.15        43.39 o                         
  17   5   9        400.16        459.49        32.63 o                         
 -22   6   9         67.20         63.46        12.58 o                         
 -21   6   9       1817.78       1785.09        49.66 o                         
 -20   6   9        103.12        110.06        13.96 o                         
 -19   6   9        976.74        948.77        33.96 o                         
 -18   6   9        115.65        119.28        12.81 o                         
 -17   6   9        950.86        922.63        31.76 o                         
 -16   6   9       1214.88       1291.46        31.16 o                         
 -15   6   9       2564.88       2474.52        81.88 o                         
 -14   6   9        290.55        307.42        15.18 o                         
 -13   6   9       3484.46       3521.21        70.11 o                         
 -12   6   9       1077.89       1040.95        36.43 o                         
 -11   6   9        454.48        462.25        16.23 o                         
 -10   6   9       4934.69       4973.89        87.98 o                         
  -9   6   9       1365.43       1351.21        25.70 o                         
  -8   6   9        164.55        162.50         9.38 o                         
  -7   6   9       4407.50       4405.15        60.04 o                         
  -6   6   9       3429.26       3213.73        59.76 o                         
  -5   6   9       5475.04       5506.27        81.27 o                         
  -4   6   9       2767.13       2826.83        47.66 o                         
  -3   6   9       4679.79       4649.31        70.38 o                         
  -2   6   9        453.45        474.18        14.51 o                         
  -1   6   9       3255.63       3185.08        47.87 o                         
   0   6   9       2149.92       2149.90        37.64 o                         
   1   6   9       6316.57       6449.74        87.11 o                         
   2   6   9       1085.96       1070.00        22.24 o                         
   3   6   9       1422.37       1413.14        26.20 o                         
   4   6   9       1537.69       1543.93        28.10 o                         
   5   6   9       4376.17       4262.87        60.37 o                         
   6   6   9         81.65         79.98         6.72 o                         
   7   6   9       3786.18       3650.26       102.59 o                         
   8   6   9       2194.32       2005.91        71.40 o                         
   9   6   9         13.35         21.90         9.61 o                         
  10   6   9       2353.39       2283.33        68.50 o                         
  11   6   9       4054.63       3984.98        85.61 o                         
  12   6   9        140.17        121.07        14.29 o                         
  13   6   9       3644.81       3830.21        97.96 o                         
  14   6   9       2468.41       2477.90        65.71 o                         
  15   6   9        372.32        348.42        32.46 o                         
  16   6   9        332.35        363.51        32.53 o                         
 -21   7   9        738.63        643.55        28.29 o                         
 -20   7   9       1800.08       1764.30        69.99 o                         
 -19   7   9        278.61        314.65        20.28 o                         
 -18   7   9       3453.75       3637.31        70.56 o                         
 -17   7   9       1921.63       1954.08        51.80 o                         
 -16   7   9         15.11         15.84         7.00 o                         
 -15   7   9        596.13        562.64        22.39 o                         
 -14   7   9       1989.26       2058.34        52.86 o                         
 -13   7   9        211.07        199.72        15.22 o                         
 -12   7   9       2992.71       3224.64        63.85 o                         
 -11   7   9       2715.65       2682.54        56.65 o                         
 -10   7   9         72.41         57.55         7.89 o                         
  -9   7   9       1750.12       1936.17        41.92 o                         
  -8   7   9       2292.58       2272.36        42.24 o                         
  -7   7   9        907.29        921.21        21.58 o                         
  -6   7   9       6243.22       6071.06        89.46 o                         
  -5   7   9        413.93        391.44        19.10 o                         
  -4   7   9         35.68         68.35         7.59 o                         
  -3   7   9       8029.79       7882.00       110.61 o                         
  -2   7   9       5034.04       4901.56        73.61 o                         
  -1   7   9        608.61        521.25        15.93 o                         
   0   7   9       6628.71       6420.21        86.23 o                         
   1   7   9       1175.05       1122.04        22.80 o                         
   2   7   9       3587.98       3499.20        52.05 o                         
   3   7   9       4164.45       4335.78        61.90 o                         
   4   7   9       5915.24       5475.55        75.22 o                         
   5   7   9        450.93        435.39        18.94 o                         
   6   7   9       6079.84       5972.70        85.55 o                         
   7   7   9       3147.86       3111.66        50.25 o                         
   8   7   9       1433.44       1354.40        37.43 o                         
   9   7   9       3206.69       2875.90        97.95 o                         
  10   7   9       1535.55       1536.02        44.16 o                         
  11   7   9        190.65        213.62        18.52 o                         
  12   7   9       1570.04       1525.59        56.51 o                         
  13   7   9        539.80        505.45        28.34 o                         
  14   7   9        815.28        795.21        33.68 o                         
  15   7   9       1111.49       1139.09        43.82 o                         
 -19   8   9        976.51       1011.32        33.88 o                         
 -18   8   9       1065.08        996.63        36.44 o                         
 -17   8   9       1703.01       1828.26        45.91 o                         
 -16   8   9       1319.61       1313.56        57.21 o                         
 -15   8   9        409.78        448.03        19.42 o                         
 -14   8   9        192.35        248.07        17.21 o                         
 -13   8   9       5546.58       5794.33        98.34 o                         
 -12   8   9       1652.36       1691.34        39.82 o                         
 -11   8   9       2891.05       2854.46        56.71 o                         
 -10   8   9       4263.17       4212.66       101.69 o                         
  -9   8   9       3376.26       3201.93        63.86 o                         
  -8   8   9         17.01         19.84         6.33 o                         
  -7   8   9       2915.49       3069.68        63.51 o                         
  -6   8   9       1358.79       1223.77        29.89 o                         
  -5   8   9       2016.88       2199.86        44.26 o                         
  -4   8   9       1565.28       1680.66        37.11 o                         
  -3   8   9        192.27        197.30        10.21 o                         
  -2   8   9        348.02        435.04        22.50 o                         
  -1   8   9       4379.15       4276.99        87.68 o                         
   0   8   9         78.56        132.70        22.45 o                         
   1   8   9       4059.83       4203.96        84.32 o                         
   2   8   9       1114.79       1176.64        36.32 o                         
   3   8   9        364.83        333.32        20.71 o                         
   4   8   9       3065.40       2785.91        58.80 o                         
   5   8   9       3296.12       3313.10        83.21 o                         
   6   8   9        175.75        153.88        17.55 o                         
   7   8   9       2398.37       2438.35        47.50 o                         
   8   8   9       1360.99       1317.56        27.14 o                         
   9   8   9         24.76         18.90         8.25 o                         
  10   8   9       1976.32       1823.18        56.57 o                         
  11   8   9        908.32        853.13        40.58 o                         
  12   8   9          0.13         10.73        10.45 o                         
  13   8   9       4195.08       4005.22       104.75 o                         
  14   8   9       1726.77       1626.82        48.75 o                         
 -18   9   9        333.62        367.17        22.13 o                         
 -17   9   9        167.92        163.15        19.62 o                         
 -16   9   9        195.44        177.29        25.71 o                         
 -15   9   9        362.79        409.75        22.26 o                         
 -14   9   9       1996.73       1896.46        53.69 o                         
 -13   9   9        293.20        254.70        17.03 o                         
 -12   9   9       2946.10       3159.82        62.03 o                         
 -11   9   9        988.77       1078.95        34.08 o                         
 -10   9   9          7.81         15.43         9.29 o                         
  -9   9   9        782.55        784.59        25.54 o                         
  -8   9   9       2257.06       2161.99        42.14 o                         
  -7   9   9        221.19        229.07        13.22 o                         
  -6   9   9       5860.08       5813.95       102.83 o                         
  -5   9   9        604.70        580.88        22.13 o                         
  -4   9   9        216.57        291.64        23.36 o                         
  -3   9   9       2850.79       2835.11        83.83 o                         
  -2   9   9       3818.89       3555.84       149.97 o                         
  -1   9   9        237.25        227.38        20.60 o                         
   0   9   9       2298.47       2322.79        62.91 o                         
   1   9   9       1415.90       1323.14        41.10 o                         
   2   9   9        399.20        413.66        25.62 o                         
   3   9   9       2292.29       2451.01        60.03 o                         
   4   9   9       2188.60       2066.41        56.65 o                         
   5   9   9        100.57         72.27        12.24 o                         
   6   9   9       4200.88       4121.04        86.40 o                         
   7   9   9       1556.94       1564.05        39.78 o                         
   8   9   9        790.56        878.24        35.85 o                         
   9   9   9        429.53        494.87        28.54 o                         
  10   9   9       3076.77       3113.70        84.96 o                         
  11   9   9        141.29        177.45        22.61 o                         
  12   9   9       4785.84       4773.26       110.78 o                         
 -16  10   9        716.88        746.16        39.88 o                         
 -15  10   9        273.22        303.61        19.94 o                         
 -14  10   9        394.95        389.52        20.70 o                         
 -13  10   9       2802.29       2936.24        60.29 o                         
 -12  10   9        347.81        286.67        17.48 o                         
 -11  10   9        838.03        923.29        30.33 o                         
 -10  10   9       1332.01       1332.30        34.62 o                         
  -9  10   9        532.68        530.64        19.33 o                         
  -8  10   9          6.85         10.51         7.81 o                         
  -7  10   9       2541.14       2564.94        47.07 o                         
  -6  10   9       1598.46       1479.86        43.50 o                         
  -5  10   9       3054.68       3063.50        70.37 o                         
  -4  10   9        642.09        667.18        38.28 o                         
  -3  10   9        832.05        789.01        33.89 o                         
  -2  10   9         17.86         19.38         8.08 o                         
  -1  10   9       2949.41       2994.70        69.38 o                         
   0  10   9         99.10        101.61        14.77 o                         
   1  10   9       3577.80       3602.71        79.72 o                         
   2  10   9        681.92        724.22        31.64 o                         
   3  10   9        276.30        250.04        20.66 o                         
   4  10   9        630.22        591.23        29.48 o                         
   5  10   9       3983.82       3997.18        90.71 o                         
   6  10   9        221.27        200.61        20.65 o                         
   7  10   9       1987.33       2081.28        64.60 o                         
   8  10   9        533.67        531.01        42.41 o                         
   9  10   9         17.76         22.50        12.27 o                         
  10  10   9        500.71        580.82        45.24 o                         
 -13  11   9        356.68        365.19        20.12 o                         
 -12  11   9       1186.17       1237.44        35.25 o                         
 -11  11   9       1585.69       1605.82        39.85 o                         
 -10  11   9        415.95        478.09        20.81 o                         
  -9  11   9        127.30        181.03        18.98 o                         
  -8  11   9       1350.76       1415.89        58.24 o                         
  -7  11   9        268.40        320.24        28.91 o                         
  -6  11   9       1913.75       1938.06        62.50 o                         
  -5  11   9        619.64        698.08        42.43 o                         
  -4  11   9        480.97        513.08        27.64 o                         
  -3  11   9       1364.33       1328.54        42.86 o                         
  -2  11   9       1517.28       1542.41        46.42 o                         
  -1  11   9        507.74        429.99        26.94 o                         
   0  11   9       4422.30       4420.32       144.02 o                         
   1  11   9        524.87        456.32        42.86 o                         
   2  11   9        267.24        333.18        24.39 o                         
   3  11   9         45.71         86.43        14.04 o                         
   4  11   9        407.58        390.18        27.53 o                         
   5  11   9        316.25        374.94        27.11 o                         
   6  11   9       2607.48       2692.52        69.03 o                         
   7  11   9         98.99        110.79        17.38 o                         
   8  11   9       1560.56       1675.39        53.04 o                         
  -9  12   9         69.10         74.62        14.81 o                         
  -8  12   9          5.99         38.54        11.65 o                         
  -7  12   9       1557.44       1563.15        50.54 o                         
  -6  12   9        792.71        742.38        33.63 o                         
  -5  12   9       2033.11       2114.41        68.92 o                         
  -4  12   9        462.61        525.76        29.37 o                         
  -3  12   9        568.33        593.09        30.02 o                         
  -2  12   9          3.15         24.08        13.33 o                         
  -1  12   9       1631.37       1602.29        49.49 o                         
   0  12   9        166.84        157.69        17.65 o                         
   1  12   9       2018.19       2206.20        69.22 o                         
   2  12   9        454.55        454.22        30.28 o                         
   3  12   9          3.70         13.70        16.15 o                         
   4  12   9        415.32        367.50        27.34 o                         
 -24   0  10       9767.11       9721.58       556.71 o                         
 -23   0  10          4.55          4.45        15.28 o                         
 -22   0  10       7389.66       7022.91       255.34 o                         
 -21   0  10       1966.59       1802.61        79.83 o                         
 -20   0  10        722.63        770.78        75.71 o                         
 -19   0  10         12.11         56.41        29.69 o                         
 -18   0  10      41198.35      38903.44      1318.29 o                         
 -17   0  10       4284.34       3812.05       187.05 o                         
 -16   0  10       9804.47       9529.97       374.11 o                         
 -15   0  10        246.78        182.29        24.08 o                         
 -14   0  10       2622.22       2662.50        91.73 o                         
 -13   0  10       2600.28       2584.35        96.50 o                         
 -12   0  10      41279.20      39771.98       931.03 o                         
 -11   0  10        658.63        531.04        32.09 o                         
 -10   0  10      20794.88      20324.61       489.13 o                         
  -9   0  10        857.96        866.30        41.83 o                         
  -8   0  10        164.35        133.42        19.86 o                         
  -7   0  10       1925.50       1752.76        50.14 o                         
  -6   0  10      66517.65      65593.80       865.70 o                         
  -5   0  10       3410.29       3201.10        58.92 o                         
  -4   0  10      22343.58      21696.33       295.93 o                         
  -3   0  10        523.40        495.23        15.04 o                         
  -2   0  10       2665.28       2550.63        46.01 o                         
  -1   0  10       8161.90       8248.11       121.16 o                         
   0   0  10      71085.34      70359.17      1133.40 o                         
   1   0  10       7314.48       6977.96       104.87 o                         
   2   0  10      14688.90      14131.73       255.33 o                         
   3   0  10          5.36         51.96         7.47 o                         
   4   0  10       1216.22       1333.65        44.21 o                         
   5   0  10       2784.77       2738.12        57.30 o                         
   6   0  10      38707.32      39477.43       756.75 o                         
   7   0  10      15249.13      15389.61       393.62 o                         
   8   0  10      14336.82      15231.31       392.54 o                         
   9   0  10       1492.81       1404.48        69.19 o                         
  10   0  10         21.99         26.72        20.78 o                         
  11   0  10       9400.54       8701.59       350.36 o                         
  13   0  10       7608.43       7304.02       224.53 o                         
  14   0  10       7506.60       7563.46       232.93 o                         
  15   0  10        297.20        281.65        90.56 o                         
  16   0  10        124.74        148.46        44.54 o                         
  17   0  10       2949.40       2635.08       271.67 o                         
  18   0  10       4535.96       4608.62       172.00 o                         
 -24   1  10         31.25          5.50        12.04 o                         
 -23   1  10      10449.27       9912.66       198.72 o                         
 -22   1  10         26.55         39.25        12.29 o                         
 -21   1  10         93.71        102.09        18.86 o                         
 -20   1  10          1.08         13.35        13.71 o                         
 -19   1  10      13002.34      13052.15       350.80 o                         
 -18   1  10        342.96        335.97        50.47 o                         
 -17   1  10      13510.90      12614.23       426.07 o                         
 -16   1  10       1587.27       1275.89        75.67 o                         
 -15   1  10        821.23        774.12        37.90 o                         
 -14   1  10         34.38         59.87        15.57 o                         
 -13   1  10      15509.32      15409.00       270.78 o                         
 -12   1  10        204.64        192.26        16.25 o                         
 -11   1  10      35698.21      34805.63       577.80 o                         
 -10   1  10       5344.09       5485.38       108.56 o                         
  -9   1  10       1083.31        961.47        31.29 o                         
  -8   1  10        153.92        244.99        19.09 o                         
  -7   1  10      15965.07      15178.82       173.15 o                         
  -6   1  10       3717.68       3783.55        48.03 o                         
  -5   1  10      69533.00      68929.10       642.80 o                         
  -4   1  10       8226.95       8443.28        87.01 o                         
  -3   1  10       2601.64       2647.95        33.15 o                         
  -2   1  10       3235.82       3483.70        42.60 o                         
  -1   1  10      44608.51      45417.44       427.30 o                         
   0   1  10       7391.10       7378.70        81.15 o                         
   1   1  10      35623.50      34769.29       330.16 o                         
   2   1  10       7333.14       7377.21        80.54 o                         
   3   1  10       1049.96       1067.28        22.91 o                         
   4   1  10       3416.03       3712.73        52.53 o                         
   5   1  10      21743.58      21898.83       302.30 o                         
   6   1  10      12358.78      12315.71       178.30 o                         
   7   1  10      20469.14      20285.31       309.51 o                         
   8   1  10       3004.36       2897.78        54.41 o                         
   9   1  10         85.88        117.05        18.53 o                         
  10   1  10       2004.39       1889.93        45.52 o                         
  11   1  10       2457.14       2686.75       145.49 o                         
  12   1  10       5921.52       4144.59       219.71 o                         
  13   1  10      14776.65      15217.75       334.19 o                         
  14   1  10       3767.76       3838.25       101.16 o                         
  15   1  10       1348.41       1438.89        56.25 o                         
  16   1  10        429.37        441.45        35.77 o                         
  17   1  10       3036.74       2956.47        89.38 o                         
  18   1  10       6417.20       6343.74       172.71 o                         
 -24   2  10      10378.93      10252.29       275.90 o                         
 -23   2  10         39.07         64.01        15.32 o                         
 -22   2  10       3591.10       3552.90        99.70 o                         
 -21   2  10        280.00        250.93        24.35 o                         
 -20   2  10       1877.22       1906.34        58.11 o                         
 -19   2  10        524.91        626.95        36.29 o                         
 -18   2  10      19605.21      19034.90       392.29 o                         
 -17   2  10        693.51        660.67        35.82 o                         
 -16   2  10       4751.82       4507.03        98.68 o                         
 -15   2  10        285.26        265.65        38.57 o                         
 -14   2  10       1021.92       1027.49        39.86 o                         
 -13   2  10        820.60        913.38        32.45 o                         
 -12   2  10      45676.08      45751.91       753.92 o                         
 -11   2  10       1139.94       1149.76        44.77 o                         
 -10   2  10      15471.68      15003.33       261.53 o                         
  -9   2  10         68.70         35.21        10.00 o                         
  -8   2  10       5792.52       6049.27        85.06 o                         
  -7   2  10       4293.57       4496.94        54.70 o                         
  -6   2  10      64699.36      63972.56       597.92 o                         
  -5   2  10       2577.99       2323.67        30.12 o                         
  -4   2  10      22221.74      22216.18       205.97 o                         
  -3   2  10        519.93        521.79        11.77 o                         
  -2   2  10       2061.79       2046.82        27.88 o                         
  -1   2  10        431.97        350.00         9.55 o                         
   0   2  10      55161.06      54569.83       512.09 o                         
   1   2  10       8616.36       8564.24        92.95 o                         
   2   2  10      19863.52      19628.97       210.54 o                         
   3   2  10       2311.49       2459.12        35.46 o                         
   4   2  10       1200.70       1047.61        24.06 o                         
   5   2  10       2264.25       2218.78        74.94 o                         
   6   2  10      34213.39      34390.16       466.87 o                         
   7   2  10       6447.28       6309.97       100.64 o                         
   8   2  10       6227.23       6270.88       100.98 o                         
   9   2  10       2342.08       2368.17        90.77 o                         
  10   2  10         81.99        115.82        14.69 o                         
  11   2  10       4760.97       4604.03       113.41 o                         
  12   2  10      18310.54      17805.49       351.89 o                         
  13   2  10       7240.83       7057.51       127.60 o                         
  14   2  10       6557.24       6456.30       109.41 o                         
  15   2  10        148.64        195.01        15.74 o                         
  16   2  10        212.51        215.59        25.86 o                         
  17   2  10       4064.03       4064.46       116.14 o                         
  18   2  10       6494.11       6254.64       148.92 o                         
 -24   3  10         82.01        101.72        17.54 o                         
 -23   3  10      11546.44      11277.55       218.89 o                         
 -22   3  10        355.19        370.05        28.83 o                         
 -21   3  10        291.76        276.02        26.09 o                         
 -20   3  10         94.36        110.13        19.71 o                         
 -19   3  10      16244.94      15883.46       288.62 o                         
 -18   3  10         46.27         49.90        12.29 o                         
 -17   3  10      20012.10      19361.47       397.32 o                         
 -16   3  10       4159.50       3867.63        88.61 o                         
 -15   3  10         58.78        110.38        22.28 o                         
 -14   3  10        349.60        315.83        20.25 o                         
 -13   3  10      25059.68      25048.11       425.89 o                         
 -12   3  10       1849.97       1790.15        40.30 o                         
 -11   3  10      22037.38      21670.60       359.91 o                         
 -10   3  10       2509.17       2487.08        46.11 o                         
  -9   3  10       1441.15       1587.43        26.56 o                         
  -8   3  10       2707.26       2873.77        42.34 o                         
  -7   3  10      19768.39      19205.33       204.03 o                         
  -6   3  10       3261.06       3218.66        44.70 o                         
  -5   3  10      53759.12      55104.87       565.49 o                         
  -4   3  10         51.91        135.24         8.43 o                         
  -3   3  10       2283.00       2377.39        32.90 o                         
  -2   3  10       1845.02       2143.13        35.24 o                         
  -1   3  10      29403.65      30677.57       305.83 o                         
   0   3  10       6144.52       6017.58        68.90 o                         
   1   3  10      36809.81      36884.93       365.67 o                         
   2   3  10       9856.96       9937.66       123.36 o                         
   3   3  10       1918.79       1916.02        29.36 o                         
   4   3  10       1383.77       1526.04        30.97 o                         
   5   3  10      10583.37      10567.45       146.07 o                         
   6   3  10       7350.40       7526.27       117.81 o                         
   7   3  10      35052.13      36074.46       491.53 o                         
   8   3  10       5634.15       5535.08       151.20 o                         
   9   3  10       1113.19       1117.94        38.53 o                         
  10   3  10       2672.58       2591.40        68.20 o                         
  11   3  10       8862.00       8714.07       201.41 o                         
  12   3  10       3209.85       3167.54       114.12 o                         
  13   3  10      12089.31      11628.42       256.03 o                         
  14   3  10       2024.72       1959.83        52.60 o                         
  15   3  10        573.86        561.68        40.24 o                         
  16   3  10         38.30         54.87        14.38 o                         
  17   3  10       2073.88       2151.60        90.00 o                         
  18   3  10       3227.38       2944.99        94.16 o                         
 -23   4  10          2.78         18.01        11.59 o                         
 -22   4  10       1531.90       1472.00        58.71 o                         
 -21   4  10        433.17        470.17        29.49 o                         
 -20   4  10        832.11        817.79        36.73 o                         
 -19   4  10         57.67        107.35        12.44 o                         
 -18   4  10       9228.14       9039.25       155.04 o                         
 -17   4  10        116.89        163.62        14.26 o                         
 -16   4  10       3936.93       3892.50        72.97 o                         
 -15   4  10        392.75        421.97        17.74 o                         
 -14   4  10        679.91        652.02        21.91 o                         
 -13   4  10       1081.90       1014.29        21.49 o                         
 -12   4  10      23339.55      22646.43       299.55 o                         
 -11   4  10        927.87        899.36        20.17 o                         
 -10   4  10      19768.83      18900.76       225.69 o                         
  -9   4  10       2721.78       2561.29        41.41 o                         
  -8   4  10       3511.68       3442.58        50.03 o                         
  -7   4  10         47.49         89.74        10.85 o                         
  -6   4  10      27585.99      26829.96       297.06 o                         
  -5   4  10       1938.37       1885.71        29.28 o                         
  -4   4  10       7236.55       6721.20        79.91 o                         
  -3   4  10       1042.24       1029.80        19.82 o                         
  -2   4  10       1995.96       1903.09        28.21 o                         
  -1   4  10       2645.35       2673.02        37.66 o                         
   0   4  10      34080.91      33078.27       364.57 o                         
   1   4  10       1531.72       1441.29        26.37 o                         
   2   4  10       9194.36       9041.53       112.15 o                         
   3   4  10        335.29        371.97        10.88 o                         
   4   4  10       8077.00       7826.21        94.66 o                         
   5   4  10       1615.52       1561.98        31.93 o                         
   6   4  10      19108.86      18327.34       259.15 o                         
   7   4  10       3915.93       3855.15        66.04 o                         
   8   4  10       1236.23       1382.16        62.54 o                         
   9   4  10       2587.39       2490.43        73.83 o                         
  10   4  10          5.31         10.16         9.37 o                         
  11   4  10       1696.53       1654.26        57.86 o                         
  12   4  10      10269.57      10437.15       182.81 o                         
  13   4  10       7797.93       7712.47       144.37 o                         
  14   4  10       5035.28       5363.43       528.50 o                         
  15   4  10        657.54        665.58        46.57 o                         
  16   4  10        488.24        454.50        32.39 o                         
  17   4  10       1511.36       1417.29        50.49 o                         
 -22   5  10        691.51        623.93        28.43 o                         
 -21   5  10        329.67        355.10        38.22 o                         
 -20   5  10       1140.75       1151.43        37.60 o                         
 -19   5  10       9416.01       9227.38       144.21 o                         
 -18   5  10         95.88        126.30        10.35 o                         
 -17   5  10      14072.84      13737.29       270.51 o                         
 -16   5  10       3811.01       3765.15        98.81 o                         
 -15   5  10         96.59        142.74        10.90 o                         
 -14   5  10         53.27         49.59         6.78 o                         
 -13   5  10      15977.53      15092.45       195.79 o                         
 -12   5  10       2752.11       2776.02        44.61 o                         
 -11   5  10       7625.89       7385.45       120.16 o                         
 -10   5  10        795.50        803.33        22.39 o                         
  -9   5  10        211.84        217.45        11.12 o                         
  -8   5  10        233.87        254.82        10.69 o                         
  -7   5  10       3933.49       3657.52        51.08 o                         
  -6   5  10       1911.90       1969.20        34.76 o                         
  -5   5  10      31118.39      30491.38       338.07 o                         
  -4   5  10       8106.54       8381.99        89.52 o                         
  -3   5  10        998.30       1042.74        21.21 o                         
  -2   5  10        605.21        710.80        17.60 o                         
  -1   5  10      25874.51      25991.05       306.85 o                         
   0   5  10       2831.80       2957.99        45.44 o                         
   1   5  10       7972.23       7581.66        92.88 o                         
   2   5  10       6150.59       6202.26        83.35 o                         
   3   5  10        743.74        758.61        18.83 o                         
   4   5  10         18.66         28.58         5.01 o                         
   5   5  10       5109.42       5017.61        82.99 o                         
   6   5  10      10786.01      10458.84       190.28 o                         
   7   5  10      16328.39      15820.25       307.66 o                         
   8   5  10       2246.96       2190.92        64.61 o                         
   9   5  10        491.94        494.86        29.24 o
[truncated: 244,864 more chars]
